# Supplementary material for: A high-quality genome assembly of quinoa provides insights into the molecular basis of salt bladder-based salinity tolerance and the exceptional nutritional value
Source: Cell Res. 2017 Oct 10;27(11):1327–40. doi: 10.1038/cr.2017.124 (PMC5674158; doi:10.1038/cr.2017.124)
Supplement: Supplementary information, Table S18 — Differentially expressed genes and enriched GO terms by comparing EBCs and leaves [file cr2017124x34.xlsx]

## Sheet: EBC_Ctrl_vs_Leaf_Ctrl_upDEG
Supplementary Table 18 Differentially expressed genes and enriched GO terms by comparing EBCs and leaves
GeneID	EBC_Ctrl	EBC_salt	Leaf_Ctrl	Leaf_salt	Leaf+EBC_Ctrl	Leaf+EBC_salt	seedling	inflorescences	leaf	stem	seed
CCG012256.1	1.53	1.62	4.52	3.68	4.42	3.98	1.23	3.83	1.25	2.52	6.18
CCG035742.1	0.69	0.92	6.55	7.96	7.62	8.31	2.26	0.54	2.17	1.59	0.22
CCG035741.1	0.47	0.64	4.2	5.02	4.12	5.09	5.68	14.64	4.48	32.24	0.18
CCG009183.1	0.57	0.87	6.55	9.04	6.36	8.03	0.27	0.61	3.05	0.74	0
CCG023007.1	0.64	0.76	4.15	3.79	3.84	3.68	1.17	0.84	2.91	1.01	0.35
CCG049355.1	0.98	1.33	9.35	11.27	9.48	11.29	0.34	0.72	3.7	0.73	0
CCG000695.1	0.51	0.53	3.78	4.7	4.07	4.87	0.39	0.6	0.99	0.2	0
CCG049782.1	0.98	0.73	4.47	4.74	5.45	3.73	2.52	3.64	3.17	3.02	0.13
CCG031970.1	1.95	2.69	10.8	11.24	10.45	6.74	3.14	0.94	4.58	1.64	0
CCG012423.1	0.57	0.58	4.69	4.97	5.74	5.46	2.94	1.5	2.53	0.65	16.94
CCG002289.1	0.64	0.41	2.16	2	2.2	2.09	3.73	7.65	2.93	7.4	0.77
CCG000602.1	0.92	1.57	8.99	15.09	7.36	13.95	4.79	315.26	15.91	2.93	0
CCG047516.1	3.57	3.42	10.79	8.39	9.74	10.66	7.35	15.42	6.43	6.05	0.52
CCG011767.1	0.4	0.78	2.54	3.44	2.49	3.51	0.23	0.45	0.87	1.06	0
CCG022391.1	0.65	0.65	4.67	5.33	5.47	5.19	0.37	8.71	2.66	0.83	0
CCG027473.1	0.81	1.07	4.73	7.56	5.69	7.47	1.02	0.75	1.48	1.53	0
CCG003870.1	0.97	1.04	8.98	8.23	8.38	8.66	6.02	6.71	4.35	12.97	0.78
CCG057414.1	0.58	0.52	2.93	2.71	3.19	2.14	1.77	1.8	0.84	2.15	0.17
CCG054426.1	2.27	2.39	20.11	22.89	16.16	24.22	13.86	14.28	49.06	27.49	1.77
CCG001746.1	0.64	0.76	4.94	7.58	5.84	10.53	0.08	2.17	1.29	10.49	0
CCG025671.1	5.43	4.67	10.71	10.27	10.78	10.7	4.86	9.63	14.6	9.63	4.68
CCG013885.1	4.14	5.22	68.45	33.54	47.87	47	192.56	46.84	42.6	108.83	8.36
CCG021734.1	1.18	1.62	15.86	13.5	12.14	13.82	29.44	15.59	8.97	4.72	3.64
CCG017680.1	2.55	2.81	7.11	7.12	6.96	6.47	2.53	7.1	8.19	6.9	1.98
CCG016395.1	2.59	2.66	15.52	12.64	17.19	13.65	15.67	26.75	16.71	33.22	3.23
CCG029934.1	0.33	0.54	2.35	3.18	1.87	2.41	0.58	1.07	1.61	0.87	0.02
CCG030941.1	0.22	0.34	1.23	1.1	1.26	1.05	1	2.28	1.19	5.22	0.08
CCG053175.1	3.13	3.14	21.08	26.97	25.55	27.31	8.82	3.5	12.54	3.59	0.15
CCG045908.1	0.64	1.07	14.33	21.08	11.16	13.48	0.09	20.09	25.8	3.8	0.54
CCG021660.1	0.94	0.78	5.9	6.18	6.24	5.07	3.1	1.28	1.35	0.65	0.07
CCG035422.1	0.68	0.38	6.17	4.54	4.36	2.97	0.23	15.12	3	0.72	0
CCG052506.1	1.51	0.91	8.18	7.03	7.11	3.92	7.41	5.12	11.57	21.19	0.13
CCG010786.1	0.14	0.16	0.83	0.89	0.68	1.35	1.82	2.3	1.62	6.13	0.18
CCG044570.1	4.37	4.66	30.15	37.58	39.02	37.76	0.52	0.94	13.73	2.77	0
CCG009327.1	1.26	0.82	5.91	5.22	6.72	4.75	1.81	6.29	3.17	3.21	0
CCG040037.1	1.14	0.97	7.92	9	8.43	8.43	0.5	8.69	3.43	0.94	0.03
CCG025109.1	0.34	0.35	2.13	3.25	2.7	2.6	1.76	14.73	3.46	4.8	0.26
CCG057433.1	0.39	0.89	2.28	3.29	2.18	3.09	0.18	0.6	0.58	0.81	0
CCG044659.1	0.49	0.51	3.73	3.64	2.37	2.59	0.19	12.2	2.85	0.01	1.24
CCG034714.1	2.53	2.72	17.35	20.52	14.09	20.53	23.81	23.71	32.25	16.27	5.21
CCG027834.1	0.23	0.42	2.06	2.45	2.26	2.3	1.02	10.45	2.08	2.97	0.41
CCG004170.1	1.57	1.28	11.84	11.17	15.04	11.96	24.7	2.07	11.23	56.34	64.19
CCG008661.1	0.79	0.61	4.92	4.95	5.47	3.73	0.82	0.37	1.24	0.27	0.07
CCG053346.1	1.51	1.65	7.27	7.1	7.34	7.54	6.9	31.77	11.19	17.19	0.29
CCG052764.1	1.64	1.85	4.33	5.04	4.02	3.62	2.45	5.71	5.16	6.44	2.18
CCG036080.1	1	0.88	6.02	5.76	4.85	5.5	0.35	5.9	2.59	1.54	0.21
CCG022826.1	5.47	5.92	35.35	41.96	41.22	41.93	10.38	6.81	19.57	7.54	0.58
CCG042713.1	1.88	1.83	25.28	30.17	31.71	30.99	17.76	69.88	58.4	47.75	2.28
CCG047635.1	0.26	0.44	2.35	1.98	2.37	2.1	1.85	2.62	1.65	3.04	0.25
CCG040393.1	0.6	0.7	1.94	1.71	1.42	1.98	3.49	1.57	3.55	1.86	0.02
CCG039797.1	0.08	0.14	0.62	0.64	0.57	0.78	0.72	1.4	0.89	1.93	0.28
CCG042439.2	0.61	1.02	7.49	6.79	10.26	2.7	56.03	1.81	2.99	44.79	0
CCG055058.1	14.89	11.9	33.56	24.07	35.06	22.6	53.42	156.25	36.53	71.09	15.6
CCG025769.1	3.77	8.98	23.12	21.65	24.6	15.51	9.63	1.17	27.57	4.85	0
CCG003766.1	0.08	0.23	1.12	1.89	0.97	1.46	1.43	1.1	6.07	9.66	0
CCG026835.1	1.1	1.22	9.03	10.06	9.19	9.29	2.24	20.1	2.21	0.72	0
CCG017049.1	0.59	0.53	5.26	3.91	6.91	2.48	16.67	3.76	15.85	14.24	0.99
CCG015211.1	2.6	2.7	11.49	13.54	11.79	15.43	10.94	53.9	13.33	20.95	2.08
CCG056721.1	1.12	0.62	8.68	6.42	7.82	5.71	13.92	3.51	11.01	0	0.06
CCG049118.1	2.17	2.31	13.43	17.34	17.63	16.8	0.2	0.38	8.27	1.29	0.16
CCG047129.1	0.6	0.67	8.01	10.18	9.32	11.11	3.82	12.57	11.3	10.2	0.45
CCG041178.1	0.75	0.38	5.19	2.2	4.5	2.63	3.3	3.52	2.29	8.2	0.07
CCG021979.1	0.48	0.39	2.81	2.93	3.1	3.38	2.66	2.13	2.78	9.27	0.38
CCG022280.1	0.35	0.27	3.09	2.62	2.98	2.63	4.12	2.1	4.94	12.97	0.07
CCG023162.1	1.37	1.13	8.24	5.21	9.1	7.23	20.27	9.15	7.9	40.64	3.71
CCG029598.1	0.25	0.19	1.19	1.31	1.34	0.9	3.29	1.54	2.66	8.73	0.47
CCG001747.1	1.33	1.06	5.55	8.46	6.43	13.06	0.19	3.14	2.11	13.34	0.18
CCG055800.1	0.41	0.34	2.3	2.48	2.38	2.57	9.25	4.18	1.31	8.62	0.02
CCG010313.1	0.5	0.49	1.75	1.43	2.03	1.93	10.7	1.83	2.22	6.57	0.6
CCG045101.1	4.63	4.05	42.68	49.21	53.88	48.26	48.15	38.83	72.02	80.85	5.75
CCG056873.2	0.2	0.16	0.83	0.71	0.74	0.76	1.85	3.4	0.74	2.25	0.6
CCG038099.1	0.68	0.51	2.1	1.98	2.2	2.76	0.93	4.53	3.04	3.08	0.04
CCG041212.1	3.01	2.86	13.63	15.3	13.75	14.54	20.57	11.57	23.83	23.21	5.83
CCG037172.1	1.56	1.56	7.25	5.83	7.62	6.04	9.87	30.16	8.62	25.6	1.71
CCG018922.1	0.29	0.34	1.84	2.32	2.42	2.47	0.07	0.12	0.68	0.15	0.03
CCG040360.1	1.15	1.26	8.17	5.39	6.6	4.87	5.32	14.85	7.78	17.17	0.84
CCG054063.1	1.03	0.8	6.7	5.54	4.79	3	0.12	2.7	4.22	1.07	0
CCG035957.1	0.92	0.72	4.96	3.31	5.08	3.67	22.66	8.87	5.69	34.04	2.9
CCG020447.1	1.09	1.43	8.27	10.12	9.54	11.61	1.21	0.51	4.66	1.32	0
CCG033815.1	0.72	0.79	2.7	2.55	2.17	2.09	1.83	5.12	5.22	9.35	1.67
CCG032503.1	1.48	0.99	5.68	4.28	5.21	3.35	1.13	5.81	3.59	2.74	0.08
CCG042813.1	0.38	0.53	2.27	3.28	2.16	3.06	6.77	2.03	5.01	8.36	0.6
CCG026750.8	0.57	0.61	1.79	1.42	1.63	1.37	0.29	2.5	1.45	3.06	3.78
CCG030113.1	3.31	4.44	10.68	13.59	11.9	15.08	7.77	9.83	12.79	13.7	10.26
CCG044662.1	1.7	2.04	9.95	13.93	10.11	14.02	2.07	8.32	5.17	4.97	1.79
CCG007018.1	1.06	1.25	4.68	3.68	5.3	4.62	23.49	170.04	14.54	43.02	9.86
CCG043037.1	4.91	7.3	40.02	68.07	45.49	58.53	10.97	12.37	33.84	15.21	0.11
CCG056722.1	1.36	1.52	12.77	10.11	10.32	8.16	17.59	4.92	14.81	0.01	0.13
CCG031691.1	0.48	0.57	4.92	6.57	5.13	6.51	5.79	1.12	2.8	2.4	0.32
CCG028206.1	0.66	0.68	3.5	3.25	3.16	3.18	10.86	20.54	6.85	29.48	3.6
CCG048153.1	2.43	2.2	13.95	17.72	16.63	16.63	0.13	0.18	0.93	0.45	0
CCG006273.1	2.24	2.17	10.34	13.73	10.53	12.2	0.58	0.72	1.19	0.74	0.25
CCG050849.1	0.92	0.66	5.51	5.04	5.06	4.86	1.14	3.55	2.61	1.32	4.26
CCG043509.1	2.73	2.42	15.7	14.42	15.24	17.91	10.05	2.64	2.84	3.22	1.96
CCG037784.1	2.41	1.24	7.41	3.1	6.73	2.36	1.24	3.6	13.7	7.48	0.02
CCG016582.1	0.3	0.18	1.76	1.8	1.36	1.22	0.84	9.05	0.21	0.1	0
CCG005096.4	4.78	3.67	16.11	11.17	15.7	9.04	11.5	18.35	4.41	4.59	1.13
CCG020762.1	10.45	10.64	142.39	106.37	159.4	133.47	180.19	50.5	162.57	50.83	0
CCG039650.1	0.89	1.18	7.63	13.13	5.84	7.41	0.55	6.95	13.6	1.9	2.28
CCG014091.1	0.35	0.31	2.2	2.33	2.28	1.65	0.13	0.02	0.84	0.12	0
CCG031542.3	1.83	1.66	4.9	4.41	4.85	4.54	1.74	9.53	4.63	6.04	2.95
CCG006611.1	0.66	0.51	2.67	2.2	2.08	1.85	0.68	6.71	1.58	14.34	0.47
CCG018286.1	1.18	1.44	2.91	4.85	3.29	5.03	10.28	8.86	6.71	8.18	8.95
CCG013630.1	0.26	0.28	2.33	2.71	2.96	3	23.12	3.5	17.02	13.66	0.87
CCG005541.1	2.68	2.23	12.91	11.84	12.26	12	5.65	15.02	8.94	9.24	1.5
CCG027497.1	0.83	1.34	5.32	4.46	4.09	4.61	1.44	6.48	9.03	1.74	0.31
CCG000081.1	7.43	6.71	19.84	17.33	19.13	18.7	12.29	13.56	27.33	7.07	7.61
CCG050374.1	0.06	0.35	1.02	0.76	0.7	0.76	0.19	0.31	0.29	0.69	1.97
CCG001126.1	3.09	3.65	13.9	21.52	16.35	23.5	16.88	9.38	14	4.76	7.01
CCG031447.1	1.58	1.62	5.02	5.22	5	4.77	1.01	6.89	3.69	4.82	16.67
CCG046737.1	0.36	0.56	1.92	1.52	3.6	1.35	0.64	6.04	0.49	0.51	0
CCG043725.1	0.48	0.52	3.6	4.9	4.35	6.83	3.21	3.14	3.5	5.2	0.19
CCG004171.1	0.21	0.23	2.95	3.02	2.61	3.89	16.42	1.58	3.23	3.19	0.01
CCG056462.1	1.49	1.6	7	8.37	6.57	7.54	1.08	0.93	2.19	0.75	0
CCG045902.1	1.46	1.28	5.91	7.55	6.23	7.11	1.32	8.54	4.21	6.66	12.75
CCG036462.1	14.86	9.9	31.07	26.24	38.67	25.9	20.63	40.91	33.37	52.17	20.81
CCG041821.1	0.4	0.43	1.95	1.67	2.22	1.77	24.61	3.51	10.46	2.3	0.65
CCG018475.1	0.86	1.25	3.75	4.7	3.63	4.2	0.92	0.76	2.93	1.02	0.76
CCG008339.1	0.41	0.28	1.87	1.52	1.81	1.65	4.31	3.98	1.12	6.42	0.28
CCG029050.1	0.28	0.47	3.05	2.85	2.76	2.58	0.1	0.24	0.43	0.26	0
CCG044652.1	1.09	1.05	7.48	8.72	6	7.34	5.53	8.52	13.92	7.53	3.49
CCG050665.1	0.38	0.22	3.83	2.08	4.84	2.11	9.48	5.09	10.41	38.64	0
CCG031144.1	11.05	7.59	38.89	21.25	36.93	20.67	17.34	65.35	19.63	80.41	3.22
CCG037452.1	0.62	0.48	4.13	4.2	4.94	5.3	2.59	1.04	2.45	0.56	10.68
CCG052741.1	0.29	0.5	2.01	3.03	1.97	3.28	9.85	4.41	1.04	9.56	0.21
CCG055084.1	0.17	0.22	1.16	1.36	1.16	1.18	1.27	8.36	1.38	2.03	0.69
CCG017475.1	6.08	4.54	17.85	16.41	17.53	12.75	14.31	15.31	17.59	32.56	5.13
CCG007778.1	0.72	0.65	4.91	6.31	5.9	6.09	4.48	2.46	9	9.07	1.85
CCG012697.1	20.6	17.04	67.83	55.97	63.91	61.72	2.62	12.38	3.81	10.77	0.86
CCG008895.1	0.23	0.54	2.39	3.89	2.92	3.23	13.13	3.57	2.44	7.48	0
CCG016387.1	0.05	0.1	1.01	0.69	1.43	0.99	0.6	0.34	0.38	0.89	0.02
CCG051268.1	0.51	0.38	3.5	3.24	3.37	2.4	2.64	19.2	0.6	0.27	0
CCG043071.1	0.27	0.24	1.06	1	0.93	1.08	2.45	4.24	1.23	2.89	0.4
CCG026979.3	2.74	2.73	9.42	9.46	10.24	10.24	2.13	14	16.12	23.05	0.07
CCG032707.1	0.25	0.2	1.63	1.01	1.03	1.01	1.68	5.87	1.62	2.62	7.32
CCG004133.2	3.98	2.97	9.2	8.25	8.94	7.27	3.08	9.71	8.63	8.46	4.03
CCG012226.1	0.15	0.13	1.04	0.98	0.92	0.91	4.26	0.37	0.7	0.52	0
CCG045899.1	0.63	0.8	4.56	5.41	3.41	3.77	3.37	25.05	5.4	5.66	4.41
CCG010592.1	0.49	0.62	1.91	1.66	2.71	2.38	6.43	1.13	2.79	9.89	1.13
CCG028747.1	1.77	2.56	24.99	29.82	17.33	28.38	2.96	1.01	0.96	1.46	3.1
CCG049446.1	1.36	1.89	12.5	25.98	12.69	33.21	21.37	19.55	12.77	10.49	0.14
CCG042370.1	5.28	4.78	77.33	62.57	81.18	71.6	74.61	9.34	59.61	34.3	0.18
CCG003109.1	2.66	2.2	13.54	14.61	15.66	14.6	13.17	10.28	23.9	64.52	9.26
CCG034673.1	1.09	1.68	11.61	12.1	11.7	13.05	23.98	6.13	8.06	6.97	2.23
CCG023442.1	11.44	13.38	27.17	26.7	21.21	27.02	6.21	19.11	51.92	1.72	0.08
CCG047059.3	6.96	8.36	12.78	12.09	14.33	12.73	18.65	46.56	17.63	32.72	27.18
CCG033217.1	0.97	0.48	3.43	4.03	3.63	4.45	4.43	5.58	5.62	7	0.05
CCG054019.1	0.37	0.39	1.72	2.22	1.24	2.41	0.28	3.85	0.4	1.96	0.58
CCG052781.1	0.21	0.54	3.72	10	3.35	14.91	20.52	13.49	19.54	7.78	0.85
CCG035151.2	2.99	2.88	5.95	6.05	7.09	6.81	6.96	41.03	4.38	13.24	27.14
CCG001519.1	0.08	0.16	0.8	1.96	0.68	2.27	0.67	3.54	3.97	2.38	0
CCG042812.1	0.44	0.42	3.45	4.32	3.89	5.34	3.14	2.09	6.57	7.79	0.26
CCG026894.1	0.2	0.49	0.91	0.66	0.92	0.67	7.72	26.52	0.91	4.4	0.32
CCG016667.1	0.26	0.31	0.87	1.29	0.87	0.74	1.6	2.08	2.13	3.71	0.09
CCG007263.1	4.06	3.51	10.79	12.71	14.08	10.28	7.09	29.06	7.11	30.98	6.41
CCG017621.1	1.57	1.06	3.87	5.09	3.98	2.23	5.28	5.3	12.25	12.95	0.47
CCG017382.1	0.7	0.88	2.74	3.35	2.76	2.3	2	14.65	3.71	23.02	8.08
CCG046974.1	0.88	0.77	3.93	5.02	4.44	4.46	0.27	1.18	1.55	0.46	0
CCG049824.1	0.33	0.67	2.83	3.65	2.43	2.71	0.42	0.35	0.51	0.21	0
CCG013516.1	3.65	3.8	14.03	16.87	13.99	14.27	12.87	11.37	19.76	13.6	2.13
CCG052187.1	1.93	2.14	12.08	12.51	10.34	12.3	13.68	12.19	11.13	25.25	0.38
CCG008543.1	1.78	1.74	6.24	5.88	6.03	5.84	1.2	11.04	7.01	6.99	2.32
CCG007710.1	3.02	3.05	8.61	8.94	8.45	8.54	0.25	4.46	3.49	4.56	0.27
CCG048665.1	0.91	1.04	4.82	4.9	4.8	6.9	6.34	15.71	4.84	26.44	0.25
CCG055394.1	1.04	1.96	14.87	23.75	16.72	30.06	12.83	1.58	7.12	7.72	0.06
CCG020648.1	1.9	1.75	15.1	10.44	15.3	12.95	2.73	6.7	48.46	4.39	16.75
CCG026737.1	0.35	0.29	2.38	2.77	2.27	2.54	0.82	11.09	2	2.98	0.41
CCG025024.1	0.48	0.41	2.16	2.16	1.95	1.46	1.2	5.47	2.03	3.96	20.43
CCG014875.1	0.54	0.77	3.12	3.21	3.01	5.16	4.96	2.32	5.82	6.07	0.07
CCG038026.1	0.08	0.04	1.35	0.67	1.36	0.83	17.19	4.02	1.9	11.84	2.68
CCG005050.1	0.57	0.89	5.25	7.16	5.31	6.19	3.06	0.47	3.53	2.13	0
CCG047991.1	0.63	1.31	7.24	16.92	7.06	13.6	0	5.95	12.2	43.08	0.61
CCG010413.1	0.11	0.09	0.75	0.98	0.7	0.73	0.19	0.45	0.47	0.99	0.03
CCG056057.1	0.28	0.59	2.95	4.36	3.96	5.81	3.57	0.78	4.59	1.41	0.28
CCG039175.1	1.69	1.86	6.17	7.73	5.73	8.28	4.31	3.24	8.15	6.78	5.99
CCG018942.1	0.66	0.62	2.8	1.92	2.63	1.75	1.83	2.37	4.29	17.23	0
CCG035004.1	1.71	1.52	3.44	2.7	3.49	2.77	1.95	7.05	2.93	5.42	2.22
CCG035370.1	0.81	0.53	5.2	4.12	4.13	3.14	3.28	3.52	1.37	7.27	0.56
CCG034751.1	0.83	0.58	4.95	6.42	5.45	7.11	1.91	0.92	3.93	1.32	0
CCG010217.1	4.09	3.13	18.89	17.16	16.1	19.41	22.35	37.96	38.51	101.38	3.8
CCG001916.2	13.79	12.26	25.11	23.85	27.28	22.92	10.04	7.73	18.1	8.4	3.3
CCG018389.2	1.4	1.47	5.15	3.82	4.39	4.52	2.8	6.32	2.3	0.74	0.41
CCG046454.1	1.04	0.67	7.04	6.83	7.67	4.94	28.24	20.92	19.46	11.82	0.41
CCG026079.1	1.24	1.3	3.13	2.8	3.55	2.88	3.75	6.52	4.44	22.45	2.05
CCG021051.1	0.26	0.18	1.31	0.84	0.75	0.58	0.23	5.3	0.36	1.11	0.32
CCG030096.1	1.04	0.57	8.15	4.03	5.75	4.16	0.6	2.24	4.25	4.53	0
CCG026083.1	0.76	0.62	5.78	5.88	6.91	7.61	2.03	5.14	7.52	4.96	0.29
CCG048294.1	10.14	7.54	20.63	15.05	22.44	14.85	59.54	108.07	22.81	46.99	22.49
CCG021590.1	0.46	0.35	1.63	1.05	1.49	1.01	0.69	10.98	0.74	2.61	0.82
CCG039239.1	4.57	3.64	12.94	11.4	13.19	11.86	2.48	15.55	9.1	15.23	12.48
CCG037819.1	1.19	1.81	6.61	5.92	4.87	6.17	2.58	6.11	8.75	1.64	0.61
CCG004287.1	1.98	1.64	9.65	6.14	7.4	5.19	3.23	7.34	6.37	1.2	0
CCG035762.1	1.02	1.25	9.28	7.35	8.68	7.55	1.52	6.38	10.02	19.75	0.34
CCG044417.1	2.72	2.97	18.02	20.34	20.42	28.25	9.06	20.52	32.32	6	1.57
CCG033812.1	0.52	0.74	1.93	2.06	2.33	1.87	1.7	3.66	10.84	7.84	1.41
CCG041705.1	12.79	13.17	23.67	22.09	21.42	21.31	7.75	15.13	4.52	5.89	10.68
CCG036154.1	4.66	3.74	12.39	14.51	14.02	14.5	13.61	41.94	16.01	27.06	1.59
CCG045622.1	0.7	0.54	2.37	2.58	2.21	2.83	0.33	2.83	3.36	3.79	2.65
CCG037571.1	1.85	1.36	9.95	10.23	9.24	11.99	5.5	7.96	2.9	7.95	0
CCG031055.1	37.91	34.6	109.43	135.94	105.69	118.61	6.99	15.76	16.04	41.89	0.78
CCG056601.1	0.95	0.76	3.82	2.53	2.1	2.7	1.51	3.43	1.82	6.27	0.05
CCG025882.1	9.2	8.64	30.8	34.98	33.12	32.42	107.18	42.79	49.51	68.65	3.63
CCG030650.2	1.2	0.98	5.67	5.72	6	6.88	6.22	2.72	4.7	5.55	2.23
CCG049125.1	0.62	0.51	2.68	3.43	2.15	2.3	0.99	0.27	1.37	0.36	0
CCG015545.1	0.19	0.14	1.85	1.11	1.92	1.28	0.54	0.68	1.59	4.15	0
CCG042543.1	3.63	5.86	40.03	79.32	32.45	149.79	0.14	3.31	6.96	0.07	2.32
CCG018630.1	0.42	0.46	3.75	3.69	2.52	4.34	0.32	0.68	0.58	0.4	1.93
CCG013954.1	0.63	0.71	2.56	2.76	1.93	2.63	1.17	8	8.76	7.32	5.58
CCG010185.1	1.41	1.8	6.14	7.46	6.24	8.61	20.04	15.21	3.49	19.18	2.21
CCG034444.1	0.15	0.16	0.83	0.86	0.62	0.72	0.15	6.33	1.24	2.11	0.14
CCG039381.1	4.73	3.4	9.5	8.96	10.72	8.19	3.44	16.3	5.17	10.57	19.99
CCG038942.1	8.23	6.74	19.37	31.08	23.95	29.85	30.16	11.6	6.32	4.99	10.27
CCG039410.1	0.19	0.32	1.92	3.61	1.58	3.47	4.68	0.33	6.7	2.96	1.01
CCG049431.1	5.58	7.08	20.11	30.9	22.51	37.2	10.65	11.18	4.86	8.05	10.73
CCG004847.1	2.45	3.14	7.57	8.65	7.67	8.43	0.91	3.89	4.18	0.51	3.87
CCG030723.1	0.1	0.09	0.58	0.71	0.42	0.22	0.74	1.15	1.3	1.81	0.29
CCG031531.1	0.83	0.95	4.47	3.69	4.35	2.65	4.15	6.04	8.33	10.29	0.72
CCG022721.2	0.18	0.22	1.32	1.07	1.53	0.66	0.56	0.24	0.42	0.2	0.09
CCG033147.1	0.92	0.87	2.18	1.98	2.18	1.87	0.82	1.76	1.05	1.74	1.12
CCG015394.1	0.93	1.46	5.84	12.14	7.43	12.27	8.11	2.9	14.42	15.83	3.72
CCG032497.1	1.48	1.47	7.86	5.4	5.82	7.24	16.85	11.66	2.97	14.59	2.07
CCG025717.1	7.56	9.94	25.17	43.25	26.98	45.58	27.59	17.22	45.92	25.86	4.02
CCG013233.1	0.1	0.11	1.11	1.4	1.22	1.93	0.02	0.27	2.21	3.55	0
CCG004050.1	0.6	0.47	5.23	1.7	4.17	1.89	42.76	7.9	10.77	0.28	0.18
CCG023772.1	0.16	0.25	0.95	1.6	1.22	2.1	4.57	6.7	2.44	13.87	1.67
CCG024478.1	0.61	0.48	7.08	3.25	5.37	3.31	1.48	5.47	7.96	9.16	0
CCG045870.1	1.49	1.53	15.62	7.3	14.24	3.76	86.64	26.86	3.9	131.83	1.11
CCG018067.1	2.6	4.13	14.95	20.08	13.81	26.5	33.89	1.17	4.25	19.97	0.38
CCG020537.1	1.33	0.82	3.24	2.42	3.06	1.93	2	1.83	3.97	5.25	0.55
CCG036509.2	0.1	0.13	0.58	0.48	0.61	0.54	0.87	1.57	1.83	3.15	0.31
CCG041586.1	1	2.33	4.96	6.76	5	6.94	2.5	1.11	3.75	3.38	0.11
CCG035937.1	2.5	2.02	6.14	3.99	5.69	4.2	29.94	10.48	4.6	15.04	5.28
CCG017923.1	0.11	0.12	0.61	0.98	0.38	1.52	0.38	0.13	0.22	0.3	0.01
CCG037913.1	0.58	0.66	3.86	4.13	3.69	1.96	5.1	5.48	10.56	24.78	0.19
CCG035138.1	0.45	0.76	1.42	1.51	1.13	1.3	3.41	5.21	4.31	20.84	0.13
CCG043523.1	0.34	0.2	1.66	1.41	1.67	0.87	1.49	2.58	2.71	6.48	0.3
CCG055622.1	1.34	1.04	6.4	7.66	5.84	8.45	4.85	7	11.13	37.46	7.76
CCG047075.1	10.37	8.71	27.83	23.99	30.54	26.2	9.26	29.8	7.42	37.1	12.53
CCG043042.1	0.46	0.52	1.95	1.8	1.91	1.37	1.09	1.48	2.24	10.89	0.76
CCG029868.2	1.16	0.97	6.77	4.76	6.18	4.37	15.23	107.9	10.08	51.34	29.23
CCG003896.1	0.39	0.47	2.35	5.29	4.15	8.4	8.4	14.08	11.43	27.76	30.6
CCG038894.1	0.7	0.86	3.34	4.45	4.31	3.95	12.08	8.33	15.66	23.84	3.11
CCG019209.1	0.49	0.6	1.49	2.37	1.74	2.29	0.54	3.35	1.21	1.3	0.21
CCG049210.1	1.32	1.35	5.58	7.36	6.1	8.19	9.66	6.19	4.77	14.33	1.69
CCG011205.1	3.08	2.19	15.39	12.14	11.92	15.2	5.02	15.62	3.85	14.43	0.08
CCG047415.1	0.85	0.98	4.29	5.32	3.92	5.07	0.8	6.03	2.84	4.84	7.77
CCG020131.2	0.22	0.3	1.5	2.9	1.58	2.91	85.4	7.86	7.2	8.4	0.55
CCG010151.1	0.33	0.99	5.98	15.75	3.75	28.36	33.32	8.28	16.44	7.03	0.41
CCG042815.1	8.6	5.55	34.16	27.64	30.29	24.64	52.81	9.8	6.9	14.27	0.35
CCG044637.1	0.5	0.21	2.67	1.54	2.84	2.24	8	6.33	1.83	10.32	0.27
CCG009666.1	428.89	400.39	894.7	1034.14	889.86	1150.09	770.12	1521.47	845.03	791.42	422.52
CCG028646.1	3.8	2.94	7.1	5.63	8.31	5.5	2.63	7.61	5.49	6.7	3.73
CCG021116.2	0.22	0.22	1.38	0.76	1.25	0.78	0.15	0.86	0.67	0.63	0.05
CCG022346.1	2	1.69	8.78	8.37	8.94	9.12	9.95	9.58	7.87	13.11	2.2
CCG015882.1	2	2.67	15.09	19.91	16.08	21.8	0.48	17.57	23.47	13.58	0.12
CCG017269.1	3.84	2.57	9.27	8.74	7.6	7.33	2.13	5.49	5.68	2.47	0
CCG010605.1	0.57	0.49	2.94	2.11	2.6	2.1	0.56	5.08	1.24	17.88	0.04
CCG049483.1	0.56	0.58	2.35	1.77	2.14	1.86	0.5	1.24	1.66	2.28	0.04
CCG045769.1	0.99	1.17	7.42	12.13	6.01	7.55	1.44	8.95	16.79	2.56	2.54
CCG004395.2	0.2	0.17	1.17	1.13	1.16	1.36	2.32	0.58	1.07	1.62	0.41
CCG044732.1	3.42	2.56	8.34	5.06	7.94	5.27	6.72	31.4	32.25	35.46	0.1
CCG053900.1	2.62	2.63	8.44	8.58	8.39	7.77	9.02	5.18	13.24	14.34	1.85
CCG016125.1	0.56	0.68	7.95	5.72	7.51	8.3	0.94	2.07	17.09	10.87	0
CCG037785.1	3.25	1.45	10.34	5.55	9.99	4.69	15.97	4.56	23.57	12.35	0.12
CCG042592.1	0.26	0.48	2.96	5.45	2.65	4.97	42.27	13.08	10	13	0
CCG035697.1	2.46	2.78	14.84	15.05	14.61	15.34	8.19	55.7	20.4	45.39	7.12
CCG055251.1	1.11	2.59	5.32	8.23	5.89	9.91	1.81	5.27	4.9	3.78	0.27
CCG044575.1	0.65	0.57	5.58	6.04	4.89	9.63	0	0.05	0	0	0
CCG017260.1	0.23	0.37	1.01	1.43	1.17	1.44	0.57	1.03	0.55	3.03	0.04
CCG007922.1	4.88	4.26	12.9	15.81	14.08	14.57	7.16	20.68	13.16	18.65	2.32
CCG040907.1	1.87	2.63	14	22.15	15.42	24.16	11.46	1.86	30.44	7.17	0.58
CCG008249.1	0.19	0.23	2.08	2.51	2.1	1.35	4.95	3.1	4.73	7.42	0.62
CCG030608.1	1.33	1.5	6.19	7.58	6.56	9.04	3.6	11.23	11.73	12.5	0.25
CCG030711.1	0.44	0.52	5	3.59	7.43	5.71	2.88	0.48	4.97	3.42	0.09
CCG022902.1	0.71	0.43	3.96	4.2	3.47	3.46	2.39	1.62	3.65	3.72	1.29
CCG019115.1	0.69	0.47	3.05	2.91	3.21	2.76	2.94	12.71	0.91	14.7	0
CCG011377.1	10.68	10.31	77.73	131.6	88.83	112.09	153.16	19.16	740.77	535.31	49.42
CCG003537.1	7.13	9.21	14.89	19.37	14.56	17.59	17.03	24.25	19.32	24.48	1.16
CCG006494.1	0.11	0.13	1.02	1.08	1.14	1.47	0.54	1.08	1.65	1.36	0.45
CCG022595.1	1.67	1.07	10.82	12.08	16.96	16.99	11.3	81.44	50.89	247.12	0.02
CCG030183.1	0.09	0.14	0.52	0.64	0.54	0.25	8.73	0.38	0.57	1.38	0.05
CCG053365.1	2.56	2.91	18.05	17.93	22.48	21.78	8.74	6.13	26.78	21.24	0.17
CCG013401.1	4.73	4.37	29.8	31.41	26.85	28.19	34.5	17.05	58.84	79.05	10.93
CCG040036.1	0.74	0.77	5.36	4.36	3.47	4.24	0.63	1.42	1.33	0.4	1.15
CCG031041.1	0.52	0.63	3.57	4.67	3.42	2.35	2.8	4.17	6.63	12.4	0.05
CCG038943.1	13.04	11.36	28.09	44.25	27.99	36.22	41.12	15.72	8.55	5.83	21.38
CCG016448.1	0.19	0.25	1.53	1.27	1.12	1.03	7.72	11.4	3.03	15.43	0.96
CCG024891.1	1.18	0.8	5.69	5.36	5.42	5.61	1.45	1.03	1.33	0.25	0.06
CCG000052.1	3.74	2.48	10.12	9.21	10.32	10.7	1.46	13.88	3.15	8.39	2.14
CCG047527.1	2.55	2.43	4.9	4.76	5.35	3.93	2.58	12.49	6.02	15.81	6.19
CCG053315.1	3.1	4.68	20.37	41.59	24.2	39.5	20.99	11.54	36.8	27.74	2.12
CCG042055.1	0.12	0.21	0.51	0.51	0.44	0.42	0.07	0.06	0.13	0.14	0.02
CCG028524.1	0.8	0.71	2.13	3.03	2.38	1.72	2.42	2.57	6.38	8.7	0.34
CCG028968.1	2.36	2.79	15.69	13.32	17.46	14.65	5.72	10.91	53.36	9.3	5
CCG005069.1	0.77	1.12	9.3	11.36	9.39	14.88	1.95	2.44	18.01	11.06	0
CCG034870.1	0.69	0.91	4.14	4.99	4.41	5.73	0.06	2.33	4.51	8.4	0
CCG054758.1	0.29	0.77	2.78	4.53	3.26	3.03	1.8	1.07	3.33	2.87	0.76
CCG056454.1	7.97	6.37	34.83	23.6	44.11	29.35	0.55	23.48	10.35	1.62	0
CCG049116.1	0.43	0.37	1.63	1.41	1.88	1.27	1.5	3.68	1.49	9.7	0.46
CCG004911.1	7	5	17.94	13.97	21.91	15.59	15.47	23.38	25.75	14.79	24.79
CCG041003.1	1.24	0.88	6.82	4.54	5.87	3.83	5.93	23.01	11.91	31.55	0.85
CCG027624.1	23.35	18.9	59.55	59.39	76.45	58.27	82.87	1.19	60.83	159.41	0.69
CCG004791.1	20.14	17.6	112.87	143.08	125.17	144.93	330.84	73.96	286.28	206.94	2.66
CCG042443.1	4.25	2.95	8.17	7.42	10.55	7.07	2.65	14.88	5.2	9.48	3.62
CCG021284.1	0.74	0.58	3.23	3.03	3.65	3	0.38	2.07	0.72	3.13	0.15
CCG038887.1	0.52	0.26	3.48	1.77	2.94	1.83	0.15	7.24	2.46	12.91	0
CCG020454.1	0.68	1.14	8	16.57	7.1	32.33	0.05	0.04	0.4	0	0.54
CCG053899.1	1.43	0.99	4.13	3.46	3.95	2.36	2.43	8.4	5.3	11.78	2.37
CCG015926.1	1.07	1.09	6.72	7.08	7.74	7.87	11.34	9.56	5.9	11.72	2.46
CCG050776.1	109.64	91.74	369	383.02	351.48	320.29	0.53	70.33	4.24	0.05	0
CCG011176.1	1.22	0.76	3.75	2.7	3.28	2.94	4.65	24.25	12.07	23.33	1.69
CCG005986.1	0.39	0.45	1.27	0.88	0.97	0.56	0.13	1.73	0.5	2.07	0.04
CCG001125.1	1.77	1.45	7.54	10.34	9.96	13.9	9.83	5.17	7.55	2.67	3.33
CCG031503.1	0.85	0.69	2.09	2.25	2.42	1.74	1.46	1.88	2.32	4.72	0.59
CCG009517.1	17.58	16.19	172.12	202.93	167.35	238.92	68.45	6.73	165.39	68.6	5.85
CCG053537.1	0.2	0.05	1.07	1.01	0.68	0.49	2.83	0.98	2.28	4.43	0.23
CCG015891.1	0.16	0.14	0.83	0.49	0.81	0.54	11.97	3.11	5.48	15.76	0.07
CCG029237.1	1.59	1.01	3.95	2.45	3.86	2.78	0.38	5.71	2.41	2.1	0.18
CCG035438.1	1.07	1.16	4.96	5.66	4.85	6.67	7.88	1.3	6.12	5.32	0.37
CCG000068.1	8.09	5.29	16.22	12.74	16.2	12.57	2.59	16.28	5.57	16.6	2
CCG039566.1	0.58	0.37	3.08	2.16	3.13	2.76	1.66	3.22	0.51	1.27	7.77
CCG013481.1	0.7	0.52	2.75	2.02	2.67	1.98	3.73	11.7	3.6	9.15	0.62
CCG040040.1	0.26	0.19	3.01	1.35	2.17	1.46	0.47	0.26	1	9.36	0
CCG011234.1	1.31	1.24	2.87	2.72	2.64	2.63	1.5	1.98	1.94	2.64	0.97
CCG042173.1	0.09	0.12	0.79	0.84	0.98	0.63	0.04	1.71	0.45	0.69	0.01
CCG009435.1	0.21	0.24	1.31	1.56	1.34	1.64	1.52	1.28	0.69	2.66	0.11
CCG032284.2	1.33	1.08	4.2	2.33	3.91	3.19	14.03	5.97	24.51	3.43	4.15
CCG017238.1	1.52	1.78	7.93	10.52	6.71	12.16	0.54	1.64	13.32	3.53	0
CCG014370.1	10.12	7.35	27.93	40.3	25.18	51.2	0	0.19	0.26	0.04	0
CCG011839.1	2.22	3.14	22.75	23.08	31.2	27.7	9.31	4.44	23.54	21.55	0.03
CCG049207.1	9.09	7.44	26.83	19.55	26.98	14.84	1.21	50.58	26.9	33.89	0
CCG005886.1	2.6	3.08	19.08	28.4	19.97	29.72	2.26	2.5	8.3	7.84	0
CCG024611.1	1.87	1.84	5.5	7.07	4.89	8.23	4.2	4.93	2.67	6.45	2.02
CCG050648.1	0.07	0.05	0.57	0.16	0.4	0.24	14.74	8.58	4.39	24.05	0.1
CCG054422.1	1.46	1.38	11.39	9.54	14.94	15.88	6.41	2.77	8.43	8.29	0.24
CCG025286.1	0.12	0.07	0.82	0.93	0.82	0.6	1.02	1.64	1.81	4.13	0
CCG050839.1	2.48	1.71	5.02	4.12	5.63	4.11	3.19	13.52	6.45	11.55	9.3
CCG032854.1	1.27	1.25	11.33	12.49	12.35	13.67	5.16	2.46	11.66	12.37	0.11
CCG008461.1	1.7	5.81	3.71	10.45	3.86	15.2	3.91	30.16	20.62	22.11	9.41
CCG005828.1	2.88	2.77	9.97	9.67	9.15	10.76	5.93	11.54	20.68	7.4	6.63
CCG009593.1	0.83	0.91	4.65	4.98	4.01	3.72	16.9	26.09	25.23	23.32	1.34
CCG017496.1	0.67	0.96	2.98	3.5	2.21	3.21	0.25	17.13	25.95	3.94	0
CCG019700.1	0.04	0.12	0.52	0.63	0.52	0.72	20.06	1.3	2.94	2.84	0.21
CCG030251.1	2.55	1.77	5.69	5.84	5.87	6.31	7.8	9.24	11.2	10.35	1.39
CCG001788.1	1.09	1.15	3.08	2.19	2.65	1.85	0.85	0.73	1.43	1.35	0.96
CCG056896.1	4.29	4.21	9.17	8.37	7.94	7.97	6.2	17.73	8.91	11.88	2.72
CCG003731.1	0.13	0.15	0.85	1.01	1.07	0.9	1.56	0.71	3.67	6.21	0.03
CCG027422.1	2.08	4.06	24.05	45.7	29.13	66.35	71.43	4.96	42.09	1.69	0.69
CCG030710.1	0.39	0.45	4.84	2.61	5.47	4.86	1.76	0.07	2.09	1.9	0.04
CCG040837.1	0.81	1.28	9.51	12.92	9.8	16.69	20.6	0.85	16.54	14.7	1.05
CCG025201.1	0.35	0.21	1.53	1.26	1.26	1.41	1.53	0.14	0.38	1.61	0
CCG037637.1	1.79	1.53	8.69	5.01	9.6	6.25	126.61	21.85	9.88	21.13	0.58
CCG044770.1	0.79	1.21	2.23	2.54	1.91	2.97	6.89	3.15	4	10.28	0.13
CCG049136.1	0.63	0.56	3.53	2.53	3.83	3.8	18.05	5.79	2.95	13.62	0.06
CCG015072.1	0.25	0.31	0.84	0.79	0.97	1.12	2.02	0.37	0.91	2.5	0.33
CCG014430.1	0.17	0.19	1.32	0.5	0.83	0.44	0.92	0.68	0.82	5.8	0
CCG018871.1	10.23	9.19	20.41	31.15	14.28	27.78	16.61	12.62	19.76	31.89	17.59
CCG021715.1	1.11	1.72	7.87	11.03	9.36	13.59	1.6	14.12	4.63	0.28	0.26
CCG051576.1	0.2	0.19	1.28	0.84	0.89	0.62	1.02	2.07	0.78	3.84	0.45
CCG052029.1	0.76	0.54	2.87	2.54	2.81	3.21	6.61	2.91	8.13	24.4	0.18
CCG046444.1	1.97	1.92	17.6	20.45	19.28	21.73	9.55	4.85	21.87	24.32	0.4
CCG011401.1	0.05	0.08	0.59	0.4	0.46	0.28	0.52	1.01	1.64	4.04	0.05
CCG018980.1	1.28	1.02	4.33	5.45	5.59	5.4	1.35	1.67	1.71	1.39	0.31
CCG008534.1	0.11	0.4	1.47	3.26	1.24	3.04	1.52	0.1	4.43	2.64	1.74
CCG015012.1	1.32	1.01	2.44	1.88	2.8	2.08	3.06	6.29	2.41	4.92	1.62
CCG053607.1	0.23	0.32	1.12	1.45	1.08	1.07	0.06	0.12	0.19	0.12	0
CCG001657.1	0.59	0.65	3.21	3.91	2.55	2.37	0.94	32.74	2.05	16.13	0.35
CCG055784.1	7.5	5.07	13.78	12.32	16.81	12.36	4.68	21.08	8.14	15.08	8.22
CCG010634.1	0.28	0.33	1.29	2.06	1.62	1.83	0.67	1.05	3.88	3.81	0.16
CCG025103.1	1.13	0.86	4.17	0.78	3.54	0.66	2.16	3.85	18.85	5.57	0.07
CCG012067.1	0.39	1.05	2.86	5.04	1.69	5.22	5.7	3.21	5.19	2.15	6.76
CCG046819.1	2.46	2.94	5.79	3.92	6.7	4.63	9.14	105.27	148.13	112.25	0.17
CCG030514.1	1.52	1.82	3.5	2.76	4.04	2.23	3.66	6.3	2.74	5.8	1.61
CCG009928.1	0.54	0.78	6.94	6.62	8.98	13.25	7.08	4.29	8.39	2.31	0.08
CCG023566.1	0.33	0.48	1.91	2.57	1.65	3.06	0.62	0.97	5.79	4.19	1.78
CCG014850.1	1.28	1.62	5.57	6.12	5.31	8.87	11.69	6.73	25.51	22.55	0.31
CCG004367.1	21.94	21.09	185.62	211.37	199.26	238.71	194.14	30.26	326.44	205.64	5.14
CCG033192.1	0.34	0.38	2.08	2.39	1.97	2.04	0.34	27.95	2.68	6.89	0.02
CCG039264.2	0.15	0.15	0.7	0.76	0.76	0.95	0.95	2.13	1.25	2.98	0.41
CCG042347.1	5.9	5.66	12.87	10.81	12.65	9.77	7.58	8.11	17.36	7.9	1.72
CCG035865.1	3.38	2.32	8.92	6.32	9.76	6.87	5.35	6.33	6.21	3.67	6.62
CCG056170.1	17.23	23.07	59.7	110.02	39.88	82.85	4.06	2.76	49.1	10.91	0.2
CCG045871.1	0.36	0.91	3.05	5.72	3.4	2	37.89	0.73	1.04	34.53	0.02
CCG008107.1	0.19	0.18	1.27	1.1	0.98	0.95	1.16	5.84	1.15	2.76	0.89
CCG001338.1	1.53	1.35	3.62	3.82	3.63	3.47	1.6	8.12	3.01	6.84	5.85
CCG054157.1	0.96	1.04	4.58	3.49	2.88	2.69	1.19	19.28	4.77	14.83	0.1
CCG054759.1	0.37	0.44	2.25	3.08	2.04	2.64	9.7	2.95	8.99	14.17	1.13
CCG053979.1	1.1	1.3	5.2	5.98	5.58	6.14	0.62	5.32	4.85	6.83	0.35
CCG044106.1	6.55	8.03	34.7	72.49	28.94	73.93	49.21	38.76	38.75	91.63	1.04
CCG006165.2	4.38	3.93	22.79	25.88	22.1	25.59	40.78	27.24	53.73	96.91	4.06
CCG040537.1	1.01	1.06	2.19	2.6	2.05	3.99	19.57	38.71	17.85	114	12.45
CCG030515.1	0.09	0.08	0.57	0.65	0.51	0.59	0.3	0.37	0.43	0.92	0.03
CCG052763.1	1	0.9	3.14	3.05	3.23	2.92	1.5	4	3.98	5.13	1.26
CCG012127.1	1.34	0.88	3.66	1.78	3.16	1.38	1.83	4.22	1.54	3.07	0.14
CCG049553.1	0.15	0.26	0.72	0.92	0.8	1.31	1.56	1.51	3.91	5.26	0.03
CCG054913.1	1.41	1.28	3.48	3.41	3.5	3.62	1.82	4.36	7.83	4.88	6.96
CCG054312.1	0.98	0.92	3.52	2.58	3.77	3.53	2.69	5.37	8.99	11.89	0.91
CCG037803.1	63.94	55.8	142.74	135.18	126.46	144.09	85.16	18.68	80.4	19.54	146.9
CCG050657.1	0.07	0.23	2.55	5.67	2.26	5.52	0.17	1.01	0.21	0	0
CCG046187.1	1.63	18.76	42.23	528.8	43.07	790.74	1.64	0.5	49.81	38.41	0.59
CCG026543.2	0.15	0.32	1.32	2.17	2.03	2.42	1.49	48.42	3.65	4.15	0.02
CCG011355.1	1.73	2.6	8.92	19.95	11.62	19.47	3.58	12.36	17.16	17.1	0.26
CCG030392.2	2.32	2.11	4.61	4.09	5.14	3.8	3.06	14.52	6.75	13.46	6.66
CCG042793.1	0.26	0.34	1.23	1.46	1.33	1.04	4.86	4.11	5.62	10.01	0.29
CCG008388.1	0.45	0.46	3.52	2.25	2.76	2.07	0.4	1.35	1.85	4.42	0
CCG029400.2	1.9	3.25	5.41	9.2	5.35	9.23	3.38	3.47	4.12	0.74	17.73
CCG012615.1	21.94	19	151.26	197.15	162.98	212.05	146	22.9	190.81	97.81	3.64
CCG038602.1	0.43	0.67	2.35	3.52	1.78	2.91	53.08	4.33	4.32	18.63	0.14
CCG005672.1	1.62	1.35	3.54	3.57	3.73	3.83	2.14	7.1	4.15	6.16	4.14
CCG026730.1	1.49	0.89	4.76	4.46	4.98	4.36	0.03	0.71	0.64	1.68	0.11
CCG036198.1	8.62	8.37	21.47	26.04	24.29	24.88	22.57	30.79	22.07	30.15	13.2
CCG018570.2	3.66	2.9	10.01	7.98	9.71	5.46	4.42	15.66	13.03	21.58	6.22
CCG036636.1	1.35	1.76	3.11	3.95	2.24	3.2	2.1	19.44	3.08	10.5	0.55
CCG050704.1	0.47	0.55	3.39	4.83	3.69	4.28	0.43	0.1	1.29	0.02	0.44
CCG000555.1	2.29	2.24	5.04	4.36	5.74	4.43	3.43	2.36	1.17	1.64	1.83
CCG055151.1	1.03	0.55	3	2.54	3.43	2.63	2.99	7.11	3.67	9.08	1.07
CCG013778.2	0.81	0.81	3.25	3.37	2.36	2.42	1.45	4.16	2.43	8.54	0
CCG029168.1	2.74	2.68	12.4	12.19	9.71	9.03	11.09	26.11	12.27	51.81	0.19
CCG051507.1	0.2	0.31	1.71	0.57	1.59	0.7	2.92	0.42	1.97	0.75	0
CCG031532.1	0.8	1.26	2.03	2.44	1.96	2.49	0.36	2.89	1.72	0.98	2.73
CCG005210.1	3.35	4.24	8.03	6.82	7.22	6.71	10.17	10.55	6.02	15.55	7.47
CCG008302.1	0.9	1.48	3.72	2.75	3.26	3.61	18.35	27.16	22.48	11.8	0.64
CCG034559.2	0.75	0.78	1.83	1.6	1.6	1.52	1.33	5.19	4.39	53.91	0.22
CCG033590.1	1.8	1.85	7.98	4.57	7.89	6.46	1.49	0.29	2.88	0.59	0.29
CCG039306.2	0.72	1.44	9.78	18.39	11.73	24.76	13.08	1.65	6.78	5.47	0.06
CCG041802.1	0.48	0.5	2.56	2.68	2.78	2.98	0.87	2.09	3	4.11	0.87
CCG024544.1	5.81	5.33	27.63	38.77	31.64	43.52	8.89	13.69	36.26	40.05	11.13
CCG039632.1	1.67	1.1	5.46	6.25	6.17	6.35	1.97	23.34	11.37	26.16	11.96
CCG017287.1	0.15	0.11	0.86	0.74	0.79	0.52	0.23	0.33	0.1	0.8	0.04
CCG008902.1	0.68	0.48	2.53	1.46	2.12	1.3	0.52	5	1.61	8.04	1.45
CCG042253.1	1.56	1.91	13.83	18.39	16.76	26.22	74.1	3.66	1.73	13.5	10.13
CCG039643.1	0.43	0.39	2.24	3.48	2.77	3.28	4	1.95	4.45	4.38	2.14
CCG036318.1	2.33	1.93	9.26	9.4	10.83	10.29	15.71	15.92	23.83	36.24	1.91
CCG000669.1	0.65	0.49	2.16	1.54	2.25	1.86	1.58	3.3	0.9	5.53	1.02
CCG030203.1	0.43	0.69	2.74	3.56	3.56	5.6	1.38	0.25	7.19	18.73	0.19
CCG017501.2	1.37	1.55	8.08	8.25	8.96	8.54	1.71	8.14	9.85	1.97	1.72
CCG041019.4	0.36	0.44	2.08	1.9	2.29	2.09	5.6	5.61	4.1	4.65	0.87
CCG034688.1	0.03	0.08	0.74	0.53	0.9	0.51	0.47	0.92	0.51	1.04	0.07
CCG055968.1	3.1	4.4	6.28	5.03	5.6	5.6	11.66	15.38	8.55	12.62	8.84
CCG011116.1	0.77	0.6	4.08	2.87	3.21	3.44	0.39	1.07	0.89	1.46	0.19
CCG014309.1	0.96	1.23	2.28	1.62	2.27	1.69	3.62	49.58	68.09	54.01	0.1
CCG048666.1	3.78	2.73	12.91	11.85	9.4	12.89	9.83	42.88	15.57	52.32	7.97
CCG038865.1	55.82	47.21	132.86	209.76	137.31	238.95	0.86	0.07	3.58	28.36	0
CCG022290.1	1.59	1.5	7.44	8.54	4.3	9.36	1.53	29.46	5.32	15.08	4.29
CCG001713.1	3.48	3.06	6.9	7.97	5.99	7.99	3.16	12.16	11.2	8.78	5.1
CCG006460.1	1.7	2.99	8.91	12.37	7.54	13.77	12.65	40.18	12.27	277.54	1.07
CCG019393.1	0.29	0.29	1.51	1.31	1.16	2.37	0.88	0.08	1.49	1.47	0
CCG044214.1	0.71	0.65	3.36	2.3	2.88	2.11	2.85	11.72	6.21	23.71	5.79
CCG018976.1	2.45	2.72	8.24	10.71	10.95	13.56	8.5	10.91	12.72	11.78	13.69
CCG015592.1	0.63	0.45	2.96	3.14	2.9	3.46	2.88	3.43	5.24	6.01	0.22
CCG045627.1	3.6	4.5	16.52	23.75	18.73	25.23	7.88	5.01	10.92	18.22	0.22
CCG035037.1	1.03	0.84	3.25	2.78	3.58	2.71	0.67	8.8	4.05	7.32	1.46
CCG024757.1	215.58	141.67	538.98	409.49	486.33	352.32	126.94	526.05	617.7	685.87	11.88
CCG017123.1	15.04	14	40	38.44	37.05	35.08	4.21	16.58	26.22	11.56	0.07
CCG028540.1	2.47	2.37	4.71	4.38	4.88	4.63	3.01	13.39	5.61	10.48	4.95
CCG046685.1	0.74	0.89	3.06	3.67	2.96	4.05	0.49	0.58	1.44	2.94	0.29
CCG034340.1	76.53	119.16	1569.14	2590.3	1759.86	3486.95	2844.14	26.51	2937.45	748.74	5.19
CCG034821.1	0.66	0.7	3.2	2.62	2.83	2.8	0.91	11.86	2.55	28.41	0.05
CCG016468.1	2.01	2.66	19.84	35.86	27.59	35.22	0.94	0.62	5.26	0.49	0.88
CCG015966.1	3.47	3.66	9.07	13.78	8.52	12.68	8.84	6.61	7.9	11.04	2.61
CCG053317.1	1.26	1.78	10.07	19.04	12.31	23.67	51.58	4.37	5.72	37.27	7.78
CCG025369.1	8.9	7.65	31.85	28.06	29.58	23.02	1.79	10.19	7.92	5.22	1.57
CCG004498.1	5.89	4.35	21.92	25.39	23.7	25.98	2.17	8.09	13.14	7.67	0.24
CCG048350.1	0.91	0.64	3.02	2.07	2.15	1.8	0.73	12.3	2.34	16.17	0.46
CCG029887.1	6.8	46.33	180.47	1150.6	166.71	1704.66	6.37	2.57	726.4	363.22	0.5
CCG028310.1	3.79	3.15	8.75	6.23	8.02	5.17	1.79	10.2	5.74	5.74	2.18
CCG005923.1	3.56	2.63	9.23	7.1	8.51	6.01	2.07	7.83	2.58	8.94	7.37
CCG019997.1	3.1	2.25	19.81	16.57	23.72	18	23.21	3.77	12.32	11.08	0.02
CCG002910.1	0.08	0.22	0.84	0.48	0.44	0.27	5.96	2.22	1.18	2.65	0.51
CCG025021.1	1.11	1.78	2.84	3.17	2.54	2.76	6.78	13.75	4.37	11.64	3.13
CCG003922.1	25.85	21.43	66.73	63.06	72.56	48.39	82.47	80.88	89.85	92.74	20.95
CCG050694.1	0.7	0.62	3.53	4.59	2.9	5	2	2.49	0.35	0.46	0.05
CCG048391.1	0.14	0.11	0.77	1	0.69	0.49	1.29	1.99	1.78	3.68	0.69
CCG042794.1	0.56	0.63	3.29	3.43	3.19	2.25	8.97	4.13	10.03	14.73	0.71
CCG015485.1	3.69	4.99	24.66	42.02	27.1	56.44	95.96	20.05	295.81	49.48	2.39
CCG041725.1	0.46	0.5	2.94	2.31	1.95	1.48	0.95	8.17	6.63	4.63	0.11
CCG006846.1	0.41	0.13	3.71	2.08	2.76	1.51	0.24	7.62	0.17	1	0
CCG035542.1	1.83	1.68	4.29	5.18	4.75	4.81	10.04	7.56	5.06	7.4	2.29
CCG032776.1	0.24	0.26	1.23	1.66	1.46	2.15	0.15	0.96	0.7	0.4	0.04
CCG013922.1	0.48	0.44	1.3	0.94	1.21	1.18	0.84	4.55	1.46	3.16	0.8
CCG052816.1	3.31	2.49	10.18	8	8.69	6.34	13.78	21.16	4.34	22.97	15.6
CCG021921.1	4.68	5.46	45.75	44.25	39.22	69.99	25.73	4.75	43.76	24.78	0.11
CCG054981.1	3.79	1.98	7.42	5.19	7.59	4.87	1.84	9.99	3.33	10	11.39
CCG035698.1	16.42	17.14	173.63	213.78	164.02	266.65	58.09	5.67	221.01	88.13	4.58
CCG030989.1	2.18	1.65	5.22	4.73	5.45	4.46	1.49	9.07	2.96	4.05	2.46
CCG051860.1	0	0.07	0.6	1.52	0.49	1.35	0.02	0.35	0.07	0	0
CCG042795.1	0.29	0.31	1.86	2.22	1.94	1.68	4.15	2.37	5.8	10.72	0.13
CCG001007.1	0.33	0.39	1.34	1.25	1.39	1.01	0.62	3.35	1.36	1.89	0.37
CCG025265.1	1.24	2.24	9.72	19.84	12.64	29.31	26.5	2.23	18.36	38.88	4.6
CCG008374.1	1.69	1.33	4.92	4.32	5.65	5.61	4.62	13.84	11.88	16.79	0.15
CCG016980.1	1.85	1.47	6.56	6.47	7.05	8.2	7.19	5.27	1.51	9.51	2.42
CCG022733.1	1.13	1.34	8.16	6.89	5.82	6.66	2.41	38.76	13.04	21.31	0.31
CCG043726.1	0.77	0.79	3.08	4.97	3.49	6.07	2.61	2.85	3.48	4.9	0.25
CCG044784.1	5.9	4.18	12.32	9.99	11.44	10.6	10.97	26.25	17.99	18.25	12.56
CCG023043.1	0.13	0.14	0.67	0.69	0.87	0.61	9.76	8.2	2.97	4.34	4.17
CCG027421.3	1.02	0.97	2.31	2.64	2.58	2.63	2.12	5.14	5.86	8.29	2.34
CCG046186.1	17.84	15.18	213.63	194.58	200.28	256.21	75.42	0.68	206.58	73.66	0
CCG053474.1	1.76	2.2	16.33	17.28	17.11	25.6	3.45	8.92	30.51	17.79	0.49
CCG036940.1	0.76	1.4	7.99	11.49	10.37	17.66	9.06	0.18	9.03	2.26	0.76
CCG024316.1	0.4	0.86	3.61	4.1	2.25	3.22	0.32	3.41	9.02	0.03	0.07
CCG004364.1	1.28	1.19	11.34	13.96	15.21	18.53	18.93	2.72	33.06	11.58	0.94
CCG042841.1	0.16	0.1	0.78	1.09	0.89	0.96	0.43	17.68	0.72	0.24	0.03
CCG034096.1	2.9	3.68	10.14	20.72	14.6	28.19	4.54	4.17	12.74	10.28	0.71
CCG018062.1	0.85	1.53	3.41	7.55	4	9.43	0.55	2.83	4.95	9.5	0.45
CCG026197.1	0.25	0.27	0.84	0.69	0.7	0.61	1.8	0.33	0.79	1.19	1.41
CCG037063.1	1.2	1.21	5	5.59	3.55	6.07	0.27	11.47	1.9	4.02	4.61
CCG031626.2	1.27	1.58	9.35	8.36	8.01	7.38	1.5	48.42	9.56	16.74	0.35
CCG002296.1	4.06	5.36	15.06	32.43	21.96	43.07	7.22	7.78	21.2	19.67	1.05
CCG009695.1	34.12	32.56	291.68	427.89	316.08	350.18	37.34	30.98	840.82	544.58	33
CCG028348.1	10.76	12.46	161.38	161.16	155.09	196.66	225.38	8.73	207.66	224.62	0.51
CCG052842.1	0.09	0.18	0.38	0.55	0.51	0.49	0.49	1.03	1.08	2.22	1.22
CCG024399.1	0.49	0.58	3.66	3.29	3.03	3.27	1.39	23.6	6.45	11.25	0.03
CCG004862.1	0.28	0.26	1.8	2.76	1.84	1.21	0.95	0.73	1.13	1.62	0.05
CCG054886.1	15.09	14.81	27.62	22	30.26	21.26	22.7	72.83	28	48	11.31
CCG036874.1	2.12	4	8.02	17.09	7.38	18.06	5.54	9.33	6.96	1.43	0.71
CCG057438.1	1.1	1	5.42	6.54	5.56	7.72	10.64	0.55	2.85	1.32	0.05
CCG010964.1	0.36	0.29	1.48	1	1.28	0.8	0.99	8.29	2.16	9.94	0.25
CCG007751.1	5.13	4.35	14.67	15.51	14.68	15.43	8.58	7.22	15.2	11.09	3.08
CCG041837.1	0.24	0.31	2.03	1.64	2.09	1.24	0.1	2.07	2.21	2.93	1.15
CCG034958.1	3.51	3.19	17.39	17.42	16.88	20.18	21.9	27.74	47.52	64.46	0.35
CCG019285.1	0.16	0.24	1.02	0.59	0.88	0.68	6.76	1.16	1.71	2.14	1.51
CCG030048.1	34.2	50.36	554.16	707.11	566.31	964.58	124.94	3.8	473.38	464.05	0.37
CCG022322.1	58.02	81.53	572.46	877.08	604.63	1040.87	529.74	16.16	1453.74	752.64	0.61
CCG026131.2	1.99	2.47	4.21	4.99	4.76	4.99	6.59	15.73	7.75	10.09	5.73
CCG034425.1	0.03	0.03	0.23	0.14	0.13	0.15	0.02	1.69	0.1	0.65	0.27
CCG051654.1	48.21	51.85	91.57	132.38	101.5	142.3	196.45	57.15	106.9	103.04	221.77
CCG012198.1	23.1	12.79	49.16	33.64	54.14	29.22	16.26	53.53	50.68	66.31	20.99
CCG048149.1	1.32	2.82	9.96	14.96	11.45	26.81	24.57	3.45	21.1	18.13	2.8
CCG003692.1	4.81	6.56	42.95	56.64	46.08	65.78	38.06	1.71	23.77	13.67	0.56
CCG054615.1	3.54	2.23	20.36	12.79	21.96	18.71	1.23	0.32	0.92	0.32	0.25
CCG042778.1	109.25	158.84	1535.91	2249.42	1660.88	3205.03	1846.53	42.07	3831.02	1768.4	4.87
CCG030308.1	25.18	17.21	72.7	48.98	86.04	41.67	1.42	424.97	235.71	11.82	0
CCG037763.1	0.06	0.09	0.53	0.79	0.72	0.81	0.81	0.02	0.33	0.22	0.54
CCG026576.1	12.81	11.31	82.19	78.35	83.64	68.18	26.34	7.03	87.14	18.16	1.64
CCG035350.1	21.63	28.14	220.65	335.03	229.09	377.72	248.04	28.3	689.76	382.35	3.14
CCG026445.1	0.74	0.72	2.35	2.55	2.39	2.39	1.65	7.05	2.49	5.63	0.99
CCG049144.1	0.78	0.77	2.7	2.47	2.74	1.72	22.65	6.14	4.84	9.69	0.46
CCG052772.1	148.23	213.15	2363.37	3216.05	2615.79	5924.73	2664.22	14.06	4661.48	689.04	2.14
CCG050919.1	2.74	2.64	6.05	5.62	5.94	5.12	1.26	5.12	3.55	6.42	3.11
CCG019515.1	9.66	5.81	23.12	15.98	25.32	13.18	1.78	6.92	1.58	3.13	1.97
CCG005456.1	401.38	365.98	741.07	806.2	710.85	901.65	1139.52	1635.64	1169.83	1119.92	819.41
CCG040904.1	3.04	3.59	27.07	33.2	36.9	43.22	24.24	3.14	53.55	10.8	0.06
CCG021010.1	17.92	14.28	50.04	40.17	48.1	34.19	15.02	4.98	16.7	41.24	0.41
CCG042963.2	27.02	22.1	50.11	50.72	41.44	49.85	1.45	26.31	16.02	8.28	3.89
CCG051478.1	2.83	1.91	10.25	11.52	9.7	10.89	8.17	19.32	17.01	9.35	0.02
CCG015760.1	11.13	12.15	39.76	75.49	41.5	91.87	43.33	83.72	146.55	84.54	132.55
CCG018802.1	1.13	0.61	5.52	3.9	6.42	4.09	0.19	11.04	2.37	3.82	7.28
CCG028780.1	0.22	0.15	1.35	1.57	1.72	1.37	2.32	0.21	0.53	0.2	0
CCG020181.1	3.6	3.01	7.52	7.81	8.54	6.26	5.25	20.88	6.39	27.11	6.58
CCG020803.1	1.93	2.12	17.71	23.88	19.18	23.34	21.31	2.38	53.01	6.74	3.23
CCG029327.1	1.69	1.98	4.31	7.08	6.18	5.1	38.48	3.15	9.45	7.43	1.39
CCG056657.1	0.15	0.14	0.69	0.81	0.7	0.42	0.73	1.02	2.38	5.93	0.04
CCG009431.1	1.03	1.45	11.69	18.55	12.04	20.4	303.16	3.06	669.83	292.67	3.13
CCG029814.1	1.63	2.58	17.45	24.56	15.68	28.29	2.85	1.93	8.77	9.76	0
CCG009722.1	0.49	0.68	3.47	3.77	4.38	5.85	0.91	0.79	3.1	11.08	0
CCG007394.1	9.64	11.86	32.04	51.93	44.79	59.23	33.5	18.16	45.28	51.07	2.2
CCG010896.1	0.26	0.26	2.79	2.62	2.46	1.5	1.45	0.53	0.66	1.21	0.04
CCG045595.1	0.49	0.48	1.84	2.13	1.88	2.38	0.42	3.82	2.14	5.08	0.13
CCG000958.1	0.82	0.73	1.8	1.62	1.88	1.58	0.52	1.92	0.41	1.08	2.22
CCG036941.2	2.31	4.11	27.88	56.47	36.58	75.63	7.78	0.34	40.38	15.66	0.7
CCG031575.1	0.4	0.26	2.29	2.79	2.24	1.3	10.48	2.87	5.91	10.4	0.31
CCG019454.1	4.63	5.49	40.42	46.71	43.64	53.83	11.39	5.53	30.08	38.47	0.39
CCG055032.1	0.36	0.41	1.78	2.04	1.6	2.05	4.04	15.28	1.56	7.11	1.22
CCG051837.1	7.2	10.42	74.21	100.46	80.69	112.11	20.28	0.63	146.76	19.18	0
CCG055029.1	1.36	1.88	8.09	15.31	6.74	15.56	3.92	44.88	146.94	143.65	0.4
CCG037833.1	0.36	0.26	1.86	0.96	1.57	1.05	46.51	4.22	3.92	2.45	0.23
CCG016238.1	63.73	96.86	670.6	1119.73	669.64	1351.46	589.16	33.92	1850.3	1228.46	16.34
CCG005458.3	1.9	2.25	5.49	5.52	4.57	4.52	1.21	3.06	3.39	4.4	1.34
CCG022628.1	1.11	1.95	4.49	5.2	4.67	6.2	2.71	1.17	2.76	2.74	0.05
CCG034807.1	0.45	0.71	2.51	4.97	4	4.21	4.2	0.2	1.46	0.41	0
CCG047212.1	0.13	0.31	0.84	2.48	0.81	2.18	0.2	0.12	0.26	0.14	0
CCG012189.1	6.27	6.27	23.68	21.31	20.95	16.32	1.36	12.75	5	4.51	1.06
CCG027564.3	0.41	0.74	2.32	3.08	2.82	3.02	51.37	2.56	66.67	9.09	12.73
CCG021872.2	0.07	0.06	0.43	0.43	0.35	0.29	0.71	0.57	0.99	1.04	0
CCG009725.1	2.69	3.35	10.16	7.68	7.41	7.13	0.95	2.58	0.51	1.31	0.64
CCG046557.1	1.64	1.2	3.07	2.15	3.48	2.06	1.52	4.4	1.87	6.55	3.16
CCG029796.3	0.77	0.56	2.1	1.84	2.59	2.18	1.48	2.5	1.69	3.29	3.74
CCG046842.1	7.74	4.93	28.62	21.39	20.25	19.13	5.33	12.29	16.3	9.18	1.45
CCG026034.1	0.83	1.03	3.99	5.55	4.04	5.21	3.85	14.48	2.16	5.89	2.19
CCG010985.1	0.43	0.35	2.03	0.95	1.93	1.08	0.25	0.1	0.11	0.09	0
CCG000800.1	6.59	5.67	25.05	14.48	25.47	20.11	7.07	3.05	22.54	4.04	0.89
CCG047429.1	141.32	208.25	2312.68	2825.61	2693.9	5857.06	1057.01	5.04	3776.46	589.07	0.91
CCG006905.1	0.14	0.16	0.89	1.22	1.01	1.46	1.08	0.45	0.82	1.86	0.09
CCG032074.1	0.25	0.22	1.73	0.89	0.89	0.87	0.14	0.21	0.08	1.05	0.04
CCG012868.1	10.9	7.4	113.07	97.35	128.79	120.01	0	0.19	2.65	3.23	0.26
CCG051089.1	5.32	4.56	14.8	14.67	19.7	10.74	30.84	27.24	11.96	12.43	39.26
CCG008693.1	2.67	2.69	4.89	4.17	5.58	4.92	4.44	9.66	3.41	6.4	2.82
CCG048172.1	1.13	1.14	3.96	3.65	3.16	3.19	0.84	3.1	3.69	14.24	4.35
CCG014174.1	0.78	0.74	4.67	3.97	3.65	4.68	17.18	8.17	4.42	12.55	0.82
CCG052824.2	0.55	0.58	1.13	0.91	1.19	0.99	0.8	1.67	0.37	1.8	0.3
CCG010844.1	1.03	0.95	6.6	7.19	7.28	2.87	4.97	1.42	6.55	5.07	0.14
CCG044822.1	2.39	3.22	21.29	27.53	21.93	25.55	0	0.03	0.43	0.36	0.4
CCG014723.1	0.78	0.6	4.42	7.02	3.78	6.71	4.8	0.96	12.13	16.13	1.54
CCG011124.1	0.35	1.45	1.03	1.83	1.48	1.86	1.65	3.26	5.71	16.95	0.2
CCG001748.3	1.25	2.4	3.36	6.63	4.06	7.74	4.99	33.05	12.59	43.12	3.72
CCG034841.1	19.69	17.98	43.03	31.07	43.92	21.92	17.4	13.57	14.79	72.11	6.48
CCG002617.1	0.09	0.24	1.21	2.19	1.46	2.08	0.08	0.11	0.97	0.09	7.1
CCG006990.3	0.05	0.07	0.29	0.26	0.26	0.17	0.35	0.74	0.47	0.85	0.1
CCG046920.1	0.33	0.35	0.87	0.68	0.77	0.79	0.36	0.36	0.17	0.29	0.4
CCG055232.1	8.26	6.92	16.58	16.1	17.98	19.2	3.06	15	19.21	11.89	0.94
CCG024885.1	67.33	103.66	1086.03	1338.3	1229.86	2560.57	352.31	1.8	1268.26	208.02	0.31
CCG033236.1	71.56	131.39	1116.79	1518.98	1057.39	2354.35	750.21	5.86	505.92	147.09	2.07
CCG055034.1	0.71	0.68	2.19	2.91	2.19	3.75	3.9	13.91	2.51	6.88	4.07
CCG014842.1	0.72	0.65	1.63	1.57	1.94	1.71	14.87	1.85	3.27	6.83	0.73
CCG041959.1	3.84	3.19	12.34	10.61	12.62	9.69	16.34	7.96	5.08	8.79	0
CCG009222.1	0.48	0.38	2.57	1.86	3.46	2.42	1.26	1.31	2.45	7.07	0
CCG000707.1	0.74	0.89	1.78	2.81	2.06	3.06	13.23	6.36	4.73	9.88	0.46
CCG024017.1	59.15	113.88	940.78	1420.97	897.83	2093.17	148.71	4.58	3146.53	4077.18	0.99
CCG021044.1	3.24	3.17	11.27	8.2	11.7	10.16	4.13	4.46	5.5	2.15	1.01
CCG042504.1	0.27	0.28	1.67	0.67	1.27	0.9	11.74	6.82	1.09	0.7	0
CCG056886.1	0.07	0.33	1.39	2.15	1.52	2.3	4.19	0.21	0.29	0.13	9.5
CCG055823.1	3.41	2.57	6.61	7.28	7.6	5.6	3.28	2.94	12.37	6.48	1.11
CCG017622.1	0.46	0.35	1.01	0.77	0.88	0.68	1.39	1.53	1.16	4.23	0.4
CCG006939.1	0.09	0.32	0.59	1.26	0.62	1.45	0.15	0.37	0.73	0.49	0.13
CCG051245.1	0.1	0.08	0.73	0.59	0.6	0.43	0.76	0.25	1.43	4.4	0
CCG019414.1	0.86	0.94	11.41	7.96	10.86	12.37	2.97	11.28	0.61	0.64	0.21
CCG017473.1	0.04	0.02	0.21	0.12	0.32	0.11	3.08	0.56	1.77	1.76	0.33
CCG006437.1	81.9	62.97	292.89	227.1	287.72	154.61	0.04	62.05	6.18	0.27	0.22
CCG034722.1	1.31	1.99	5.84	10.37	8.92	12.19	19.32	8.24	16.42	14.45	58.99
CCG023010.1	2.23	2.63	5.89	6.35	6.91	5.34	1.05	0.16	0.22	0.43	0.02
CCG039855.1	4.05	5.53	14.56	18.26	11.14	13.74	3.53	2.06	4.93	2.88	0.05
CCG009888.1	35.41	42.78	387.08	487.72	516.45	543.88	25.59	2.6	43.56	13.97	0
CCG053747.4	0.59	0.33	2.6	2.67	2.39	2.16	2.65	26.13	3.19	6.99	2.73
CCG004491.1	1.93	2.8	6.77	7.89	5.36	8.5	34.39	9.78	29.8	8.53	2.54
CCG036105.1	0.54	0.51	1.46	1.2	1.33	0.95	0.18	0.39	0.21	0.42	0.05
CCG037214.1	8.59	5.78	31.87	18.22	24.92	14.24	26.2	46.96	5.64	35.59	2.12
CCG037762.1	1.11	1.34	2.44	4.96	2.28	3.88	17.2	5.16	7.31	5.87	4.27
CCG027415.1	0.46	0.96	5.5	12.63	7.88	19.56	15.15	0.68	5.95	0.27	0
CCG046451.1	0.84	1.13	4.32	4.28	4.74	4.85	12.51	1.38	11.23	4.03	0
CCG020670.1	0.68	0.92	3.08	2.01	2.57	1.88	1.21	0.65	1.63	8.29	0.12
CCG014839.1	1.14	1.26	4.56	4.84	5.24	6.27	0.95	4.29	5.91	13.44	0.27
CCG042860.1	1.63	7.74	23.63	118.05	17.76	136.28	0.13	0.83	74.5	13.05	0
CCG011924.1	15.2	32.1	432.24	119.91	2606.61	706.68	5457.58	2.58	9999.46	4.01	0.54
CCG002996.1	0.84	0.67	4.51	5.74	5.95	5.72	7.4	12.22	4.06	6.63	5.5
CCG019557.1	8.66	10.46	28.66	56.94	28.01	59.2	7.97	21.57	27.85	65.34	3.79
CCG006310.1	7.51	17.77	111.85	272.36	102.53	451.65	258.74	2.69	512.63	506.37	0.23
CCG025507.1	1.87	1.74	5.48	5.42	5.46	5.16	1.4	6.13	2.07	11.87	0.01
CCG032445.1	11.85	7.75	22.02	19.77	23.04	16.05	5.79	41.12	17.05	38.4	64.68
CCG001516.1	0.4	0.22	1.92	2.03	1.69	1.22	2.7	1.86	3.83	7	0.04
CCG046274.1	0.92	0.84	4.46	3.72	2.81	3.84	0.18	42.71	1.49	11.72	0.19
CCG014019.1	0.16	0.07	0.74	0.24	0.63	0.26	0.08	2.53	1.2	1.52	0
CCG040069.1	8.21	18.79	139.22	369.37	180.29	405.36	12.55	0.67	380.62	562.9	0.22
CCG056930.1	1.07	0.86	2.21	1.99	2.22	1.78	5.59	7.89	3.43	9.3	2.51
CCG018572.1	0.19	0.16	0.64	0.42	0.63	0.3	1.33	1.04	0.76	3.02	1.66
CCG037213.1	11.73	9.82	36.21	25.9	27.31	16.42	28.9	55.75	6.16	42.35	3.67
CCG038808.1	6.14	6.72	49.56	78.01	63.51	95.4	75.44	24.89	130.2	54.2	1.66
CCG049104.1	5.44	4.09	10.31	7.74	12.31	8.9	5.06	17.07	8.81	18.26	3.15
CCG003029.1	106.83	135.61	1031.8	1711.38	1213.95	2106.53	1287.99	133.31	1664.38	1371.36	32.98
CCG019182.1	6.76	4.52	16.95	17.16	17.5	18.93	4.48	64.83	35.39	8.77	8.11
CCG056375.2	3.24	3.25	10.49	12.79	11.61	18.45	0.49	1.12	3.08	1.61	0.94
CCG006080.1	0.56	0.34	4.81	5.24	4.78	4.93	4.18	2.16	19.16	17.6	0.25
CCG023793.1	2.9	3.35	7.02	10.31	6.76	11.31	2.47	7.09	3.67	10.39	0.49
CCG053663.1	0.75	0.91	6.92	14.48	7.9	16.42	2.96	0.09	1.3	0.72	0.03
CCG019276.1	0.54	0.48	2.18	1.72	1.86	1.75	0.49	3.96	1.15	14.36	0.14
CCG046034.1	2.82	2.81	9.36	9.52	10.48	11.23	2.28	9.01	5.27	10.81	0.15
CCG001878.1	2.05	1.82	5.16	5.36	5.55	4.8	3.27	15.33	8.01	13.51	18.95
CCG056904.1	0.41	0.34	2.31	2.67	2.48	2.43	2.07	0.92	3.92	5.76	0.03
CCG022413.1	0.27	0.17	1.65	0.84	1.67	1.47	1.03	0.35	0.71	1.29	0
CCG033237.1	116.75	191.27	1685.68	2655.98	1867.41	4123.1	3384.4	89.85	7577.87	2117.75	9.74
CCG038108.1	0.36	0.3	2.2	1.13	1.72	1.24	3.63	2.27	0.87	3.07	0.38
CCG036914.1	2.18	1.82	5.42	4.11	5.45	4.53	4.41	3.05	3.15	3.59	1.7
CCG046549.1	1.5	1.4	3.73	4.98	4.68	5.62	4.7	8.85	7.8	12.94	4.49
CCG003727.1	5.13	8.23	79.77	116.66	74.37	199.55	170.88	1.42	277.16	113.48	0.19
CCG055231.1	1.69	1.09	6.69	3.34	7.92	5.29	1.03	2.05	8.68	5.65	1.28
CCG032819.1	6.81	5.6	14.9	11.07	14.73	9.85	4.35	17.65	5.44	18.3	2.89
CCG026039.1	2.88	4.24	14.12	27.06	12.4	33.98	4.55	65.68	173.96	63.7	0.17
CCG042862.1	6.65	6.42	76.98	71.43	69.29	96.52	30.21	2.71	142.04	65.66	0.02
CCG024884.1	60.77	92.29	901.64	1164.75	1078.47	2395.57	308.71	2.77	1587.94	262.95	0.39
CCG019325.1	0.16	0.17	1.04	0.72	0.85	0.69	1	1.65	0.54	3.27	0.49
CCG056225.1	3.06	2.06	13.16	13.27	11.61	7.03	4.4	10.03	31.78	102.94	0.8
CCG046560.1	0.86	1.05	1.95	1.98	2.08	2.05	2.19	2.81	2.58	9.23	0.56
CCG053314.1	0.42	0.26	1.69	0.75	1.14	0.67	1.15	2.09	2.09	7.89	0
CCG033298.1	2.03	1.96	6.22	6.25	6.46	6.27	5.62	8.86	15.78	8.06	1.68
CCG053644.1	0.4	0.28	2.64	1.9	1.88	1.67	0.44	24.08	1.91	25.33	0
CCG003122.1	0.15	0.43	0.67	1.03	0.5	1.52	0.32	0.3	2.31	1.11	0.26
CCG039615.1	0.23	0.43	2.41	4.78	4	6.02	5.4	0.58	9.14	2.65	2.92
CCG018890.1	12.49	29.73	139.31	278.15	126.55	375.39	95.63	4.77	589.1	417.65	0.28
CCG051335.1	2.03	1.82	4.59	4.12	5.43	3.93	1.84	5.88	3.74	4.52	3.92
CCG002564.1	0.09	0.09	0.58	0.67	0.55	0.84	3.58	0.55	0.41	0.43	5.41
CCG014730.1	0.1	0.17	0.27	0.39	0.23	0.34	0.99	0.39	0.25	0.23	0.14
CCG041328.1	5.8	4.02	16.75	13.3	19.08	12.02	8.75	14.82	5.42	3.53	1.6
CCG033244.1	313.85	481.38	4341.94	6660.18	4988.94	10267.7	8264.1	187.42	16652.6	4811.7	25.39
CCG015458.1	0.98	0.78	3.72	3.71	3.91	4.8	3.22	7.94	5.38	6.15	8
CCG000215.1	2.74	4.3	35.35	62.13	33.75	70.43	0	0.04	0.02	0.06	0.06
CCG040436.2	1.93	1.95	4.78	4.01	6.06	4	5.58	3.02	2.65	9.8	0.4
CCG028128.1	12.96	14.13	45.2	56.57	48.8	74.44	265.54	34.3	42.51	83.29	9.96
CCG017026.1	1.55	1.17	7.13	3.76	5.62	4.15	26.27	78.2	17.27	45.47	4.26
CCG016043.1	0.31	0.43	1.17	0.99	1.08	0.9	1.6	3.85	1	2.49	0.27
CCG029706.1	50.48	105.34	609.34	1191.51	789.19	1880.57	747.07	9.65	1390.79	881.41	6.92
CCG029707.1	162.47	294.64	2022.75	4020.45	2598.6	6078.66	2564.78	24.15	4900.23	2659.91	18.03
CCG056684.1	0.07	0.25	1.18	1.7	1.51	0.52	20.18	3.66	1.02	10.85	0.37
CCG041470.1	8.11	4.84	61.95	38.66	46.18	44.32	4.36	16.37	97.11	36.02	0
CCG022727.1	10.03	9.91	18.65	17.09	14.47	15.22	2.05	6.1	9.94	3.52	25.41
CCG030527.1	1.21	0.83	4.2	4.88	3.88	4.65	8.94	0.49	3.46	1.81	0.1
CCG035351.1	105.33	151.2	1278.6	1829.46	1456.91	2382.09	2183.48	42.54	5829.03	2857.87	45.66
CCG008756.1	0.91	0.78	3.56	3.8	3.48	4.12	3.54	0.41	0.67	10.12	0.07
CCG007694.1	83.45	223.52	1407.53	3464.76	1430.15	4340.04	305.85	4.88	2343.38	2221.61	3.67
CCG011602.1	0.12	0.28	2.45	4.2	2.92	6.03	0.16	0.02	5.03	1.57	0.06
CCG040386.1	0.66	0.59	2.28	2.34	1.79	2.26	2.2	3.52	3.47	6.54	0.29
CCG046405.1	441.62	636.42	5866.35	8721.67	6606.74	12740.5	8038.01	143.66	11346.8	3437.18	24.59
CCG010248.1	1.56	1.51	6.81	7.69	7.7	9.73	8.45	16	14.13	20.4	2.33
CCG022531.1	1.65	1.63	8.31	8.16	6.19	4.21	6.09	8.45	8.57	15.29	0.86
CCG004333.1	7.13	7.97	27.42	31.97	29.31	38.05	14.07	13.06	8.25	9.11	10.95
CCG026749.1	0.94	0.82	2.75	2.33	2.4	2.05	0.95	4.43	2.39	2.62	2.91
CCG007688.1	0.58	0.53	5.26	4.39	4.54	5.2	5.61	2.48	5.97	13.69	10.76
CCG012338.1	0.01	0.05	0.15	0.16	0.15	0.3	0.21	0.25	0.18	0.67	0
CCG052939.1	4.35	2.98	13.28	10.28	11.73	7.4	18.66	34.17	6.94	35.98	19.54
CCG017686.1	1.23	0.97	5.48	4.43	5.89	5.48	2.3	13.4	0.29	1.26	0.4
CCG025698.1	2.15	1.79	5.36	5.77	5.14	5.86	1.3	4.45	3.8	4.53	0.15
CCG004543.3	163.39	106.3	575.05	421.82	725.48	367.11	0	1	0.3	0.02	0
CCG035224.1	1.15	0.5	4.17	3.13	3.16	2.33	7.78	10.03	12.85	34.43	6.9
CCG014513.4	2.68	3.76	16.34	27.59	19.12	32.1	20.98	5.68	49.75	53.58	3.36
CCG000236.1	5.21	3.97	19.33	15.2	25.01	17.01	3.2	4.49	7.46	6.82	0.98
CCG047265.1	0.47	0.2	1.32	0.79	1.17	0.61	0.36	0.14	0.42	2.97	0
CCG041288.1	1.78	1.97	5.04	5.11	4.83	5.72	15.84	24.89	15.12	11.51	1.35
CCG038888.1	1.82	1.27	9.13	8.07	8.55	7.14	1.83	9.17	14.7	36.02	0
CCG035349.1	188.78	281.24	2662.34	3457.25	2875.48	4701.08	2963.84	21.76	8414.37	1237.77	0.97
CCG016235.1	1.12	2.11	13.51	24.07	15.84	23.92	690.39	5.48	1214.08	540.41	6
CCG038414.1	0.07	0.07	0.43	0.56	0.37	0.38	0.87	17.82	2.71	8.34	0.02
CCG016601.1	2.35	1.73	13.32	7.42	14.63	9.71	73.47	16.05	40.37	5.66	41.31
CCG034221.1	0.2	0.24	0.92	1.75	0.92	1.87	0.1	1.1	1.37	1.68	0.04
CCG007966.1	3.4	3.23	26.13	30.99	29.55	34.21	7.45	3.39	16.88	22.58	0.16
CCG005017.1	2.94	2.58	6.67	6.42	7.71	6.41	6.95	16.17	10.32	15.5	22.4
CCG025581.1	0.16	0.28	1	1.31	1.06	1.55	1.43	25.21	0.92	1.14	1.06
CCG003769.1	0.33	0.27	2	1.44	1.56	0.83	0.54	0.99	3.21	7.49	0
CCG046228.1	0.37	0.27	1.9	0.9	1.55	1.11	0.63	11.89	1.55	2.77	0
CCG018179.2	4.09	5.2	19.31	22.52	22.4	30.02	9.93	5.84	17.9	20.05	3.01
CCG004345.1	0.17	0.11	0.87	0.7	0.87	0.37	0.39	0.72	1.5	2.24	0.07
CCG001382.1	0.08	0.2	0.93	1.09	0.86	2.3	30.31	1.6	7.51	4.73	0.05
CCG049130.1	0.59	0.7	1.5	2.04	1.62	1.96	0.64	1.25	0.85	0.91	5.01
CCG016066.1	1.09	1.52	7.78	17.06	8.65	17.55	3.58	2.49	4.32	2.63	1.39
CCG029704.1	181.7	304.77	2174.93	4233.89	2780.59	6505.96	2944.91	40.42	8133.14	4438.99	25.59
CCG032894.1	2.9	2.54	28.98	23.55	23.78	23.02	7.46	30.51	48.24	68.39	0.07
CCG055498.1	1.37	1	4.17	4.06	3.81	3.72	3.23	10.17	10.73	9.55	1.68
CCG041557.1	120.86	149.4	1197.4	1599.42	1274.87	1938.64	1405.85	20.94	1301.95	1282.73	27.18
CCG006500.1	0.98	1.03	2.47	2.47	1.96	2.27	3.42	3.17	1.78	4.68	1.02
CCG004720.1	0.52	0.48	3.84	4.96	4.23	3.69	0.07	0	0	0.07	0
CCG015238.1	1.43	1.28	14.71	12.52	15.78	14.77	32.72	4.16	9.62	12.16	0.02
CCG056891.1	0.55	0.6	1.38	1.68	1.53	1.32	0.25	0.24	0.23	0.5	0.26
CCG046789.1	14.96	18.72	117.78	191.39	149.24	112.75	21.25	8.84	34.6	6.13	0.95
CCG035108.1	0.54	0.42	1.28	0.97	0.98	0.7	0.51	1.66	0.46	1.39	0.62
CCG049394.1	0.14	0.21	0.86	2.09	1.46	2.16	1.19	0.2	1.24	1.42	0
CCG054619.2	2.07	1.54	6.73	6.03	7.31	7.34	1.45	4.54	5.18	3.4	2.42
CCG033243.1	125.46	212.31	1675.16	2403.71	1764.51	3793.92	1267.51	23.36	1660.33	611	3.71
CCG017434.1	2.11	2.06	7.77	9.94	8.36	11.21	0.68	1.12	1.93	3.75	0.04
CCG006367.1	0.48	0.6	3.09	4.73	3.26	7.07	14.88	0.98	15.47	5.15	0.17
CCG029529.1	31.76	37.35	285.22	394.48	273.01	541.9	108.14	3.56	441.01	289.19	0.34
CCG016734.1	1.57	1.93	3.04	3.55	3.31	3.38	2.39	9.54	4.91	7.02	3.22
CCG037104.1	0.07	0.07	0.27	0.58	0.38	1.06	9.09	2.29	2.21	16.16	3.23
CCG040318.1	1.56	1.67	6.91	7.9	10.17	9.5	10.25	20.68	5.43	8.11	1.39
CCG043542.2	0.49	0.64	2.47	2.45	2.47	2.69	3.48	1.87	4.16	10.57	0.9
CCG041556.1	213.56	199.17	1764.59	1783.29	1952.26	2064.54	2838.03	52.39	2923.14	2195.34	8.06
CCG044257.2	1.04	0.57	4.05	1.9	2.96	2	18.34	0.23	0.58	0.07	0.36
CCG015591.1	0.13	0.04	0.84	0.96	0.77	0.72	2.22	1.13	2.09	4.1	0.35
CCG054532.1	3.23	3.52	18.04	19.18	13.72	11.47	1.31	28.18	67.88	0.56	0
CCG054969.1	2.75	3.08	10.66	14.35	12.02	16.11	4.24	3.89	8.49	2.57	0.01
CCG006360.1	2.32	2.55	4.41	5.2	4.54	6.13	1.86	7.32	3.75	7.1	2.64
CCG031501.1	0.03	0.03	0.21	0.1	0.3	0.06	4.42	0.76	3.64	2.23	0.03
CCG030452.1	2.02	1.39	5.41	3.55	4.85	2.92	0.78	2.58	1.68	2.77	0.06
CCG035221.1	0.1	0.19	1.92	5.12	1.92	4.57	5.49	1.05	0.18	0.23	0.54
CCG052313.1	15.73	11.73	32.96	22.94	40.9	18.23	32.78	40.29	33.73	51.67	10.61
CCG042256.1	2.5	3.24	10.71	16.94	12.59	15.78	6.16	5.35	17.45	14.26	0.94
CCG037867.1	0.6	1.53	3.36	10.51	4.86	7.27	7.28	16.88	7.86	9.38	3.02
CCG027137.1	247.81	186.6	488.25	434.73	487.94	398.46	232.69	61.39	212.45	54	394.17
CCG052791.1	0.24	0.43	1.03	1.4	1.17	2.25	2.24	2.9	7.44	9.96	0.13
CCG007692.1	234.51	215.56	2043.44	2005.02	2301.43	2187.15	1935.41	63.7	1894.44	1263.89	1.43
CCG044188.1	11.36	8.71	27.37	19.98	25.68	18.3	8.23	13.65	11.71	14.53	3.96
CCG017826.1	1.37	0.77	17.9	0.86	14.41	0.86	6.66	0.23	4.04	51.91	0
CCG014678.1	0.46	0.38	1.09	0.91	1.02	0.91	1.88	8.27	2.37	9.2	1.21
CCG011937.1	5.1	4.82	13.66	15.01	17.28	15.94	1.77	11.98	4.59	3.13	3.43
CCG008281.1	14.09	16.59	136.35	194.49	154.45	260.13	305.23	6.92	219.97	94.74	3.09
CCG010739.1	0.07	0.12	0.47	0.58	0.36	0.46	0.1	0.24	0.28	0.38	0
CCG054541.2	1.72	2.07	5.47	5.45	4.9	4.77	0.51	5.7	1.42	0.97	0.46
CCG013055.1	0.56	0.6	6.08	7.8	4.71	8.78	0.25	3.7	6.59	21.24	0.32
CCG050574.1	0.83	1.17	8.2	19.91	13.58	19.95	0.09	0.4	1.95	2.56	0
CCG033131.1	3.26	2.68	11.09	9.27	10.06	8.52	0.15	2.67	3.36	0.46	0.04
CCG006847.1	0.84	1.18	4.51	7.58	5.07	8.46	8.64	0.74	11.88	9.58	2.02
CCG049477.1	0.11	0.03	0.82	0.35	0.79	0.56	0	0.4	0.15	0.43	0.42
CCG029461.1	0.58	0.8	3.24	5.56	4	7.54	0.32	0.36	2.82	0.62	0
CCG015735.1	0.44	0.64	3.05	4.51	2.48	4.62	3.98	0.24	5.67	5.54	0.8
CCG028045.1	1.24	0.71	3.34	2.18	3.45	2.32	3.96	7.68	2.78	6.4	0.16
CCG025832.1	0.17	0.1	0.84	1.08	0.79	0.5	0.58	0.47	1.26	3.8	0
CCG046404.1	93.74	152.67	1191.98	1777.89	1296.05	2405.95	760.96	12.58	681.3	232.75	3.02
CCG032040.1	6.59	6.37	15.3	15.76	16.62	15.97	11.79	14.03	14.25	25.06	16.54
CCG057197.1	0.1	0.12	0.67	0.79	0.5	0.75	0.2	0.64	0.87	0.63	0.13
CCG050687.2	0.18	0.23	1.25	1.65	1.68	1.31	0.98	1.3	1.08	0.98	0.55
CCG011908.1	0.38	0.44	1.66	1.22	1.44	1.1	0	0.66	0.26	0.04	0
CCG030186.1	25.3	26.95	252.79	323.56	265.3	399.34	145.48	1.25	376.2	206.17	1.07
CCG041954.1	7.93	5.62	15.22	12.01	18.91	14.32	12.02	35	17.16	33.26	26.27
CCG050187.1	0.44	0.62	5.19	6.36	6.23	11.34	8.18	0.65	2.99	6.06	0.05
CCG036163.2	0.18	0.2	0.91	1.73	0.82	1.28	0.07	35.76	0.34	0.05	0.02
CCG044479.1	2.08	2.05	15.2	24.07	13.62	29.26	24.44	2.12	39.97	128.36	0
CCG052186.1	0.67	0.68	1.8	1.81	1.8	2.16	0.59	14	0.98	1.44	1.54
CCG044505.1	0.88	0.89	2.51	3.41	2.75	3.18	11.09	6.01	4.5	7.65	4.43
CCG014746.2	0.18	0.12	1.31	1.02	1.6	1.26	0.07	0.25	0.73	0.16	0.12
CCG034031.1	0.77	0.99	2.92	2.82	2.53	2.66	0.65	243.28	2.03	4.67	0.04
CCG054700.1	10.36	13.5	81.37	133.05	93.91	86	3.3	1.97	16.17	3.01	0.15
CCG036842.1	5.39	3.38	11.03	8.91	9.59	9.26	2.99	12.86	9.72	16.68	20.21
CCG029705.1	168.73	282.41	2238.82	4380.75	2526.37	6490.94	2836.39	22.95	5735.13	2710.56	21.12
CCG018210.1	3.61	2.07	22.06	20.89	23.63	24.66	39.88	27.09	49.59	70.95	3.01
CCG010773.1	0.21	0.24	1.55	3.64	2	4.95	0.06	0.29	2.78	2.47	0
CCG009891.1	37.17	30	513.48	261.14	532.32	332.71	493	0.27	290.46	18.52	0.2
CCG018889.1	1.38	2.06	21.41	31.59	34.93	57.4	5.06	2.65	11.65	2.18	1.18
CCG003059.1	3.71	3.63	11.1	13.62	11.99	15.35	3.49	5.85	15.83	24.66	0.54
CCG038807.1	0.49	1.07	8.07	13.86	8.9	25.8	36.25	0.21	58.49	17.63	0
CCG029238.1	2.98	3.4	7.16	6.55	7.67	5.11	1.22	9.34	4.57	6.63	0.47
CCG014339.1	5.65	4.27	12.6	13.49	10.83	12.69	7.54	16.27	15.01	16.91	0.92
CCG005202.1	0.04	0.13	0.31	0.49	0.19	0.64	0.34	0.82	0.25	0.31	6.4
CCG021666.1	0.61	0.55	6.65	4.56	6.06	5.41	0.67	0.02	0.76	0.61	0.04
CCG051717.1	29.57	25.47	65.76	49.04	64.5	37.01	2.81	141.4	81.91	97.56	0.34
CCG046543.2	0.56	0.4	1.36	2	1.88	1.31	1.02	0.56	0.43	0.77	0.36
CCG034018.1	2.61	2.39	8.18	7.05	6.63	7.77	12.52	13.83	17.79	26.09	0.74
CCG017766.1	0.52	0.23	1.83	1.22	1.38	1.17	0.29	7.34	0.67	1.12	0.22
CCG014668.1	0.29	0.22	1.3	1.68	1.16	1.59	164.36	15.51	5.64	12.21	32.47
CCG056437.1	2.76	2.93	9.3	19.44	8.06	14.87	3.58	5.68	11.89	30.44	8.38
CCG055630.1	1.01	1.36	1.86	2.26	2.18	2.38	4.74	7.5	6.26	15.71	0.31
CCG032309.1	5.07	4.87	12.25	15.6	18.82	15.67	16.52	15.26	20.88	13.45	0.49
CCG024773.2	0.13	0.27	1.14	1.22	1.05	1.99	3.03	2.17	4.58	2.91	2.35
CCG054434.1	1.09	1.17	5.25	7.65	6.06	9.02	13.35	4.45	9.09	9.54	87.05
CCG041552.1	4.43	6.76	49.64	78.79	50.24	152.3	38.3	8.03	111.27	171.25	0.46
CCG038809.1	18.67	31.81	231.77	369.44	244.65	516.5	240.25	5.1	358.94	111.86	0.78
CCG002748.1	17.62	12.45	57.1	40.08	55.17	33.38	10.08	19.86	13.57	6.33	3.23
CCG036690.1	0.73	0.65	4.47	3.61	4.48	4.39	19.97	1.14	1.22	7.92	0.07
CCG031139.1	0.07	0.1	0.47	0.54	0.5	0.32	2.74	1.44	1.18	2.69	0.32
CCG056767.1	0.03	0.07	0.63	0.44	0.81	0.45	1.13	0.64	0.32	1.13	0
CCG009346.1	0.85	1.02	8.58	14.44	8.41	19.93	28.81	0.72	15.75	9.01	0.2
CCG041558.1	287.85	490.99	3285.1	5755.22	4128.41	7670.61	2082.81	127.87	6334.57	7558.16	82.7
CCG028654.1	1.25	0.79	8.77	6.65	8.27	9.75	9.45	22.99	16.48	26.2	0.22
CCG001017.1	4.71	3.32	9.07	8.08	9.14	7.79	5.01	31.08	9.81	21.5	25.47
CCG021480.1	0.64	0.58	2.75	2.32	1.92	1.7	7.9	8.55	1.68	37.2	0.99
CCG022736.1	1.2	0.89	3	2.69	2.68	2.69	2.86	1.66	1.53	4.07	0.36
CCG049108.1	0.31	0.47	2.76	2.58	2.56	3.96	5.47	2.79	5.84	3.41	0.91
CCG021835.1	1.53	1.39	3.4	3.1	3.69	2.59	3.81	6.13	4.09	5.57	4.85
CCG008985.1	0.55	0.36	1.13	1.22	1.03	1.41	0.96	2.3	1.59	1.72	1.23
CCG022864.1	0.08	0.19	0.64	1.03	0.79	1.14	1.2	20.38	0.91	1.03	0.87
CCG044494.1	2.67	2.3	5.26	4.89	5.46	5.16	29.17	8.76	4.62	8.75	1.88
CCG015937.1	0.32	0.27	1.02	0.71	0.75	0.69	0.58	7.14	1.76	2.13	0
CCG029708.1	44.76	98.83	580.08	1215.26	718.83	1870.63	434.42	2.37	724.98	345.07	2.6
CCG044223.4	0.77	0.88	3.13	3.43	2.98	3.72	1.64	13.18	5.02	5.44	1.24
CCG008274.1	1.18	1.24	5	9.47	4.42	11.82	1.16	13.53	40.04	14.29	0.04
CCG040068.1	0.32	0.52	5.33	4.99	4.09	7.78	0	0	3.88	0.91	0
CCG038423.1	0.82	0.69	5.03	8.97	4.63	9.8	6.46	4.53	17.01	15.16	2.1
CCG019812.1	1.19	1.09	4.64	4.7	4.23	5.05	1.44	10.56	5.2	1.01	4.79
CCG049191.1	2.44	3.08	5.22	5.93	5.67	5.64	2.75	6.47	4.13	6.14	4.04
CCG007358.2	0.31	0.38	2.03	1.91	1.72	1.94	0.1	0.36	0.23	0.35	0.13
CCG047283.1	5.11	4.65	9.56	10.16	9.87	10.05	3.9	32.13	6.66	15.34	14.38
CCG042161.1	17.69	16.29	165.18	231.02	244.55	301.53	216.52	1.37	411.62	253.84	0.04
CCG056989.1	0.49	0.46	1.5	1.75	1.21	1.88	1.69	2.78	1.3	4.42	11.68
CCG049983.1	3.72	3.35	9.26	7.03	9.32	6.35	1.89	8.19	6.52	4.99	21.38
CCG021059.1	1.49	2.08	4.28	6.4	5.05	6.65	3.31	3.79	4.03	4.42	7.91
CCG054701.1	9.2	9.46	77.65	90.26	84.48	72.07	0.34	0.24	0.07	0.07	0
CCG055621.1	1.8	1.5	7.84	10.44	8.47	11.13	5.99	7.07	13.65	35.01	12.75
CCG019701.1	4.68	2.42	21.54	17.54	28	26.34	83.4	24.76	41.85	327.04	26.04
CCG026195.1	22.27	19.22	49.35	38.65	52.93	40.38	92.43	56.22	58.26	45.47	17.87
CCG010597.1	7.24	6.15	22.62	25.02	10.06	21.68	9.66	14.73	11.47	124.28	10.56
CCG005266.1	0.75	0.43	2.89	2.36	2.11	1.35	0.41	3.18	2.21	5.06	0
CCG034283.1	0.34	0.54	1.72	1.46	1.03	1.33	0.39	3.47	1.3	11.8	0
CCG007696.1	3.63	3.72	16.63	21.41	20.32	27.83	40.12	4.87	24.25	18.4	20.47
CCG055400.1	9.07	8.81	19.82	15.61	15.98	16.29	3.52	2.04	12.03	3.12	2.06
CCG014956.1	4.77	3.92	35.19	33.86	59.29	39.77	15.27	3.42	38.01	51.61	0.39
CCG007689.1	10.45	15.29	81.22	152.82	81.09	181.5	13.14	8.52	162.83	227.21	0.9
CCG001658.1	0.36	0.25	1.99	1.95	2.16	1.93	0.16	4.7	1.02	14.58	0.04
CCG000283.1	0.56	0.47	3.13	4.97	2.89	4.15	2.71	1.88	5.26	5.88	0.6
CCG030661.1	0.61	1.4	9.52	21.64	8.3	27.71	8.66	7.87	35.1	16.03	0.28
CCG055412.1	1.64	1.15	4.37	5.78	3.86	3.66	1.78	7.74	2.2	1.17	0.51
CCG026064.1	1.39	1.55	5.46	6.04	6.83	5.53	14.65	3.87	11.87	7.5	0
CCG045670.1	0.92	0.72	1.93	1.34	1.88	1.53	0.97	2.29	0.97	2.03	2.75
CCG027681.1	1.39	0.74	3.8	3.29	4.93	5.4	7.97	17.65	19.57	16.97	0.73
CCG054970.1	6.97	7.82	24.83	33.63	28.38	36.94	8.42	4.45	18.71	2.4	0
CCG037296.1	5.45	5.05	15.98	20.21	15.65	17.88	1.79	4.87	7.29	2.9	11.93
CCG005674.1	0.29	0.24	2.9	1.01	2.63	1.78	26.67	0.93	3.37	11.7	0
CCG020021.2	0.42	0.44	1.86	1.04	0.98	0.91	0.49	2.73	1.58	3.34	0.17
CCG031846.1	6.23	6.07	17.18	20.17	23.9	11.58	7.31	8.18	0.93	2.55	3.63
CCG035883.1	1.4	2.13	7.6	9.28	7.77	7.69	21.45	12.49	19.55	8.25	21.56
CCG056349.2	0.93	2.76	17.49	16.36	15.29	32.08	0.06	0.04	1.09	1.21	0.15
CCG008629.1	0.12	0.17	0.97	1.16	0.97	1.51	8.18	0.7	2.12	4.07	0.12
CCG015919.1	0.2	0.14	0.48	0.27	0.48	0.25	0.17	1.82	0.32	0.32	0.42
CCG012869.1	6.86	4.95	59.01	62.18	74.46	68.6	0	0.13	1.9	2.96	0.07
CCG026848.1	12.12	11.57	32.16	33.83	31.73	39.93	10.08	23.1	37.76	35.74	0.09
CCG013968.1	1.15	0.77	2.4	1.5	2.68	2	0.81	5.19	1.81	2.06	0.27
CCG022804.1	0.97	0.87	2.45	1.79	2.4	1.38	1.12	3.31	1.48	5.58	0.24
CCG036952.1	0.43	0.46	2.03	4.13	1.82	3.05	0.22	2.01	0.34	0.09	0.01
CCG010759.1	0.1	0.19	0.7	0.59	0.58	0.47	0.38	0.31	1.19	1.9	0.05
CCG021081.1	2.76	3.17	11.03	17.5	13.34	18.11	7.52	5.47	17.84	14.09	0.74
CCG044478.1	7.15	9.49	62.74	97.74	57.25	128.84	27.02	0.88	156.76	99.45	0.17
CCG045955.1	1.3	1.08	4.85	3.62	2.74	2.92	3.59	8.41	2.52	45.98	0.1
CCG024427.1	1.9	2.44	7.82	11.74	9.26	13.66	15.05	18.03	21.15	17.86	34.33
CCG052935.1	0.54	1.02	3.53	8.57	4	9.17	3.34	1.07	7.19	9.26	3.45
CCG034339.1	106.53	183.59	1129.92	1689.1	1207.01	2567.58	726.54	23.04	746.54	257.76	5.3
CCG027491.1	4.18	3.87	7.94	5.64	6.31	5.08	5.47	14.2	7.41	8.61	16.13
CCG025763.1	3.81	1.96	7.04	3.9	6.03	3.76	3.05	4.17	12.04	18.38	0.14
CCG025227.2	1.6	1.08	4.63	4.03	6.21	5.58	19.09	23.21	43.74	37.57	1.85
CCG030092.1	0.47	0.51	4.62	0.53	7.5	0.5	210.58	1.01	13.04	0.7	0
CCG007693.1	51.45	79.61	545.12	930.81	565.13	1086.43	694.19	3.69	750.95	486.02	3.26
CCG043942.3	0.13	0.17	0.89	0.95	0.72	0.42	0.8	1.4	1.9	3.24	0.11
CCG052547.1	0.46	0.28	1.2	0.74	1.47	0.87	0.82	8.25	3.44	3.7	0.66
CCG036995.3	0.29	0.31	0.64	0.62	0.56	0.61	0.07	0.6	0.36	0.59	0.32
CCG035656.1	0.32	0.22	1.47	1.46	1.04	0.75	0.64	3.34	2.93	6.25	0.69
CCG009090.1	5.35	5.3	9.71	7.15	10.58	6.81	26.31	36.77	8.68	20	29.07
CCG024018.1	3.1	3.21	23.93	33.97	37.27	36.08	2.45	0.33	19.57	2.19	0
CCG055616.1	0.21	0.39	1.24	1.44	1.05	1.32	0.32	0.37	0.29	1.95	0.22
CCG003721.1	0.14	0.19	2.12	0.91	1.87	1.53	18.26	1.65	5.87	9.43	0.59
CCG042763.1	0.17	0.28	0.77	0.22	0.34	0.16	186.94	0.03	0.06	0.1	0.24
CCG057494.1	2.52	1.83	5.47	4.61	5.4	3.14	4.73	7.14	7.87	7.57	0.44
CCG053873.1	0.51	0.24	2.41	1.63	1.89	1.56	3.9	5.26	2.41	6.3	0.88
CCG046637.1	1.21	0.85	6	7.11	5.72	3.21	7.7	7.03	13.74	30.59	0.15
CCG041562.1	7.56	7.44	24.82	30.32	29.52	32.06	14.88	5.18	30.86	17.41	3.9
CCG008324.1	0.17	0.19	1.25	1.48	1.43	1.59	0.12	0.5	1.69	0.41	0
CCG021008.1	0.5	0.45	1.66	1.51	1.76	1.9	0.92	4.29	1.64	2.72	0.37
CCG037668.1	13.1	12.01	28.24	26.54	32	24.37	11.08	9.1	11.54	14.03	5.54
CCG016602.1	4.53	2.5	21.83	12.06	25.29	17.83	118.97	22.5	50.03	7.93	52.71
CCG017933.2	2.98	2.24	10.35	8.43	10.75	8.63	7.09	11.73	7.71	15.76	14.08
CCG049421.1	60.15	106.03	785.74	1081.99	952.49	2115.12	3349.83	34.15	5210.79	2725.07	112.08
CCG019158.1	1.05	0.29	2.09	0.62	2.32	0.93	9.16	1.82	4.12	13.32	0.08
CCG022900.1	0.57	0.34	3.11	2.21	4.33	3.71	11.11	15.62	10.94	4.56	0.08
CCG053894.1	1.19	0.93	4.74	3.27	5.4	3.21	0.79	3.68	7.87	3.32	0.09
CCG002489.1	57.7	85.38	110.53	143.24	101.1	127.35	63.4	47.22	43.6	37.68	43.54
CCG000532.1	10.55	10.94	33.69	46.37	38.5	59.44	39	15.66	33.2	47.45	8.14
CCG041638.1	0.1	0.17	0.57	0.59	0.3	0.53	9.56	32.18	9.42	11.57	0.12
CCG051836.1	0.61	0.38	9.47	7.13	10.01	9.67	20.98	0	12.35	79.9	0
CCG048199.1	1.55	2.03	17.86	21.75	18.27	29.33	2.95	0.3	0.91	2.92	0.03
CCG030281.1	0.18	0.25	0.66	1.2	0.57	1.16	3.61	4.91	0.81	0.25	2.58
CCG003702.1	1.73	3.19	6.52	12.78	6.65	17.18	0.88	0.17	2.79	0.47	14.11
CCG041670.1	1.39	0.74	3.5	2.8	3.58	2.63	1.84	9.56	3.89	11.03	1
CCG043274.1	0.49	0.21	1.63	0.56	1	0.36	0.13	0.24	0.01	0	0.03
CCG000346.1	10.19	8.24	22.91	22.49	24.61	20.86	25.84	18.16	20.71	10.99	6.88
CCG022084.1	1.21	0.73	2.23	1.74	2.67	1.38	0.42	6.05	2.25	6.45	1.09
CCG031463.1	1.86	1.48	8.77	7.29	6.17	5.34	6.75	7.39	12.6	30.73	1.11
CCG043998.1	1.16	0.5	6.08	4.56	5.3	4.21	0.57	8.47	5.99	26.93	0
CCG017410.1	0.87	0.96	9.9	14.78	14.15	24.57	2.15	0	0	0	0.15
CCG000237.1	11.63	8.93	36.08	31.02	33.28	27.98	12.54	15.05	33.07	13.88	11.92
CCG049965.1	0.04	0.2	0.29	0.3	0.24	0.15	0.58	0.66	0.24	0.88	1.56
CCG004762.1	2.22	2.52	8.55	7.81	7.87	11.65	8.28	0.55	4.99	1.72	36.95
CCG017469.1	5.29	4.07	17.83	16.91	25.63	16.68	1.99	1.6	0.81	3.81	0.78
CCG005929.1	0.75	0.75	3.38	4.41	2.6	5.15	2.3	5.11	12.62	4.93	1.41
CCG024307.1	0.01	0.01	0.35	0.48	0.37	0.58	0	0	0.39	0	0
CCG017223.1	1.42	1.27	3.14	3.13	2.56	3.13	0.77	1.04	0.58	1.33	2.44
CCG014449.1	21.71	19.91	94.11	127.95	108.54	146.53	0.15	11.9	60.04	5.8	0.01
CCG005837.1	2.12	1.24	5.55	4.58	6.64	5.57	13.35	10.19	13.09	0.57	1.64
CCG009848.1	0.45	0.17	1.6	1.74	1.81	1.22	1.36	1.72	4.6	11.59	0.09
CCG027085.1	0.04	0.17	0.81	1.77	0.72	3.45	0.33	0.04	0.76	0.13	0.03
CCG027467.1	60.81	64.52	110.54	108.29	102.05	121.94	119.71	200.73	195.79	157.39	135.65
CCG035415.1	1.29	1.85	3.77	4.52	3.36	4.42	1.53	9.55	3.36	1.93	0.15
CCG021871.1	0.08	0.05	0.53	0.76	0.74	0.58	1.17	0.9	1.73	1.86	0.12
CCG032321.1	7.12	5.51	18.02	17.58	13.54	18.3	6.28	9.81	25.92	9.95	3.88
CCG031953.1	0.4	0.49	3.39	4.79	3.7	4.34	0.48	0.29	5.62	3.61	0.05
CCG034933.1	0.33	0.21	1.01	0.76	0.91	0.91	5.33	20.07	2.51	3.95	2.21
CCG009353.1	0.09	0.04	0.41	0.23	0.41	0.24	0.46	0.93	0.67	2.86	0.03
CCG004905.1	0.08	0.1	0.59	0.4	0.53	0.25	0.24	0.44	0.49	2.32	0.01
CCG046994.2	4.87	7.4	31.62	43.47	31.46	45.24	10.17	6.83	22	43.67	6.23
CCG038025.1	0.02	0.04	0.42	0.29	0.29	0.15	2.06	4.2	2.24	13.85	0.52
CCG006514.1	3.96	3.28	9.93	10.7	9.77	9.44	3	6.02	17.54	14.58	0.1
CCG049274.1	1.21	0.9	3.51	2.74	3.1	2.64	146.19	0.91	4.75	2.54	0.71
CCG007527.1	0.39	0.19	2.39	1.15	2.69	1.63	5.47	2	0.71	2.43	0.47
CCG007801.1	0.85	1.25	1.84	2.19	1.71	1.83	0.24	0.72	0.46	1.22	6.71
CCG023181.2	0.1	0.08	0.45	0.43	0.36	0.3	0.11	0.27	0.5	1.3	0.03
CCG047898.1	13.26	10.95	32.43	32.37	35.84	32.36	12.33	15.58	11.07	5.24	14.75
CCG008284.1	0.13	0.11	3.81	0.91	4.76	1.34	38.78	0.07	0.4	0.04	0.21
CCG046788.1	13.71	14.54	105.21	101.21	104.34	85.97	1.09	0.58	0.83	0.49	0.29
CCG022392.1	0.41	0.3	2.91	1.53	1.66	1.55	0.52	1.46	0.78	0.33	2.7
CCG032761.1	0.24	0.27	1.18	1.4	0.94	1.05	1.03	5.04	1.89	2.76	9.94
CCG010041.1	1.15	1.33	5.8	5.96	10.27	5.05	135.89	2.88	5.66	9.48	13.19
CCG048477.4	0.12	0.79	0.88	2.05	0.78	2.93	1.4	0.58	1.25	2.97	0.76
CCG042344.1	0.67	0.73	2.2	3.22	1.67	4.98	0.17	1.41	0.25	0.77	0.84
CCG043624.1	0.22	0.27	2.88	1.96	2.88	3.56	0.82	1.32	0.09	0.13	0.09
CCG040597.1	1.03	1.31	4.03	4.08	4.13	3.88	2.42	1.42	5.73	2.51	0
CCG017412.1	28.24	50.26	275.26	505.64	244.18	676.09	186.45	8.01	1190.21	843.12	0.89
CCG008371.1	6.6	6.19	12.75	14.93	12.19	12.27	24.86	47.18	14.5	29.02	4.03
CCG046785.1	0.79	1.03	5.76	7.57	5.63	4.34	1.04	0.29	0.71	0.14	0.43
CCG021090.1	0.19	0.14	1.1	1.1	0.7	0.98	0.24	0.5	1.12	0.2	1.61
CCG005526.1	0.28	0.42	2.52	4.41	2.44	5.29	12.79	0.29	8.82	4.17	0
CCG053419.1	2.74	3.35	28	30.28	31	47	3.8	0.03	10	0.16	0
CCG006893.1	2.72	1.98	6.04	4.77	5.85	4.56	13.56	13.91	6.48	8.89	60.66
CCG032781.1	1.98	2.56	11.89	19.88	12.83	22.99	0.43	1.07	1.27	0.83	1.22
CCG015565.2	0.22	0.14	0.55	0.3	0.56	0.29	0.17	0.79	0.12	0.26	0.01
CCG057034.1	0.09	0.14	0.9	1.2	0.84	0.85	1.27	0.72	2.55	2.91	0.06
CCG012749.1	21.75	18.05	60.48	53.72	55.38	51.5	53.42	49.68	80.49	47.67	5.91
CCG015771.1	1.34	2.88	14.5	29.02	20.63	29.46	5.88	0.28	4.39	2.31	0
CCG038287.1	10.61	6.73	34.04	17.75	31.87	15.63	21.61	196.04	34.05	47.45	0.99
CCG028594.1	41.67	33.75	94.86	83.52	82.82	84.43	52.23	30.33	36.69	30.23	76.42
CCG019784.1	12.79	8.37	43.69	22.05	39.06	18.24	30.29	339.12	57.27	85.04	1.7
CCG003730.1	2.4	2.62	34.99	34.9	39.8	67.11	120.26	0.43	83.44	130.31	0.03
CCG034049.1	0.04	0.1	0.38	0.32	0.17	0.23	0.76	68.75	0.62	0.09	0.79
CCG047821.1	4.27	4.23	11.89	12.34	8.75	15.12	4.09	32.54	8.98	25.34	0.67
CCG030305.1	17.35	10.94	50.59	31.41	49.25	26.83	0.25	79.29	0.06	1.17	0
CCG034311.1	0.23	0.25	0.88	0.85	0.72	0.68	0.22	1.08	2.04	4.04	0.03
CCG027625.1	1.93	2.21	10.02	5.47	4.4	3.99	0.5	8.41	3.84	12.5	0.23
CCG018140.1	2.25	1.6	4.98	4.61	5.61	5.26	4.63	1.18	4.08	1.46	20.69
CCG004758.1	0.01	0.05	0.49	0.26	0.73	0.19	0.62	0	0.07	0	0
CCG035348.1	0.92	1.5	9.12	18.13	12.31	21.17	0.93	0.04	1.1	0.36	0
CCG044736.1	3.73	3.9	7.05	10.75	7.16	13.03	14.24	49.57	34.98	138.69	23.2
CCG057005.1	3.35	3.25	11.11	7.43	8.46	8.11	30.77	94.61	44.78	186.16	2.72
CCG004344.3	0.09	0.07	0.46	0.48	0.47	0.24	0.47	0.32	1.03	1.68	0.03
CCG012309.1	9	7.52	26.16	31.75	28.21	29.83	3.78	13.85	18.52	7.5	25.75
CCG039596.2	3.8	2.8	10.28	7.18	9.87	7.16	5.61	23.6	5.34	13.51	4.2
CCG021309.1	0.53	0.93	2.89	3.14	3.59	4.13	3.43	30.83	4.5	0.66	0.2
CCG020687.2	2.79	2.42	7.16	7.45	5.93	5.52	1.47	25.44	6.22	7.45	4.15
CCG018548.1	0.97	0.68	3.94	2.99	3.28	2.24	4.63	11.61	7.19	25.8	0.65
CCG006969.2	1.38	2.27	8.55	12.15	9.18	18.1	17.84	2.37	22.78	20.73	8.28
CCG041318.1	3.38	1.86	22.83	15.88	18.72	16.23	6.27	22.27	32.45	44.81	1.44
CCG017074.1	1.12	0.76	4.63	2.04	2.64	1.88	1.25	6.92	2.16	10.15	7.47
CCG037616.1	0.34	1.65	1.49	1.17	1.47	1	0.77	10.48	2.26	52.78	0
CCG052718.1	0.16	0.26	0.85	0.8	0.81	0.83	2.66	3.69	2.37	1.69	0.08
CCG051558.2	0.16	0.21	1.1	0.95	1.07	0.58	1.66	9.86	1.24	1.85	0.03
CCG025803.1	5.59	3.36	13.76	8.7	12.68	6.93	0.81	13.67	11.41	23.27	0
CCG030068.1	1.69	0.97	14.39	6.5	16.09	12.9	114.74	4.17	10.9	63.04	0.09
CCG055553.1	1.37	1.89	4.31	5.61	3.11	3.9	0.02	0.95	0.18	0.03	0.22
CCG002754.1	12.31	12.77	37.73	40.25	28.07	49.38	22.57	5	12	3.79	0.51
CCG021851.1	2.07	1.28	8.26	4.72	8.92	5.16	9.39	0.31	4.11	3.01	0.54
CCG014918.1	3.91	4.69	13.66	18.38	12.06	18.35	19.81	9.66	17.63	32.82	7.34
CCG037134.1	0.74	1.4	4.95	14.37	8.28	15.14	12.12	0.73	20.97	5.67	0.47
CCG034709.4	10.94	9.14	20.51	14.62	18.69	12.99	8.83	10.25	10.16	8.87	2.91
CCG039616.1	2.45	2.46	6.73	5.42	5.3	4.73	2.59	1.68	0.98	0.87	1.26
CCG053791.2	0.8	0.51	1.83	1.77	1.89	2.06	1.01	1.74	1.28	1.5	6.84
CCG013086.1	1.08	0.8	2.42	1.43	2.15	1.21	4.5	3.14	0.73	2.06	5.6
CCG028973.1	2.34	2.15	5.82	5.75	4.92	4.7	8.01	17.53	16.62	16.45	10.66
CCG023358.1	4.09	4.14	8.53	7.52	6.96	7.55	6.49	8.44	14.52	6.4	4.63
CCG038486.1	11.48	7.24	24.72	18.94	23.67	13.42	6.25	14.11	12.77	12.4	1.49
CCG013990.2	0.01	0.02	0.11	0.07	0.12	0.12	0.43	0.04	0.45	0.27	0.02
CCG049032.1	3.02	2.18	9.93	6.03	7.67	5.34	0.14	1.12	0.66	0.29	0.18
CCG029759.1	4.93	4.25	17.15	21.67	21.36	16.83	2.43	5.43	0.34	1.45	1.49
CCG002612.1	0.17	0.23	0.43	0.48	0.46	0.6	3.05	10.89	0.78	3.1	18.44
CCG009034.1	2.53	2.71	4.8	4.42	4.42	3.98	1.98	6.52	5.15	4.57	2.41
CCG032686.1	0.18	0.18	0.67	0.63	0.57	0.53	0.18	0.81	0.71	1.19	0.04
CCG047263.1	2.45	1.94	5.16	6.12	5.8	6.9	2.29	5.67	6.93	7.18	2.9
CCG019312.1	76.84	18.6	316.51	29	247.06	13.24	0	1402.49	96.76	4.46	0
CCG038331.1	2.88	2.8	7.43	7.27	8.04	6.16	4.08	4.88	1.04	6.23	9.48
CCG048792.1	0.66	0.31	1.95	1.14	1.6	1.2	0.48	7.2	1.43	8.84	0.81
CCG052144.1	0.49	0.42	1.63	1.17	0.95	0.99	0.16	12.11	1.81	4.27	1.64
CCG056293.1	0.09	0.05	1.16	0.63	1.21	0.91	0.69	4.35	0.6	1.32	0.02
CCG028875.1	1.83	1.47	4.43	3.96	4.24	3.82	1.76	6.07	4.44	2.39	3.74
CCG057387.1	0.08	0.04	0.3	0.2	0.23	0.16	0.09	0.04	0.19	1.13	0.12
CCG034869.1	0.37	0.4	1.21	1.51	1.47	2.04	0.02	0.95	0.78	0.31	0
CCG012893.1	5.36	3.55	19.33	10.04	19.19	7.3	7.43	71.13	13.81	8.4	18.35
CCG006609.1	0.73	0.57	1.52	1.85	1.5	2.06	3.14	25.28	5.55	6.17	5.57
CCG045330.1	0.74	0.82	3.53	3.38	3.15	2.55	0.52	6.58	2.53	57.22	0
CCG043824.1	0.31	0.31	1.56	2.98	2.69	3.63	14.8	1.7	2.43	2.56	171.51
CCG044837.1	4.08	2.47	39.52	18.58	24.43	23.26	12.22	0.59	95.16	45.38	6.45
CCG044931.1	0.42	0.36	1.58	1.04	1.08	0.76	0.45	1.19	0.66	5.08	0.07
CCG026065.1	4.02	3.86	14.73	15.26	18.65	13.74	38.65	11.25	38.02	20.41	0
CCG054661.1	4.48	4.26	18.08	23.74	19.55	26.96	23.12	26.29	29.65	26.21	53.78
CCG050386.1	2	2.6	6.2	10.94	7.21	8.3	0.57	5.88	1.33	2.3	1.77
CCG006089.1	1.29	0.88	3.46	3.01	3.13	2.92	1.87	11.91	5.8	27.11	0.16
CCG040850.1	1.42	1.43	15.29	14.03	14.57	22.18	58.42	0.05	4.43	35.43	0
CCG039600.1	0.26	0.27	1.18	1.95	1.44	1.73	0.4	0.34	4.14	0.15	0.03
CCG043488.1	84.98	75.85	175.53	189.35	177.82	160.67	245.48	21.68	62.48	93.74	1.26
CCG046247.1	5.11	3.32	13.8	10.83	15.97	10.59	10.01	9.73	8.61	11.05	2.87
CCG035808.1	4.13	4.22	8.73	6.55	7.29	5.93	1.53	2.77	3.11	2.17	2.77
CCG043658.1	0.08	0.13	0.82	0.7	0.55	1.54	3.12	17.92	3.04	0.24	7.12
CCG016498.1	0.98	1.42	8.76	9.49	7.34	8.71	1.93	8.47	11.29	14.51	0.11
CCG016259.1	6.97	8.96	24.98	41.58	27.26	52.64	2.48	10.87	14.79	44.23	1.29
CCG018977.1	3.13	3.96	7.63	11.22	9.65	13.42	9.8	12.58	15.12	14.46	24.69
CCG009892.1	1.34	1.39	13.06	14.25	14.76	18.92	1.09	0	1.07	0	0
CCG042912.2	1.66	2.06	5.17	7.61	4.67	8.35	0.88	2.98	9.49	2.6	1.87
CCG052196.1	0.52	0.44	1.97	2.48	2.82	2.95	44.57	2.83	7.66	4.14	0.69
CCG004177.1	1.73	1.84	4.09	3.28	4.31	2.54	0	0.73	0.33	0.2	0
CCG003655.1	6.99	6.35	14.23	13.97	12.97	11.4	6.91	21.67	16.92	17.71	1.81
CCG019913.1	1.04	0.6	6.18	1.68	3.44	2.25	7.98	22.83	4.34	5.73	12.29
CCG014088.1	2.6	2.3	8.64	6.75	7.77	9.14	14.26	11.62	9.06	25.23	3.32
CCG014661.1	9.45	9.5	24.27	22.46	20.02	19.79	4.13	1.43	17.51	6.99	3.3
CCG044225.1	1.07	0.98	5.81	2.17	4.22	2.14	15.88	3.21	11.4	0.46	0.3
CCG016934.1	0.51	0.36	1.58	1.88	2.08	1.85	0	0.75	1.57	1.23	0
CCG003454.1	0.47	0.5	1.64	0.77	1.2	0.87	0	0	0	0	0
CCG027354.1	0.01	0.05	0.22	0.03	0.12	0.04	0.32	0	0.09	0.25	0
CCG010458.1	4.15	5.34	16.64	32.7	14.12	46.12	3.72	0.49	9.68	2.64	0
CCG005058.1	0.3	0.24	0.91	0.59	0.72	0.61	0.24	1.1	0.88	0.44	0.38
CCG004805.1	0.66	1.62	1.95	3.36	1.82	2.41	2.36	1.52	4.3	5.63	2.77
CCG018055.1	1	0.75	8.28	5.78	4.11	3.95	3.16	0.29	24.08	31.28	0.65
CCG024500.1	1.12	1.2	3.69	4.75	3.21	5.32	0.24	0.28	0.46	0.12	0
CCG033699.1	10.45	10.58	27.2	36.79	23.5	30.82	13.4	34.75	11.9	28.31	144.74
CCG022223.1	1.92	2.05	7.62	9.98	9.63	10.09	8.96	17.71	4.58	6.59	1.77
CCG007055.1	0.59	0.55	1.86	2.36	2.02	2.29	0.63	7.86	4.24	6.3	3.59
CCG052817.1	1	1.09	2.32	2.04	2.07	1.65	1.87	3.29	1.87	3.38	2.42
CCG048996.1	15.09	10.59	34.04	28.31	28.27	27.36	21.97	24.72	44.68	28.43	45.04
CCG055373.1	0.41	0.37	1.23	1.07	1	0.91	1.24	4.75	1.19	7.42	2.67
CCG003087.1	0.79	1.49	3.13	5.51	2.73	6.79	0.06	2.48	3.67	1.38	1.9
CCG019551.1	1.04	0.89	2.99	2.98	3.03	2.88	0.15	1.97	4.43	0.91	0.03
CCG041780.1	0.98	0.72	7.28	8.53	8.07	6.27	8.32	2.85	6.29	5.75	0.56
CCG032013.4	0.17	0.29	0.43	0.34	0.39	0.44	1.29	6.41	2.58	3.17	0.5
CCG036575.1	0.33	0.43	1.64	1.42	0.73	2.35	0.1	13.08	0.45	1.95	0
CCG023493.1	18.85	14.24	40.59	38.3	35.55	39.77	21.16	11.73	35.13	15.98	3.01
CCG008875.1	1.03	0.92	2.93	2.5	3.53	2.33	1.28	2.28	1.33	2.03	4.31
CCG047142.1	16.76	10.4	43.05	29.85	42.23	27.54	6.06	21.17	7.28	15.6	0
CCG043112.1	2.13	1.98	6.65	4.83	3.72	3.23	1.24	7.37	1.48	3.86	0.17
CCG029003.2	0.66	0.55	1.28	1.3	1.26	1	2.82	5.48	2.78	6.19	1.22
CCG056658.1	0.06	0.07	0.51	0.66	0.58	0.72	1.28	0.94	0.93	1.8	0.16
CCG054530.1	4.82	3.81	15.49	13.23	15.55	9.5	1.85	3.9	11.68	2.52	0
CCG044212.1	6.28	6.14	52.58	70.51	67.96	50.69	17.58	9.45	36.92	13.35	2.18
CCG001832.1	4.88	3.43	12.33	7.72	11.84	6.83	5.98	9	6.02	10.8	0.44
CCG035096.1	0.99	1.01	3.42	3.99	3.17	2.63	1.2	7.8	4.93	9.27	0.4
CCG037441.1	19.22	16.01	88.55	90.91	112.01	134.11	51.1	43.6	191.78	195.26	0.09
CCG004416.1	0.15	0.18	1.76	1.05	1.47	0.97	0.05	0	0.05	0	0
CCG011404.1	1.46	1.46	5.66	7.38	5.91	7.15	0.42	0.94	2.11	1.4	0.1
CCG046786.1	3.24	3.51	18.8	39.16	25.96	25.77	2.53	0.52	0.5	0.16	0.32
CCG000569.1	1.65	1.36	4.3	5.28	4.14	4.78	5.6	5.91	3.34	8.25	91.69
CCG019154.1	4.67	4.64	9.17	9.64	9.76	7.25	3.97	6.23	11.62	7.98	2.36
CCG023233.1	1.1	0.72	3.64	2.34	2.26	2.17	1.22	7.48	1.97	4.87	1.29
CCG023432.1	1.33	1.28	9.06	10.05	9.91	11.62	13.55	1.94	15.66	9.53	0.11
CCG000631.1	0.04	0.12	0.43	0.62	0.56	0.33	0.62	0.95	1.17	3.04	0.15
CCG010348.1	0.43	0.46	1.13	1.47	1.4	1.63	6.91	2.72	4.23	2.53	1.12
CCG037248.1	0.76	0.53	5.47	4.03	4.8	3.66	0.23	0.02	0.2	0.14	0.02
CCG016185.1	2.39	1.43	8.38	8.19	11.49	8.61	29.03	6.14	8.01	4.25	0.35
CCG039360.1	2.37	2.41	6	6.6	5.44	5.07	0.59	3.8	1.32	0.38	0.31
CCG047266.1	0.06	0.06	0.31	0.21	0.17	0.16	0.07	0.47	0.21	2.67	0
CCG022591.1	1.66	2.46	10.55	28.63	12.17	15.21	0.4	0.91	0.97	2.02	0
CCG008663.1	4.1	4.59	12.25	13.72	9.24	11.32	3.61	13.9	11.51	62.24	6.58
CCG045693.1	5.82	6.03	13.27	14.27	11.93	9.72	7.55	9.46	14.53	79.96	1.92
CCG007592.1	1.89	4.96	11.17	17.64	12.24	15.19	0.34	0	0.6	0	0.37
CCG027852.1	0.12	0.15	0.45	0.35	0.48	0.38	0.64	3.13	1.37	7.42	0.02
CCG051174.1	15.35	10.8	29.86	24.43	27.93	24.58	7.38	20.03	26.03	9.07	33.92
CCG033644.1	0.09	0.13	0.33	0.43	0.28	0.61	0.1	19.98	5.57	23.81	0.39
CCG035922.1	0.44	1.06	1.37	2.84	1.34	5.44	0.7	0.01	0.04	0.01	0.23
CCG026389.1	3.3	3.35	12.21	14.13	13.66	19.37	5.35	0.57	3.81	2.71	0.43
CCG041334.1	1.9	1.37	4.92	3.88	4.38	3.82	1.12	210.4	2.24	2.41	0
CCG020037.1	0.53	0.58	1.72	2.09	1.93	2.76	19.6	4.3	4.09	7.44	0.78
CCG009762.1	0.21	0.19	0.95	0.62	0.88	0.8	2.1	1.2	0.53	1.74	0.34
CCG028525.1	0.06	0.06	0.41	0.36	0.27	0.18	0.31	0.53	0.37	1.04	0.02
CCG036423.1	2.57	3.21	6.32	8.06	6.08	7.9	0.68	10.34	5.32	8.08	70.9
CCG018013.1	0.57	0.41	1.85	2.67	2.33	2.25	1.71	1.76	2.29	2.37	0.24
CCG057302.1	8.6	8.06	17.96	16.11	18.7	17.45	11.58	11.96	5.53	16.34	7.35
CCG041655.1	0.97	1.4	2.01	1.94	2.23	1.44	1.63	3.13	1.5	3.09	1.36
CCG046241.1	2.98	2.06	8.01	6.93	9.93	4.41	4.38	32.6	21.12	26.17	0.55
CCG000307.1	0.08	0.16	0.82	0.77	0.66	1.12	0.51	3.23	0.74	0.56	0.03
CCG054777.1	0.15	0.12	1.3	1.09	1.04	1.44	1.32	1.18	6.1	8.11	0
CCG037046.1	0.06	0.06	0.49	1.03	0.33	0.88	0.09	0.14	0.28	0.19	0.62
CCG013976.1	0.1	0.1	0.55	0.35	0.45	0.49	1.4	38.46	9.26	33.76	0.81
CCG002283.1	0.76	1.14	2.1	2.48	1.95	1.9	3.82	1.15	1.9	1.28	0.6
CCG011397.1	0.31	0.29	2.57	2.39	2.79	2.22	5.58	47.13	4.42	9.7	19.33
CCG051840.1	0.65	2.71	12.72	41.15	9.01	48.43	0	0.56	50.35	4.39	0
CCG026786.1	0.09	0.17	0.31	0.66	0.28	0.74	0.08	0.06	0.32	0.06	0.2
CCG027379.1	7.77	6.68	17.79	15.59	15.58	15.02	5.97	4.12	15	5.32	2.4
CCG035541.1	7.95	5.3	17.38	12.82	14.54	14.29	16.28	2.75	3.63	8.97	5.97
CCG011167.1	29.53	41.26	326.18	363.42	364.41	716.37	493.43	11.4	848.08	489.12	9.89
CCG003903.1	2.29	1.52	4.74	4.05	4.74	3.98	2.64	6.42	2.96	5.15	1.12
CCG056569.1	11.08	9.42	28.33	18.14	23.08	13.97	7.85	43.79	19.51	32.01	7
CCG016459.1	0.11	0.22	0.46	0.96	0.35	1.16	1.82	0.67	2.94	6.76	0.03
CCG039323.1	10.84	11.06	21.17	23.77	21.8	20.68	9.68	4.54	4.52	5.37	2.51
CCG027471.1	8.41	6.55	20.01	17.17	22.66	17.61	5.36	10.74	12.77	7.39	3
CCG022513.1	7.76	5.69	15.25	10.25	13.38	10	7.48	5.61	8.23	4.15	3.35
CCG016391.1	0.39	0.31	1.3	1.1	0.76	0.67	0.23	1.39	0.3	1.52	0.02
CCG037707.1	1.48	0.91	9.04	3.1	3.46	2.49	0.96	39.52	6.48	6.79	0.83
CCG033827.1	0.16	0.07	0.81	0.83	0.56	0.72	0.34	1.13	0.63	2.02	0.06
CCG032740.1	1.36	1.11	4.31	4.55	4.36	4.24	1.74	1.92	1.6	3.13	1.52
CCG002927.1	1.85	3.3	8.42	11.17	10.7	10.33	47.69	7.28	38.8	20.35	0.16
CCG025796.1	1.54	1.74	3.15	4.76	2.57	4.15	0.56	0.96	2.29	1.63	0.16
CCG036717.1	0.11	0.14	0.28	0.31	0.27	0.19	0.12	0.68	0.11	0.29	0.74
CCG030683.1	0.06	0.18	0.61	0.63	0.53	0.63	0.95	0.93	0.69	4.55	0.06
CCG000915.1	1.72	1.73	9.13	6.04	9.19	4.76	7.56	7.35	16.49	3.18	0.11
CCG041551.1	0.88	0.65	6.67	5.5	6.03	11.08	5.84	3.82	8.84	10.32	3.8
CCG015464.1	0.99	0.71	6.22	5.5	7.45	2.88	8.17	4.04	4.76	4.83	0.36
CCG021172.1	3.35	3.24	6.23	6.01	6.69	6.36	32.08	10.44	5.28	9.53	2.52
CCG017141.1	5.34	3.55	10.54	6.57	12.61	6.63	3.68	6.03	13.74	6.5	0.4
CCG036255.1	9.86	13.71	30.28	37.66	31.98	44.02	43.14	31.29	108.56	30.56	16.83
CCG051011.1	1.95	2.05	16.24	10.14	12.74	4.94	0	0	0.07	0	0
CCG020574.1	0.58	0.69	4.21	1.97	1.83	2.04	0.63	2.8	0.76	3.08	0.2
CCG030116.1	11.46	8.22	33.32	37.72	45.36	39.83	9.39	17.18	27.92	12.87	3.37
CCG019455.1	0.49	0.34	1.52	0.99	0.79	1.03	0.19	1.6	0.57	4.16	0.28
CCG018574.1	0.2	0.16	0.77	0.53	0.69	0.55	0.03	0.45	1.06	0.42	0
CCG037398.1	0.72	0.67	1.86	1.62	2.06	1.95	1.57	1.37	1.61	1.94	4.36
CCG005574.1	0.52	0.81	2.26	5.05	1.67	3.72	0.19	1	0.14	0.21	4.77
CCG014642.1	4.12	3.31	10.64	10.01	9.15	7.4	0.54	3.46	1.2	1.35	0.53
CCG046638.1	0.25	0.42	1.23	1.05	1.76	1.3	0.92	0.45	0.58	1.21	0.05
CCG019694.1	0.5	0.71	1.52	2.01	1.1	2.35	0.26	3.73	1.47	1.25	0.17
CCG041838.1	0.71	0.69	3.47	2.97	2.48	2.76	0.26	2.76	2.39	4.94	2.63
CCG035436.1	2.86	2.77	7.14	8.74	6.86	6.61	0.05	0.86	0.91	0.96	0.06
CCG019507.1	33.43	25.78	61.47	55.54	51.92	54.01	34.96	66.6	71.55	45.61	21.55
CCG055500.1	3.49	3.15	10.2	10.69	8.4	7.16	1.65	42.69	8.78	20.06	0.58
CCG017378.1	7.31	6.42	51.99	75.04	70.8	56.81	51.29	7.06	48.05	25.34	3.16
CCG018101.1	0.3	0.7	0.83	0.46	0.74	0.65	0.32	1.24	0.61	1.19	0.57
CCG029077.1	0.42	0.48	1.18	1.81	1.64	1.42	0.16	0.22	0.75	1.45	0
CCG026418.1	0.21	0.14	0.91	0.74	0.65	0.47	0.14	0.82	0.39	1.29	0.02
CCG039628.1	4.61	3.86	11.47	8.76	7.35	7.25	2.15	3.44	6.45	3.3	6.77
CCG056974.2	0.48	0.3	1.35	1.69	1.34	1.06	6.75	7.24	2.21	5.48	0.36
CCG044947.1	1.65	2.09	3.41	3.18	4.07	2.7	6.51	6.41	5.51	9.62	0.73
CCG001789.1	1.06	0.81	3.2	2.28	2.19	1.76	0.54	5.97	2.28	3.9	0.3
CCG047517.1	8.3	7.68	16.82	14.2	12.99	12.38	6.26	8.01	13.84	3.34	3.46
CCG045965.1	0.16	0.06	0.92	0.59	0.55	0.51	0.41	0.81	0.85	1.44	0
CCG029530.1	5.65	6.46	37.22	60.67	36.97	80.28	35.78	3.07	33.59	187.4	0
CCG013596.1	4.75	4.76	14.45	12.09	17.69	15.75	2.95	5.07	2.16	4.06	4.08
CCG034165.1	0.52	0.32	1.8	2.42	2.24	1.8	0.23	0.58	3.4	5.89	0
CCG037788.1	0.72	0.49	3.05	1.27	2.1	1.53	0.67	7.73	3.12	6.31	1.99
CCG042945.1	0.95	0.58	3.81	3.61	3.8	3.79	0.99	2.07	3.83	7.99	1.11
CCG010046.1	0.58	0.54	1.44	1.13	1.11	0.92	0.33	6.19	1.68	31.87	0.51
CCG017022.1	1.37	1.38	2.52	2.04	2.2	2	1.19	4.7	1.54	3.39	1.32
CCG008282.1	0.42	0.79	3.6	8.93	4.32	12.62	8.83	0.37	1.31	0.69	0.46
CCG039073.1	5.89	6.51	11.25	10.72	8.69	9.62	3.03	4.95	9.88	5.3	3.68
CCG026430.1	4.66	3.73	17.92	10.98	17.06	9.64	4.91	55.1	19.2	5.42	14.35
CCG032137.1	0.05	0.05	0.21	0.12	0.17	0.09	0.18	0.94	0.14	0.56	0.08
CCG022212.1	0.46	0.52	1.06	1.41	1.52	0.72	0.06	0.25	0.1	0.32	0.18
CCG044385.1	0.08	0.11	0.73	0.1	0.39	0.17	2.7	3.86	5.67	1.24	9.71
CCG048464.1	0.35	0.39	1.11	0.6	1.05	0.61	0.4	1.62	0.32	0.83	0.07
CCG032271.1	2.61	3	13.66	20.9	18.97	28.48	2.37	1.77	54.5	0.81	1.87
CCG033688.1	1.49	1.49	6.25	3.55	3.15	3.43	6.41	25.57	2.13	16	1.87
CCG047577.1	1.09	0.7	3.92	3.37	3.81	3.11	3.93	0.74	2.98	0.34	0.11
CCG041397.1	14.86	13.54	41.25	35.16	30.67	36.41	1.56	45.88	3.95	0.68	0.07
CCG002147.1	0.79	1.63	4.44	10.72	5.81	12.42	1.59	2.57	2.86	6.24	0.15
CCG045333.1	4.25	4.76	9.08	10.22	11.5	11.9	12.06	8.07	9.25	9.77	3.49
CCG036120.1	1.59	1.4	3.97	5.22	4.93	5.33	2.39	8.9	3.22	4.04	1.27
CCG018217.1	1.95	1.58	3.88	4.53	3.89	3.74	5.92	30.45	21.45	25.11	6.79
CCG039344.1	0.91	1.1	2.49	2.51	2.26	2.41	0.79	2.34	2.81	1.77	0.42
CCG049418.1	55.63	86.74	499.98	883.41	765.96	1660.85	2171.06	14.96	2006.38	1060.54	72.3
CCG054411.1	39.28	34.54	73.67	81.18	79.92	75.37	45.99	19.01	65.73	16.42	76.88
CCG011533.1	2.83	2.32	7.56	3.89	7.3	6.29	0.99	1.91	41.56	8.53	0.45
CCG052117.1	8.57	7.78	21.57	20.47	24.14	18.6	11.34	10.23	10.07	10.36	4.08
CCG029623.1	0.25	0.16	0.77	0.7	0.53	0.8	0.28	2.18	0.23	0.89	0.41
CCG008959.1	169.99	91.61	349.75	256.7	369.15	230.04	114.46	452.11	585.47	416.51	34.96
CCG000055.1	0.13	0.08	0.48	0.51	0.56	0.34	0.68	0.51	1.46	2.41	0.07
CCG007691.1	0	0.07	0.38	1.18	0.09	2.38	42.74	0.07	5.92	6.37	0.15
CCG032708.1	0.4	0.25	2.87	1.31	1.26	1.71	0.84	5.58	2.07	2.94	9.87
CCG037311.1	2.41	1.55	4.51	3.85	4.91	3.25	2.17	9.2	2.26	8.23	2.91
CCG044217.1	2.34	2.42	6.19	5.56	5.93	5.38	8.42	13.12	6.27	10.95	7.47
CCG041673.1	0.59	0.36	2.63	2.79	3.17	4.18	0.93	7.17	0.04	0.63	0.19
CCG021791.1	2.06	1.77	6.94	6.1	6.48	6.99	22.41	11.94	14.84	28.6	0.55
CCG053420.1	0.28	0.28	3.43	6.65	4.7	9.67	0.43	0.06	10.84	2.03	0
CCG009088.2	4.13	3.6	9.5	8.42	7.76	8.46	0.38	0.89	5.34	1.06	0.85
CCG030774.2	1.05	0.58	3.21	2.76	3.85	2.18	9.93	5.45	7.39	7.07	0.1
CCG047558.1	10.42	5.8	22.69	13.88	22.04	11.9	13.86	52.69	18.52	57.52	23.83
CCG002539.1	1.19	0.46	5.77	3.58	4.6	3.24	1.39	21.59	7.16	37.52	0
CCG056624.1	3.15	3.87	20.69	31.07	22.43	29.69	28.59	2.01	29.51	11.21	0.07
CCG009813.2	4.17	3.79	13.65	13.69	16.45	16.79	1.93	7.4	5.07	2.98	0.02
CCG033413.1	0.23	0.14	1.51	1.04	1.27	1.24	0.92	2.06	0.58	0.88	0.13
CCG050455.1	4.27	5.87	11.46	11.38	9.8	11.13	19.33	30.56	13.54	41.5	27.87
CCG039950.1	2.13	1.78	7.5	5.74	5.55	5.48	0.84	6.6	4.55	9.86	0.91
CCG042243.2	3.08	2.92	8.11	8.19	6.54	7.8	0.15	0.82	0.6	0.66	0.66
CCG029458.1	0.51	1.84	5.68	5.44	4.69	4.71	6.9	20.22	7.65	10.79	0.27
CCG002982.1	2.54	2.1	15.3	13.34	23.94	8.44	1.17	0.06	0.15	0.1	0.26
CCG028664.1	2.23	3.13	5.14	7.14	4.3	6.86	1.64	3.16	1.73	1.17	0.13
CCG048405.1	0.99	0.93	3.49	5.39	3.21	6.81	0.08	0.72	1.08	0.29	1.17
CCG047089.1	98.4	69.26	295	375.62	300.95	420.4	102.49	46.53	121.65	58.64	19.06
CCG012426.1	0.3	0.28	0.77	0.88	0.62	0.65	37.47	0.13	1.07	0.42	0.17
CCG030782.1	7.74	9.68	39.33	65.49	34.55	86.44	8.97	26.09	19.8	29.99	24.17
CCG022901.1	0.85	0.57	2.38	2.46	1.94	1.92	2.28	3.6	5.01	12.61	0
CCG019078.1	0.51	0.33	3.92	3.88	3.65	4.21	2.02	6.7	20.24	14.74	0.36
CCG056931.1	0.5	0.54	1.77	1.3	1.54	1.07	4.41	6.14	2.63	7.62	0.37
CCG022151.1	0.16	0.37	0.68	1.78	0.59	1.39	6.97	5.66	2.41	5.2	0.02
CCG028945.1	0.27	0.44	0.86	2.36	0.74	1.5	0.33	2.61	1.1	0.1	0.17
CCG051238.1	4.43	6.91	32.28	66.82	50.04	66.15	15.59	0.38	9.1	3.84	0
CCG004088.1	0.13	0.17	1.11	0.87	0.83	0.8	0	0.42	0.29	0.17	0
CCG034270.1	0.23	0.16	1.3	1.96	1.27	0.53	0.73	1.37	4.07	9.73	0.16
CCG021370.1	1.54	1.24	3.08	2.46	3.17	2.42	1.88	4.59	4.05	2.86	1.41
CCG008809.1	0.12	0.09	0.59	0.29	0.69	0.53	13.22	1.38	25.85	3.15	0.94
CCG014527.1	0.84	1.24	2.89	3	2.34	2.46	1.38	8.38	6.46	10.68	0.26
CCG003767.1	0.27	0.19	1.31	0.87	0.79	0.39	0.27	1.26	1.83	4.94	0
CCG049163.1	1.13	0.87	5.11	4.67	5.35	5.05	14.98	106.31	9.93	25.71	86.72
CCG025664.1	0.02	0.07	0.24	0.66	0.19	1.13	0.68	1.45	1.18	18.82	0.07
CCG021255.1	31.09	23.75	65.16	49.05	46.44	44.22	5.92	9.29	13.32	3.37	5.15
CCG049912.1	0.4	0.25	1.06	1.13	1.09	1.23	2.05	4.04	0.98	2.34	0.33
CCG027266.1	0.99	0.82	1.99	1.52	2.24	1.86	14.75	3.72	2.85	7.35	7.83
CCG020562.1	2.52	2.15	7.62	7.07	5.97	6.91	1.05	25.09	1.73	9.25	20.48
CCG047269.1	0.92	0.5	2.16	1.77	1.97	1.65	0.71	4.92	1.26	2.98	1.73
CCG051138.1	9.32	8.05	17.16	21.34	14.51	17.91	19.92	41.42	9.01	33.86	71.71
CCG008944.1	1.98	1	3.86	2.96	3.28	2.49	0.8	9.64	2.14	4.51	0.26
CCG029756.1	0.36	0.3	1.57	1.28	1.02	1.04	0.39	4.95	1.5	8.01	0
CCG033189.2	1.44	2.04	3.3	4.42	4.67	3.74	10.64	4.73	6.38	12.48	0.28
CCG051684.1	0.07	0.05	0.54	0.46	0.66	0.71	0.28	0.18	0.62	1.64	0
CCG051072.1	6.93	5.79	13.71	12.43	13.5	13.67	7.76	41.62	8.84	36.14	20.62
CCG034959.1	1.89	1.8	3.87	4.55	2.34	3.81	3.96	8.17	7.97	19.48	2.57
CCG028437.1	0.08	0.09	0.57	0.79	0.59	0.91	0.08	0	0.11	0.04	0.03
CCG030560.1	2.12	3.45	7.12	8.91	8.64	12.04	4.59	2.08	5.6	8.29	1.23
CCG006106.1	3.32	3.19	11.73	12.14	14.12	10.31	25.2	6.31	23.51	11.18	0.05
CCG048852.1	2.05	2.07	6.62	9.81	9.52	12.21	22.85	80.37	15.51	25.5	2.41
CCG044197.1	2.63	2.49	5.3	4.36	5.77	3.64	5.52	11.5	5	10.39	3.34
CCG022331.1	0.07	0.13	0.44	0.64	0.42	0.47	1.3	0.52	0.71	1.26	0
CCG002523.1	2.96	3.07	10.26	7.31	6.34	8	4.52	1.85	1.26	0.15	0
CCG051949.1	0.43	0.47	2.54	1.27	1.36	1.06	0.45	2.21	1.87	4.84	0
CCG002654.1	0.26	0.27	0.66	0.44	0.57	0.48	0.17	0.61	0.4	0.19	0.15
CCG007450.1	15.52	18.2	50.86	49.63	51.66	49.55	73.03	37.73	152.68	513.48	2.27
CCG045112.1	0.03	0.02	0.13	0.14	0.12	0.07	0.03	0.34	0.12	1.68	0.01
CCG011515.2	17.86	20.11	57.78	87.38	57.85	103.1	5.16	97.6	39.82	8.72	8.99
CCG018723.1	0.79	1.14	4.39	4.74	6.12	9.43	5.76	0.06	0.57	1.45	0
CCG026394.1	0.45	0.44	3.15	2.44	3.9	2.96	31.96	8.88	3.76	38.94	0
CCG006331.1	9.33	8.26	20.11	21.01	20.94	20.76	3.68	20.24	27.3	9.87	13.03
CCG021990.1	0.23	0.46	0.96	1.99	1.31	1.9	0.47	1.37	2.05	3.18	0.55
CCG044196.1	1.26	1.02	4.75	2.77	3.44	2.06	2.94	6.06	4.26	7.76	1.76
CCG052121.1	2.08	1.81	6.36	5.97	6.64	6.58	0.56	5.56	5.1	7.35	0
CCG041389.1	0.5	0.49	1.08	0.96	1.4	1.02	0.35	0.76	0.31	0.98	0.41
CCG031521.1	0.21	0.22	1.05	1.33	0.89	1.03	1.44	30.43	2.84	12.92	0.25
CCG056823.1	3.86	3.95	13.94	26.88	17.96	29.11	18.77	6.3	43.53	3.56	1.5
CCG039138.1	1.08	0.8	3.12	2.14	2.57	2.58	7.02	18.41	3.83	16.18	0.2
CCG031917.1	0.87	1.13	3.54	3.91	3.7	4.67	1.37	1.47	1.48	2.08	0.63
CCG011223.2	36.79	49.37	105.39	229.74	59.18	141.66	2.88	3.5	34.45	3.67	0.86
CCG016886.1	11.59	9.78	27.43	30.52	27.7	28.7	5.01	24.72	30.72	15.53	19.31
CCG009228.1	3.08	3.4	8.79	13.42	13.55	14.36	10.61	6.71	11.31	10.31	0.17
CCG041526.1	0.96	0.84	1.88	1.42	2.12	1.45	0.79	0.89	0.52	1.27	0.27
CCG021596.1	2.44	1.5	6.81	3.68	7.33	2.96	7.91	5.33	2.29	8.99	1.69
CCG010718.1	2.6	3.95	15.7	25.07	19.19	42.58	25.66	0.04	1.98	1.87	0
CCG007269.3	3.48	2.46	7.36	6.67	6.38	6.39	2.34	3.3	6.81	3.78	5.32
CCG038802.1	2.73	3.39	16.41	40.77	15.27	50.27	50.8	0.81	50.9	79.8	0.78
CCG042248.1	0.58	0.28	1.82	0.67	1.79	0.73	21.44	2.1	2.83	1.09	0.41
CCG045984.1	8.75	7.48	18.58	18.48	20.55	17.86	5.92	8.4	8.09	6.68	4.54
CCG042707.1	1.75	1.91	10.64	19.81	14.16	10.29	0.15	0.52	0.04	0.69	0
CCG029766.1	2.08	2.54	6.97	12.5	7.36	7.51	0	28.47	7.5	5.82	0.03
CCG008389.1	0.22	0.23	1.36	1.39	1.25	1.15	0.07	1.21	1.64	0.36	0
CCG014411.1	0.49	0.62	1.38	1.63	1.17	0.7	0.25	0.99	0.89	0.46	0
CCG019456.1	0.95	0.57	3.07	1.7	2.24	1.78	1.4	7.24	1.77	17.51	0.35
CCG026084.1	1.44	1.17	4.68	4.75	5.1	5.9	0.49	1.62	5.43	3.48	0.15
CCG018477.2	3.05	2.2	6.77	6.11	8.03	4.94	8.19	2.81	4.26	5.2	0
CCG042317.1	3.2	1.89	8.25	5.81	6.93	5.17	8.52	11.07	7.54	12.26	4.08
CCG026788.1	1.83	1.5	4.26	4.06	4.11	4.08	1.46	6.23	0.48	1.52	1.57
CCG008379.1	1.92	1.87	4.99	6.07	4.4	5.81	4.47	10.96	4.34	13.37	39.19
CCG010395.1	0.01	0.02	0.19	0.02	0.23	0.09	0.46	1.86	0.96	5.31	0
CCG019651.1	11.22	8.5	40.97	27.24	27.8	25.92	36.43	180.29	43.85	135.52	4.29
CCG018038.1	0.41	0.35	2.45	3.66	2.37	3.43	2.52	0.52	2	1.13	0.27
CCG041803.1	0.65	0.81	2.96	3.69	3.01	4.04	0.87	1.96	4.02	4.28	2.19
CCG013482.1	4.76	4.7	9.86	9.58	9.82	8.52	2.14	2.87	5.14	4.38	0.43
CCG008604.1	0.67	0.39	3.53	3.8	4.17	4.24	1.13	1.41	1.21	1.12	0.04
CCG032727.1	0.81	0.78	1.78	1.5	1.98	1.74	6.36	8.19	2.55	5.71	5.92
CCG035215.1	0.81	0.85	1.5	1.25	1.46	1.11	0.83	3.2	0.94	1.81	0.6
CCG017951.1	0.4	0.44	0.93	0.69	0.92	0.68	0.53	0.91	0.57	0.7	1
CCG021868.1	0.07	0.04	0.36	0.36	0.35	0.3	0.37	0.13	0.26	0.45	0.03
CCG021056.1	7.6	4.77	20.91	22.49	30.44	24.13	12.34	15.25	20.45	14.99	2.58
CCG038051.1	14.61	12.37	28.2	30.62	24.39	29.34	7.97	4.43	8.79	4.03	4.55
CCG002119.1	0.86	0.76	1.91	2.71	2.3	2.73	0.45	4.78	1.16	2.96	0.37
CCG030584.1	0.09	0.14	0.6	0.93	0.57	0.59	1.38	0.83	1.93	2.91	0.03
CCG045751.1	0.19	0.25	1.29	0.83	2.93	1.84	10.52	1.41	1.5	0.94	1.07
CCG008441.1	1.71	1.34	3.31	2.18	2.99	2.13	3.9	19.2	6.36	12.13	3.78
CCG016403.1	0.54	0.54	1.31	0.95	1.04	0.74	0.06	0.56	0.51	0.27	0.26
CCG044811.1	1.08	0.55	2.88	1.99	2.74	1.88	3.14	5.57	2.35	4.57	0.15
CCG052475.1	0.11	0.11	0.43	0.55	0.46	0.38	0.61	0.97	2.35	4.84	0.04
CCG034513.1	1.61	1.53	3.28	4.28	3.32	4.51	2.14	5.69	5.28	7.33	13.96
CCG026019.1	3.97	3.29	8.84	7.06	8.38	6.95	4.8	15.14	6.13	11.28	10.19
CCG010425.1	2.16	1.48	7.6	9.76	6.91	12.01	0.05	0.09	2.32	2.02	0
CCG049885.1	0.99	0.86	2.43	2.82	2.5	4.35	10.35	4.01	1.29	3.27	0.15
CCG045880.1	0.59	0.26	2.29	0.85	2.74	0.72	8.51	0.23	0.91	0.72	0.04
CCG020429.1	3.99	4.75	10.03	13.68	11.73	12.04	4	8.82	1.8	15.67	0
CCG045729.2	0.27	0.67	0.69	0.87	0.67	0.96	0.73	1.47	0.85	1.97	1.61
CCG021848.1	6.18	5.83	11.85	10.65	10.65	9.65	4.46	9.29	6.1	13.43	9.59
CCG030705.1	3.1	4.99	14.84	16.6	16.13	19.78	0.19	0.15	0.37	0.17	0.33
CCG024940.1	6.03	6.75	18.96	24.09	18.88	28	12.58	11.64	15.42	14.28	6.37
CCG034785.1	0.83	0.82	2.73	3.99	2.82	4.54	6.22	8.98	2.15	21.04	2.15
CCG047351.1	4.7	4.68	11.6	13.62	10.01	9.34	1.58	6.48	2.25	0.92	1.06
CCG026384.1	24.69	27.29	84.46	169.57	63.7	207.71	3.11	9.97	90.22	0.35	1.31
CCG036728.2	0.59	0.39	1.79	0.81	1.69	0.78	4.22	2.49	2.52	1.44	0
CCG007697.1	10.18	9.23	19.84	22.95	15.65	19.71	5.39	6.52	10.83	5.15	16.12
CCG031504.1	0.26	0.25	0.78	0.85	0.74	0.76	0.65	0.27	0.31	0.71	0.14
CCG008191.1	4.81	3.6	11.85	10.45	10.06	7.91	3.09	16.32	12.29	31.98	0.42
CCG020242.1	0.77	0.36	1.85	1.14	1.53	1.01	0.35	2.63	1.55	3.69	0.69
CCG006455.1	0.44	0.33	2.3	1.82	1.76	1.61	0.97	16.71	2.01	10.93	0.52
CCG033623.1	0.77	1.25	2.49	3.59	2.48	4.77	3.83	20.09	8.99	3.85	0.67
CCG051842.1	1.42	1.16	12.87	14.28	12.12	22.11	6.1	0.57	30.42	14.11	0
CCG010288.1	6.79	4.87	22.5	16.66	27.65	16.52	0.25	0.61	10.69	4.4	0
CCG012330.1	0.05	0.04	0.48	0.4	0.56	0.4	0.22	0.63	0.28	0.45	0
CCG013752.1	2.83	2.96	8.33	13.64	9.13	9.1	0.59	6.58	1.62	2.5	2.31
CCG046993.1	3.86	3.61	8.09	11.42	8.74	13.98	6.35	1.58	7.8	5.97	1.14
CCG012653.1	9.62	8.3	30.82	35.44	38.08	33.9	3.27	7.99	21.47	5.45	0.03
CCG042674.1	0.19	0.19	0.74	1.15	0.78	0.79	1.07	0.86	0.69	2.01	0.27
CCG041544.1	0.87	1.14	1.84	2.28	2.08	1.9	0.54	1.4	0.52	1.36	1.51
CCG019262.1	7.94	6.29	16.57	17.67	18.46	15.81	11.16	52.95	17.98	23.11	57.23
CCG026602.1	6.86	4.66	15.88	15.86	15.68	16.76	7.17	13.21	12.45	12.86	5.48
CCG016236.1	0.14	0.5	2.07	4.62	1.11	3.54	0.04	0.04	0.64	0.33	0
CCG025178.1	2.54	2.28	5.53	5.75	5.1	5.67	3.66	9.89	7.03	5.88	8.73
CCG051804.1	0.43	0.34	1.25	1.38	0.96	0.66	1.32	2.36	3.25	6.93	0.26
CCG003943.1	0.93	1.1	4.49	8.8	4.36	10.1	2.54	1.27	5.69	8.51	0
CCG026877.1	0.46	0.29	2.6	1.83	1.26	1.75	0.73	3.83	2.56	5.43	0.14
CCG018586.1	0.01	0.12	0.33	1.46	1.9	2.33	8.33	21.38	9.33	35.6	1.67
CCG049975.1	1.81	1.49	5.7	5.01	5.3	4.6	0.37	4.73	3.25	6.25	0.82
CCG030047.1	87.39	124.39	589.69	1417.6	876.23	1860.45	14.83	1.6	95.63	52.92	0
CCG045181.1	0.28	0.22	1.13	1.45	1.19	1.15	0.05	0.91	0.26	0.21	0
CCG022209.1	0.19	0.22	0.72	0.38	0.44	0.36	0.56	1.4	0.91	7.04	0.21
CCG038983.1	0.08	0.06	0.31	0.36	0.31	0.27	0.55	0.44	0.21	0.72	0.22
CCG023559.1	0.63	0.46	2.5	2.65	1.47	3.72	2.22	27.73	21.64	46.77	0.1
CCG040392.1	0.64	1.13	6.08	9.04	7.58	13.64	5.36	0.13	12.49	4.52	0
CCG038244.1	8.42	5.22	19.3	14.48	24.24	12.33	3.57	49.24	11.18	45.15	3.28
CCG044506.1	0.06	0.12	0.31	0.41	0.57	0.41	24.55	0.32	3.53	4.7	0.91
CCG012662.1	3.52	3.28	9.22	9.43	12.93	5.11	2.8	4.75	1.58	5.15	4.17
CCG055486.3	91.74	82.11	166.4	190.86	181.26	187.62	27.39	74.74	88.62	60.37	21.39
CCG038913.1	2.9	2.86	8.94	8.41	9.82	7.1	0.65	4.87	2.96	7.12	0.95
CCG011968.1	1.51	1.19	4.39	3.65	3.59	3.38	1.42	12.91	2.39	11.17	4.28
CCG036938.1	1.27	1.86	11.98	16.38	14.21	34.91	82.79	0.03	66.25	50.36	0.09
CCG044388.1	1.06	0.92	4.33	5.75	3.55	5.25	4.93	5.08	6.09	5.95	0.65
CCG004197.1	3.08	1.88	9.44	5.78	6.83	7.64	5.14	48.41	10.17	22.58	3.51
CCG053971.2	2.39	2.23	4.72	4.34	5.24	4.76	5.72	5.42	4.33	5.77	3.43
CCG002901.1	0.08	0.04	0.3	0.26	0.2	0.18	0.06	0.21	0.27	1.33	0.12
CCG047872.1	0.36	0.37	1.21	0.94	1.07	1.02	0.31	2.78	0.24	0.88	0.49
CCG054374.1	8.99	6.08	19.04	19.1	21	15.83	3.51	47.43	17.74	29.63	27.22
CCG018141.1	1.14	2.71	12.93	21.31	13.49	41.71	0.19	8.11	25.73	5.39	0.66
CCG034595.1	10.33	8.77	27.64	28.76	26.24	25.92	23.22	17.14	17.69	16.61	2.82
CCG050355.1	2.75	3.26	6.59	8.61	6.33	6.74	0.64	0.7	4.03	0.95	2.37
CCG032835.1	0.06	0.05	0.51	0.65	1.11	0.63	2.3	0	0.26	2.2	0.13
CCG004406.1	6.96	7.3	14.69	5.06	13.25	5.39	14.23	21.5	9.87	4.1	25.11
CCG004204.1	3.53	1.63	10.54	9.43	10.36	6.07	7.94	6.57	37.56	138.8	0.81
CCG037524.2	3.73	4.82	8.33	12.1	9.25	13.43	8.76	6	7.94	6.76	2.48
CCG027611.1	211.29	154.14	556	621.98	565.36	689.55	123.95	66.51	261.81	91.41	22.41
CCG007978.1	1.01	0.25	12.47	0.68	9.37	0.53	1.45	0	0.3	6.27	0
CCG011308.1	16.53	14.81	32.3	28.64	36.37	30.29	43.54	37.15	25.23	33.64	6.08
CCG027300.1	0.59	0.51	1.51	1.11	1.29	1.28	0.7	3.65	0.49	3.76	1.55
CCG038121.1	0.19	0.55	1.1	0.92	0.82	0.89	1.48	1.87	0.5	1.34	0.04
CCG014098.1	2.84	2.95	8.87	12.42	7.81	11.2	3.04	8.71	2.44	7.06	0.81
CCG053898.1	0.74	0.8	1.94	1.89	2.18	1.38	0.59	2.41	1.27	3.53	0.54
CCG016034.1	2.03	2.71	6.05	7.86	6.91	9.06	11.49	6.37	8.28	6.9	0.43
CCG053877.2	29.35	24.3	105.95	72.08	96.62	63.17	0.17	1.49	64.93	6.61	0
CCG031819.1	0.09	0.15	0.25	0.44	0.21	0.26	0	0.34	0.21	0.34	0
CCG018405.1	0.03	0.04	0.23	0.09	0.17	0.06	0.06	0.83	0.23	0.14	0.65
CCG012027.1	1.79	1.17	7.77	7.22	11.94	9.06	15.7	8.41	37.6	1.54	0
CCG025829.1	0.02	0.05	0.15	0.17	0.13	0.14	0.11	0.13	0.21	0.52	0
CCG007921.1	0.43	0.88	1.31	0.9	1.82	0.84	12.88	29.97	1.99	2	1.13
CCG006904.1	0.26	0.21	0.98	0.98	0.81	0.64	0.67	0.69	2.32	5.01	0.05
CCG048047.4	1.03	0.78	2.17	2.45	2.12	1.72	0.38	1.67	0.62	0.87	0.59
CCG009407.1	0.48	0.41	1.5	1.61	1.13	1.26	0.4	6.68	1.49	2.91	0.47
CCG000741.1	0.56	0.33	2.34	2.21	2.17	1.82	0.47	6.99	1.3	12.01	0.17
CCG009106.1	8.79	7.44	24.7	18.72	24.99	13.37	2.6	1.97	4.93	3.55	0.17
CCG035791.1	3.7	3.3	7.76	7.04	6.4	7.7	3.27	10.53	6.34	5.87	3.38
CCG007021.1	0.09	0.18	0.69	0.49	0.44	0.32	0.68	1.07	0.96	4.75	0.06
CCG004361.2	0.95	0.64	1.89	1.45	2.11	1.42	0.79	2.21	0.67	1.22	0.61
CCG014882.5	0.7	0.65	2.72	2.89	2.84	3.44	0.02	2.62	5.26	6.19	0.01
CCG011589.1	61.92	49.02	142.61	130.33	104.3	113.21	15.73	13.59	91.42	11.03	0.78
CCG028178.1	0.64	0.29	7.06	0.52	6.35	0.69	2.78	0.05	0.97	15.43	0
CCG008683.1	7.35	6.55	20.87	21.58	20.44	18.74	3.45	7.73	19.95	20.21	3.31
CCG044463.1	15.01	13.38	27.5	29.35	28.42	27.55	9.84	28.22	14.67	32.43	21.67
CCG029269.1	2.78	2.94	10.47	9.51	12.69	9.57	3.75	4.81	5.98	12.66	1.69
CCG024960.1	2.41	5.05	10.32	19.33	8.97	31.74	12.25	6.28	54.3	12.84	11.26
CCG041477.1	21.78	15.49	43.27	35.14	38.66	35.22	13.23	11.51	35.05	16.37	24.99
CCG036138.1	0.11	0.05	0.51	0.6	0.42	0.23	0.82	0.5	1.45	1.6	0
CCG018518.1	0.73	0.46	2.1	1.93	1.98	1.83	0.84	6.99	3.53	20.2	0.05
CCG025039.1	14.62	8.41	39.01	22.55	35.07	18.97	5.05	6.16	3.31	2.12	2.77
CCG047520.1	12.9	11.24	32.81	21.66	30.67	23.32	21.78	23.42	24.41	15.36	26.79
CCG043377.1	0.29	0.3	1.91	2.34	1.56	2.41	8.1	7.73	5.43	5.32	0.94
CCG033933.1	0.43	0.22	1.28	1.02	1.66	0.86	2.78	1.43	1.01	1.53	0.75
CCG024584.1	2.15	1.86	5.02	3.27	3.93	2.32	1.36	10.24	3.85	5.3	1.81
CCG048092.1	0.1	0.26	2.18	0.76	2.42	4.2	105.47	0.75	264.77	176.42	0.09
CCG056111.1	0.99	1.32	7.14	9.19	8.09	9.05	3.25	14.1	14.41	24.26	0.16
CCG037055.1	0.2	0.21	0.8	0.87	0.72	0.72	3.28	1.08	2.12	2.79	1
CCG006622.1	0.97	0.81	3.37	2.73	3.05	2.33	0.84	7.8	2.09	15.15	0.68
CCG056622.4	1.94	1.75	7.88	12.1	8.17	13.42	3.57	1.87	15.1	7.93	0.3
CCG009817.1	2.55	2.38	8.02	9.35	8.34	9.51	11.61	12.89	2.42	23.05	0.6
CCG044950.1	0.83	1.28	2.19	2.33	1.81	2	1.04	11.13	1.76	6.12	0.15
CCG048055.1	0.44	0.51	2.24	2.37	1.14	1.04	2.15	5.58	3.54	9.18	0.24
CCG024163.2	0.31	0.29	1.49	0.76	1.45	0.5	0.73	0.18	1.4	1.01	0.08
CCG034968.1	0	0.03	0.19	0.29	0.24	0.6	0.16	0.27	0.49	0.2	0
CCG019119.1	2.6	2.96	11.82	9.91	8.85	9.5	2.57	6.97	6.29	5.09	0
CCG052626.1	0.38	0.17	1.32	1.01	1.04	0.69	3.6	28.51	1.55	2.98	0.18
CCG012649.1	0.17	0.08	0.93	1.02	0.78	0.6	1.36	13.69	0.9	3.09	0.03
CCG054775.1	1.56	1.22	3.79	2.98	3.24	2.75	0.53	1.42	0.46	1.21	0.14
CCG047042.1	0.17	0.15	0.95	0.84	0.87	0.77	1.06	0.63	0.82	1.58	0.02
CCG015555.1	2.73	2.39	6.8	5.73	6.81	4.22	5.97	14.57	5.73	19.9	1.6
CCG035168.1	2.08	1.96	11.21	12.41	9.49	11.89	30.6	59.94	46.25	43.66	3.08
CCG054529.2	7.25	7.12	20.06	26.03	18.22	20.24	26.88	1.09	46.12	2.21	0
CCG023264.2	0.5	0.42	1.34	0.99	1.32	1.32	3.34	12.89	4.59	6.81	8.74
CCG030355.1	0.08	0.15	0.38	0.3	0.2	0.15	0.02	0.62	0.88	2.51	0
CCG012304.1	8.83	5.55	20.3	14.64	21.11	8.81	5.58	74.49	24.93	41.62	7.58
CCG003768.1	0.11	0.09	0.45	0.43	0.29	0.15	0.02	0.1	0.24	0.73	0
CCG033881.1	0.16	0.16	0.6	0.41	0.62	0.5	1.04	7.83	0.59	0.88	0.22
CCG014101.1	18.04	15.24	61.26	59.21	60.94	55.88	12.45	6.22	4.11	28.33	2.38
CCG021569.1	25.09	19.92	51.66	40.71	41.71	36.49	12.22	17.53	37.28	12.6	8.19
CCG033253.1	1.08	1.06	3.09	2.22	2.73	1.98	2.19	7.33	2	3.47	1.69
CCG008221.1	0.72	0.49	2.81	1.5	1.64	1.85	53.29	9.03	1.01	3.45	82.64
CCG009490.1	7.74	8.77	24.81	36.71	16.75	32.71	67.31	51.45	46.94	89.45	0.77
CCG036648.2	0.31	0.45	1.54	1.49	1.33	1.03	0.13	0.34	0.12	0.23	1.04
CCG054397.1	1.74	1.26	4.67	4.22	4.86	3.31	3.34	7.97	1.57	3.93	1.03
CCG036716.1	8.44	8.19	21.67	12.77	19.3	14.66	15.02	221.23	16.55	17.13	0.13
CCG051797.1	3.43	4.24	26.15	17.1	28.21	34.3	33.53	8.07	51.45	25.42	11.16
CCG004729.1	0	0.04	0.07	0.08	0.08	0.05	0.02	0.06	0.11	0.06	0.63
CCG011616.1	0.87	0.91	2.78	4.45	3.7	4.36	2.26	1.58	2.55	5.49	0.53
CCG050005.1	2.85	2.85	5.97	5.81	6.37	5.16	3.43	12.2	8.05	13.01	5.04
CCG027254.1	1.29	0.84	4.37	3.1	3.64	2.43	0.31	12.39	1.06	2.15	0.22
CCG009131.2	0.32	0.49	1.47	2.21	1.04	2.68	0.82	4.36	3.83	3.18	2.3
CCG022710.1	0.58	0.5	2.8	1.95	3.43	1.46	9.09	0.66	1.88	2.71	0.23
CCG052042.1	0.25	0.29	1.19	0.97	0.97	0.73	0.47	3.88	0.26	1.34	7.86
CCG021443.1	0.12	0.13	0.58	0.65	0.65	0.49	0.43	10.77	2.71	7.83	0.09
CCG009033.1	1.48	1.1	4.35	3.29	3.31	2.57	1.97	15.01	3	8.32	1.7
CCG019204.1	60.06	52.83	156.35	154.12	106.01	131.32	13.93	14.71	71.96	12.02	3.57
CCG020237.1	1.06	0.78	2.13	1.78	2.38	1.62	0.36	3.29	1.39	3.28	0.76
CCG042274.1	4.68	2.86	10.42	7.16	8.32	8.05	31.54	2.21	1.9	2.22	31.95
CCG019703.1	2.28	1.66	5.39	3.76	5.5	3.03	0.33	6.41	5.49	5.1	0
CCG052170.1	1.5	1.44	3.9	4.86	3.57	5.88	1.86	9.55	7.31	21.23	1.33
CCG045740.1	3.23	0.97	17.7	3.2	23.16	4.42	24.44	2.21	18.84	1.32	0
CCG031516.1	10.85	9.08	33.27	36.67	38.64	38.64	5.52	7.27	18.51	10.19	1.34
CCG012598.1	0.09	0.1	0.66	0.86	0.53	0.63	0.13	0.94	0.55	0.64	0
CCG054964.1	3.74	4.98	14.36	17.56	15.75	13.33	15.38	2.02	7.98	8.08	0
CCG030478.1	2.14	1.74	6.03	4.9	5.25	6.38	1.15	26.25	5.4	5.99	8.83
CCG036019.1	1.45	1.43	2.88	2.58	2.66	2.4	4.64	15.43	9.56	7.13	2.4
CCG003703.1	2.43	2.09	4.61	4.25	4.73	4.4	3.57	12.17	2.51	9.15	2.99
CCG053223.1	14.76	8.95	28.38	17.49	30.72	18.16	6.86	14.49	7.8	10.06	3.57
CCG042484.1	2.1	2.46	7.73	4.78	6.83	4.65	18.71	1.01	6.55	8.15	8.81
CCG013640.1	5.79	5.14	13.61	9.87	14.27	11.83	1.78	13.82	6.06	8.09	1.58
CCG012693.1	4.06	3.69	10.13	8.06	10.49	7.44	7.53	11.17	1.79	12.84	19.6
CCG005092.1	1.13	1.38	4.04	3.83	3.5	4.6	11.59	26.32	33.78	13.98	1.52
CCG010999.1	0.55	0.54	1.3	1.27	1.26	1.28	11.78	8.28	5.3	4.25	1.85
CCG004821.1	0.89	1.23	4.17	5.82	5	7.5	0.67	2.38	1.57	1.41	1.48
CCG019071.1	0.08	0.07	0.31	0.25	0.27	0.11	0.32	0.27	0.23	0.86	0.12
CCG038249.1	2.18	2.06	4.09	4.27	4.28	3.98	1.94	1.97	1.62	1.8	1.26
CCG051041.1	2.36	1.72	7.21	8.27	7.38	7.7	1.43	4.86	2.75	0.39	2.16
CCG027040.1	5.51	8.07	32.47	49.07	39.65	55.13	17.82	3.79	14.58	14.78	1.87
CCG028734.1	0.13	0.03	0.6	0.62	0.6	0.38	1.67	1.63	2.64	3.98	0.13
CCG053366.1	0.07	0.02	0.6	0.55	0.79	0.66	0.23	0.23	0.86	1.92	0
CCG025361.1	5.1	2.64	10.99	8.94	9.77	7.83	0.81	6.62	6.3	2.26	0.05
CCG025968.1	2.2	1.86	4.52	5.73	5.92	5.68	2.21	11.29	7.48	10.59	2.9
CCG016379.1	0.73	1.76	5.99	13.78	9.33	13.06	1.8	0.99	13.49	0.94	0.15
CCG016669.1	12.17	7.6	25.53	17.35	23.57	16.76	12.18	7.73	14.11	7.46	4.49
CCG019728.1	0.43	0.3	1.6	0.49	1.02	0.4	1.22	8.28	1.18	7.12	0.17
CCG007486.1	0.19	0.18	0.67	0.44	0.56	0.49	5.07	3.33	3.37	6.58	0.84
CCG036876.1	3.84	3.58	6.98	7.78	6.51	7.55	4.2	4.8	5.81	3.99	10.16
CCG028404.1	1.58	1.41	4.12	4.04	3.41	5.16	2.48	3	3.76	6.47	1.85
CCG009253.1	0.88	2.28	6.52	11.9	6.78	10.73	22.94	9.27	1.04	66.48	0
CCG004549.1	0.78	0.9	1.87	3.51	1.94	3.78	1.35	11.38	3.23	9.13	0.06
CCG046124.1	0.36	0.26	1.33	0.88	0.73	0.93	0.88	0.63	1.63	1.79	0
CCG021033.1	2.3	1.79	7.09	7.82	6.31	7.6	0.89	3.3	8.14	2.95	0.59
CCG011367.1	8.09	6.2	24.25	30.66	28.51	37.42	2.47	7.01	8.74	18.46	0.09
CCG011393.1	1.82	0.89	11.54	5.14	14.02	10.01	113.01	2.64	6.45	38.57	0.07
CCG035164.1	16.59	14.87	31.75	25.61	26.23	22.15	8.09	12.96	17.2	7.63	8.9
CCG015308.3	0.03	0.11	0.18	0.39	0.18	0.33	1.2	1.53	1.16	2.15	2.48
CCG012911.2	2.94	3.13	6.68	8.28	6.77	6.5	1.21	13.93	1.63	4.72	3.75
CCG007897.1	0.92	0.75	3.22	2.44	3.23	1.74	13.38	0.83	3.82	1.68	4.91
CCG026346.1	12.95	40.63	33.71	43.96	30.48	44.03	10.06	9.92	148.23	183.12	0.43
CCG049329.1	1.25	1.5	5.74	2.97	5.37	3.53	11.8	1.4	4.67	5.91	7.79
CCG026785.1	10.99	14.42	25.35	40.09	27.34	43.72	3.81	10.92	5.14	6.34	11.56
CCG052165.1	0.36	1.73	1.91	1.89	1.79	1.48	0.87	3.7	0.61	0.17	4.72
CCG006854.1	0.24	0.43	0.69	0.6	0.58	0.59	0.42	0.36	0.17	0.13	0.2
CCG055103.1	3.31	2.74	11.25	12.04	12.03	13.15	0.07	0.45	7.72	11.55	0
CCG048164.1	0.06	0.21	0.94	2.1	1.44	1.81	0.05	0.02	0.11	0.17	0
CCG003845.1	0.56	1.23	1.34	2.5	1.79	2.37	1.83	4.7	4.31	9.81	1.89
CCG038762.1	7	6.12	15.75	18.95	15.87	19.95	11.88	36.85	9.77	25.25	2.79
CCG020633.1	2.47	3.26	7.56	8.76	8.58	8.64	6.13	12.67	2.76	12.12	0.49
CCG019373.2	0.85	0.47	2.1	1.58	1.85	1.19	0.79	10.33	5.27	4.1	2.78
CCG030752.1	1.29	1.4	3.74	5.37	3.79	4.64	1.9	0.72	3.19	8.68	0
CCG041707.1	4.55	4.41	12.15	6.78	9.48	5.64	0.63	2	2.94	5.94	0.07
CCG038516.1	2.67	1.75	12.39	10.08	11.13	9.08	3.58	9.33	8.39	50.3	19.27
CCG018808.1	1.12	0.81	4.52	3.14	2.32	2.64	0.63	19.63	4.04	15.64	2.95
CCG001790.1	0.44	0.21	1.56	0.85	1.1	0.61	0.23	0.76	0.61	1.64	0
CCG051243.1	1.86	2.94	6.59	16.28	9.03	16.85	10.11	10.98	2.65	5.45	10.85
CCG021060.1	0.56	0.72	1.72	2.57	2.39	3.27	1.57	2	2.52	2.54	3.29
CCG007749.1	1.36	1.8	8	13.82	4.64	17.02	0	0	0.01	0	48.33
CCG036851.1	0.31	0.78	1.31	2.01	1.37	1.69	1.09	0.87	0.68	0.5	2.27
CCG051534.1	0.21	1.04	4.77	8.47	5.25	15.71	1.63	0.08	1.94	0.81	0
CCG009851.1	3.57	2.52	6.89	5.53	6.87	4.98	1.63	1.91	1.97	2.33	2.1
CCG006108.1	3.67	3.43	8.78	9.87	10.14	8.09	0.22	9.67	15.88	16.95	0
CCG057010.1	10.83	8.99	26.94	26.97	26.79	29.57	4.67	42.97	13.15	11.96	15.81
CCG002900.1	2.24	2.09	5.02	4.51	4.96	4.5	0.89	0.81	2.69	1.22	0.71
CCG045508.1	1.72	1.38	3.57	3.69	3.23	4.32	4.34	11.11	8.05	7.61	6.13
CCG017990.1	1.23	0.82	3.04	2.27	1.92	1.69	0.73	8.68	2.48	4.85	1.62
CCG053879.1	2.2	1.55	6.5	4.87	6.41	3.94	0.1	0.2	8.12	0.7	0
CCG037894.2	0.48	0.35	1.34	0.74	1.37	0.53	1.92	0.3	0.36	0.25	0.38
CCG034756.1	0.75	0.52	2.26	2.76	2.07	1.34	3.01	2.87	4.85	9.39	0.18
CCG022303.3	2.41	2.24	7.59	6.92	7.3	6.24	1.43	2.46	7.96	14.05	0
CCG045925.1	3.2	1.92	7.08	5.82	7.34	4.77	6.57	1.54	1.96	7.71	0.44
CCG015957.1	7.98	7.82	18.18	19.04	25.13	26.88	19.67	108.69	244	23.88	0.11
CCG050105.1	27.11	22.03	52.87	50.24	48.97	50.27	13.44	23.04	35.51	27.38	28.83
CCG055785.1	1.34	0.96	2.81	2.45	3.98	2.49	0.76	4	1.39	2.82	0.83
CCG051431.1	0.81	0.63	3.15	1.28	2.34	1.1	1.61	8.71	2.2	22.7	0.74
CCG051674.2	1.11	1.35	5.5	4.99	6.14	5.84	8.74	2.29	4.71	3.48	0.02
CCG003701.1	0.98	1.43	4.36	7.38	4.61	7.29	0.1	1.26	0.43	0.5	0.03
CCG001006.1	0.13	0.05	0.74	0.96	0.65	0.78	0.65	2.56	1.07	1.63	0.22
CCG050496.1	5.05	4.49	9.55	14.13	9.72	15.76	3.08	12.1	15.8	5.94	19.01
CCG002120.1	1.14	0.58	2.76	1.75	3.01	1.62	0.37	2.23	0.91	0.87	0.56
CCG025574.1	1.42	1.44	2.66	2.96	2.55	2.25	0.4	0.67	1.05	0.66	0.39
CCG044142.1	4.51	4.11	10.77	12.27	13.7	14.26	14.78	87.27	34.79	358.53	4.71
CCG042136.1	1.29	0.97	4.77	2.61	3.48	2.63	3.1	7.32	2.77	6.72	1.8
CCG033140.1	0.69	0.31	1.7	1.44	1.3	1.34	0.21	0.78	1.25	8.45	0.07
CCG034555.1	856.53	752.16	2446.09	1264.12	1644.22	744.91	100.2	153.9	687.53	48.64	6.91
CCG010552.1	0.29	0.19	1.12	0.15	0.95	0.24	0.55	2.11	41.32	1.8	0.09
CCG034810.1	34.78	33.09	94.42	135.96	97.42	138.25	1.86	0.47	15.06	1.5	0.05
CCG057098.1	22.62	15.5	47.47	25.69	56.1	26.5	37.21	13.97	15.41	14.68	22.63
CCG054246.1	29.73	23.22	66.06	54.01	56.64	47.96	13.9	27.73	42.81	17.35	10.27
CCG017649.1	3.6	2.67	7.11	6.81	8.25	5.57	3.42	10.92	1.78	8.55	8.18
CCG016008.1	0.45	0.32	1.12	0.95	1.16	0.8	0.07	2.25	1.15	3.11	0.14
CCG033172.1	1.71	2.1	4.69	5.4	4.04	6.84	2.4	13.55	3.29	11.11	0.52
CCG011310.1	0.64	0.75	1.52	1.46	1.25	0.82	2.95	0.49	1.33	2.4	1.25
CCG003737.1	6.87	5.41	13.35	13.44	12.65	11.22	8.75	26.37	19.56	21.16	1.82
CCG048750.1	59.61	43.32	147.79	132.37	105.81	109.97	31.64	41.57	113.47	42.91	33.6
CCG051514.1	0.43	0.43	2.28	3.8	2.96	3.73	1.04	0.14	3.2	4.88	0
CCG002917.1	4.59	4.46	12.91	10.79	11.81	9.83	15.98	15.03	17.68	149.5	4.15
CCG010220.2	9.59	7.61	18.15	17.52	18.24	16.45	7.82	7.98	14.62	9.02	12.85
CCG001107.1	17.69	17.77	32.12	37.32	26.1	34.05	5.36	7.11	17.12	7.33	10.69
CCG017101.1	3.11	2.17	10.63	9.5	10.69	8.17	0	0.05	0.15	0.03	0
CCG044785.1	3.23	2.49	6.28	7.02	6	6.63	5.48	18.04	15.16	12.15	11.75
CCG021733.1	1.23	1.29	7.09	9.8	7.25	14.18	11.13	0.06	3.77	4.54	0.87
CCG016388.1	0.59	0.52	5.85	4.81	4.46	5.31	1.51	6.31	7.15	12.25	0.97
CCG045686.1	0.08	0.04	0.37	0.37	0.26	0.57	0.18	0.82	1.11	2.49	0.54
CCG017091.1	2.63	1.55	6.62	5.56	5.96	4.03	0	0	0	0.03	0
CCG027742.1	116.53	90.68	289.14	293.18	192.41	245.43	69.52	39.7	248.31	52.88	3.17
CCG008854.1	0.56	0.44	2.14	1.2	1.41	0.94	2.17	7.96	1.68	12.51	0.15
CCG047235.1	0.21	0.59	0.78	0.92	0.66	1.06	1.63	3.98	0.9	3.72	0.13
CCG001977.1	0.79	0.7	2.61	1.85	1.73	1.5	1.59	4.8	1.62	2.11	3.81
CCG039366.2	0.28	0.07	1.1	1.44	0.91	1.09	0.95	1.16	3.21	3.57	0.41
CCG000217.1	37.72	26.04	72.83	47.86	73.79	47.22	33.68	9.62	65.42	12.49	20.21
CCG050252.2	0.02	0.03	0.31	0.3	0.36	0.53	0.43	1.61	0.06	1.77	0.07
CCG055098.3	10.06	12.02	19.76	22.58	16.95	17.22	8.83	15.55	17.14	13.18	62.38
CCG047822.1	4.21	4.16	10.72	11.86	9.25	11.96	4.55	42.45	11.78	35.83	1.78
CCG051732.1	10.35	6.92	19.51	20.55	19.58	17.66	7.53	43.21	13.54	31.73	67.08
CCG010227.1	8.19	6.35	21.26	20.45	18.64	14.31	2.09	4.24	5.51	18.17	0.52
CCG012119.1	2.48	2.62	5.08	3.39	4.51	4.28	2.88	1.25	2.61	1.2	0.49
CCG023190.1	1.79	1.4	4.74	4	5.48	4.13	1.19	3.62	0.72	2.34	2.73
CCG025729.1	7.59	6	16.94	13.99	17.35	14.74	5.06	1.99	3.95	2.04	5.52
CCG015144.1	0.06	0.25	0.43	0.38	0.29	0.31	0.64	0.67	0.26	0.17	0
CCG015364.1	1.13	0.96	3.41	3.23	3.21	2.27	2.58	0.44	3.69	0.34	0.36
CCG047537.1	0.42	0.47	0.97	0.77	0.81	0.82	46.17	0.56	2.74	0.42	4.31
CCG026729.1	1.73	1.29	4.36	4.67	4.16	4.05	0.07	0.34	0.7	1.63	0.04
CCG051310.1	0.11	0.39	1.41	1.34	0.88	0.76	2.91	10.11	4.03	13.61	0.25
CCG018933.2	0.61	0.49	1.47	1.34	1.36	1.53	1.81	5.9	2.6	3.67	3.3
CCG042397.1	94.88	58.42	250.09	198.89	223.82	141.72	61.85	300.36	195.06	223.5	4.84
CCG045106.1	0.83	1.84	1.96	0.97	1.82	0.77	14.2	2.14	4.67	1.12	1.43
CCG047737.1	15.12	12.49	28.2	24.09	26.34	24.53	10.18	8.8	20.79	9.49	11.78
CCG002867.1	4.01	4.16	7.8	8.24	8.01	8.58	3.54	10.65	10.57	12.73	14.19
CCG009484.1	0.55	0.83	2.15	2.28	2.48	2.87	0.19	0.84	10.94	0.92	0
CCG015456.1	1.1	1.13	2.69	1.54	2.28	1.48	1.04	7.75	0.97	13.09	0.75
CCG044213.1	0.81	0.5	6.79	2.36	7.13	1.63	4.55	0.19	1.07	1.07	0.21
CCG008621.1	1.39	0.78	4.33	4.52	3.57	2.59	4.98	5.58	11.25	23.42	0.5
CCG033504.2	0.14	0.11	0.79	0.71	0.95	1.07	2.91	0.02	1.54	0.57	0.03
CCG030306.1	30.36	32.55	76.44	113.28	76.81	101.88	0.36	83.11	21.69	8.96	0.14
CCG000801.1	0.01	0.05	0.19	0.26	0.31	0.29	0	0	0.13	0	0
CCG025113.1	8.57	6.7	17.2	19.05	16.18	17.51	8.32	6.92	15.28	7.4	2.33
CCG013548.1	1.29	1.09	6.83	6.6	8.08	6.78	2.3	4.97	2.9	3.7	0
CCG052898.1	0.06	0.1	0.39	0.55	0.53	0.38	0.78	3.83	0.9	1.22	0.47
CCG042520.1	0.16	0.33	1.5	4.68	1.38	2.29	0.05	1.79	2.3	18.71	0.02
CCG051617.1	8.61	6.82	15.75	16.69	15.59	15.95	6.2	9.57	20.96	9.44	6.64
CCG002795.1	152.77	109.54	412.61	481.59	408.5	544.33	75.38	44.3	364.58	114.26	33.7
CCG053276.1	0.62	0.52	2.39	1.83	2.77	1.83	0.16	0.03	0.05	0.04	0.07
CCG055983.1	0.21	0.19	0.95	0.45	0.74	0.63	0.22	1.71	0.12	0.14	0.06
CCG016352.1	2.76	2.08	5.25	4.45	7.43	4.64	2.18	5.35	2.49	7.08	3.18
CCG033186.1	5.25	4.54	12.23	11.51	11.92	13.11	19.05	14.96	20.74	11.83	6.36
CCG044350.1	3.27	1.64	16.49	2.38	28.03	5.32	38.73	6.44	6.41	5.15	0.07
CCG056687.1	1.79	1.37	3.57	2.99	3.62	3.23	3.39	15.3	14.39	20.33	0.84
CCG031541.1	38.37	29.01	111.64	90.71	95.11	115.76	23.31	12.34	85.39	13.92	15.51
CCG030252.1	1.19	0.44	3.26	3.42	3.48	3.66	4.53	7.49	4.24	5.22	0.61
CCG019523.1	0.54	0.26	1.78	1.09	1.32	1.04	5.3	15.4	5.04	15.52	0.27
CCG036820.1	2.09	1.97	4.9	3.67	5.69	2.55	15.44	22.63	6.28	13.07	0.13
CCG054009.1	21.66	18.71	59.49	59.42	53.44	61.76	4.75	0.92	6.32	0.48	2.26
CCG039686.1	0.13	0.13	0.48	0.38	0.36	0.31	0.48	0.36	0.35	0.66	0.47
CCG032372.1	0.68	0.82	2.23	1.24	1.66	1.41	1.4	6.9	0.74	3.9	20.18
CCG006112.2	3.17	3.09	6.24	8.09	5.31	7.12	2.61	5.56	4.44	4.42	4.14
CCG051537.1	0.24	0.38	1.18	0.84	0.72	1.17	0.02	0	0	0.23	0
CCG025733.1	4.72	4.31	12.71	15.92	9.13	10.48	1.44	5.83	0.86	10.86	0.62
CCG055050.1	4.18	4.92	14.97	10.55	9.1	8.87	1.43	8.15	3.35	6.17	0.84
CCG007947.1	1156	701.55	3000.34	2424.44	2655.37	2018.48	413.36	244.1	1737.67	361.65	59.77
CCG031352.1	0.51	0.55	1.65	1.66	1.22	1.51	2.02	5.99	3.6	10.56	13.96
CCG015674.1	1.01	0.92	2.65	1.93	1.99	1.58	0.04	1.07	0.51	0.45	0.28
CCG043033.1	1.75	1.83	10.24	11.24	11.28	16.24	0.95	2.41	3.78	0.09	3.47
CCG045194.1	10.13	9.53	44.72	37.23	49.31	66.25	23.3	30.58	68.09	85.43	0
CCG032310.1	6.29	5.54	12.35	10.21	10.33	9.23	4.34	8.9	12.09	7.61	9.59
CCG009100.1	3.15	1.85	8.98	7.12	12.02	7.57	9.98	43.6	22.03	309.3	0.77
CCG037071.1	30.88	21.28	62.97	57.36	59.51	55.07	9.11	26.57	39.25	14.38	19.48
CCG027286.1	1.9	1.42	6.33	5.1	5.81	5.2	2.71	6.59	8.05	5.32	0
CCG051753.4	3.75	3.83	8.21	10.05	7.48	8.42	1.92	1.03	1.41	1.25	2.35
CCG047874.1	7.16	5.81	13.81	15.91	16.27	13.45	14.68	9.25	16.22	51.81	2.9
CCG010549.1	4.07	3.53	9	10.94	13.05	6.98	2.9	4.43	1.77	3.54	2.57
CCG032794.1	5.29	4.14	9.95	8.35	7.59	7.24	2.68	2.29	12.34	3.56	1.52
CCG012682.3	0.05	0.05	0.27	0.21	0.28	0.22	4.32	9.87	0.94	17	0
CCG001499.1	2.11	1.57	4.51	3.5	3.95	2.98	1.59	10.23	1.82	4.68	0.86
CCG034271.1	2.53	1.81	5.73	4.88	5.21	4.22	3.35	27.46	10.3	31.56	7.43
CCG000297.1	2.06	1.53	6.56	4.78	5.29	4.48	0.81	4.98	1.41	0.16	0.05
CCG037818.1	0	0.05	0.31	0.26	0.25	0.52	140.29	0.26	12.56	1.94	0.29
CCG050403.1	4.2	3.99	9.7	9.23	8.57	7.22	2.66	6.01	3.84	5.09	6.75
CCG000693.1	13.31	11.64	45.3	40.43	44.85	48.51	22.84	7.14	28.83	15.95	102.95
CCG052615.1	5.39	4.84	11.25	10.83	9.68	9.3	2.52	4.04	7.13	2.95	1.95
CCG015266.1	0.04	0.1	1	0.74	0.6	0.55	0	0	0	0	0
CCG001572.1	0.12	0.15	0.46	0.38	0.37	0.4	0.09	5.25	0.64	2.39	0.65
CCG053461.1	4.03	3.35	9.87	8.26	9.45	8.15	8.82	5.58	2.04	2.62	0.63
CCG017922.1	0.07	0.04	0.38	0.5	0.44	0.35	0.59	0.15	0.97	4.72	0
CCG036156.1	5	3.39	11.53	8.77	7.2	5.97	2.23	2.05	4.75	1.46	2.48
CCG021951.1	1531.45	1190.25	3526.13	3827.11	3528.05	3538.5	523.18	368.37	1415.07	440.68	14.95
CCG014248.3	0.88	0.78	1.7	1.64	1.78	1.72	0.64	2.98	1.8	2.55	2.16
CCG023011.1	9.25	6.57	23.62	16.06	25.93	15.53	51.9	11.38	29.25	28.71	2.32
CCG027350.1	9.44	5.59	23.8	14.15	29.85	17.05	16.73	38.89	20.69	16.29	1.75
CCG023129.1	1.69	1.47	4.19	4.94	4.54	3.03	4.88	14.03	14.59	5.7	0.02
CCG009219.1	1.13	0.82	2.39	2.84	2.44	1.98	1.28	11.37	3.93	9.72	0
CCG041890.1	8.41	7.06	15.28	12.87	14.58	14.31	23.07	21.82	14.78	82.67	6.51
CCG019941.1	0.19	0.29	0.57	0.57	0.55	0.66	0.57	0.82	0.51	0.81	0.22
CCG010507.1	1.29	1.2	4.98	4.55	4.06	5.38	2.72	18.51	3.39	5.76	11.43
CCG045893.2	1.28	1.11	3	2.04	2.82	1.75	3.45	10.15	4.75	10.33	2.28
CCG014961.1	2.11	1.96	4.78	3.94	3.54	5.33	0.18	0.23	0.58	0.76	0
CCG049087.1	1.4	1.21	3.46	3.07	3.34	2.82	1.34	2.49	1.72	2.28	2.28
CCG050339.1	0.25	0.38	0.97	1.41	0.67	0.81	0.18	4.65	1.08	1.47	0.21
CCG026617.1	2.97	2.29	5.76	4.82	7.18	5.43	11.32	8.96	17.79	5.43	2.5
CCG000729.1	4.23	4.06	13.65	9.43	13.99	10.46	1.36	2.35	1.17	1.94	2.23
CCG039005.1	4.26	4.21	11.12	13.4	12.26	12.72	1.44	3.75	4.21	1.95	0.25
CCG014033.1	1.97	2.08	4.27	3.45	4.53	3.41	4.99	7.24	4.55	4.73	9.21
CCG018458.1	0.43	0.38	1.97	1.04	1.31	1.15	1.45	4.43	1.19	6.76	0.15
CCG037582.1	8.23	11.5	34.77	57.11	38.34	68.06	1.46	0.94	1.9	1.91	3.6
CCG003447.2	4.02	4.67	8.85	12.01	8.96	11.73	1.59	0.65	4.5	6.75	0.03
CCG011925.1	1.25	3.65	17.01	6.47	100.84	53.53	1359.53	0.09	1451	22.64	1.14
CCG014954.1	0.06	0.01	0.28	0.32	0.29	0.17	0.55	0.45	0.8	2.43	0
CCG051492.2	2.22	1.52	5.35	3.62	4.8	3.53	1.36	1.51	1.64	0.91	0.09
CCG043797.1	0	0	0.13	0.16	0.06	0.12	0.22	0.25	0.28	0.27	0.05
CCG038044.1	3.17	1.5	9.23	5.41	8.39	4.57	3.6	1.98	2.18	1.28	0.58
CCG056360.1	0.47	0.81	1.39	3.62	1.47	2.73	33.67	10.58	0.34	3.98	14.25
CCG019597.1	7.46	7.29	18.68	15.2	18.18	13.81	2.17	1.56	0.85	7.35	4.64
CCG002979.1	1.08	0.8	7.89	6.26	6.7	4.46	0	0	0.03	0	0
CCG031373.1	3.55	3.22	10.09	8.14	9.26	9.23	0.7	2.86	2.32	2.46	8.51
CCG002778.1	0.42	0.2	1.28	0.75	1.19	0.75	0	0.21	0	0.01	0
CCG007621.1	0.63	0.4	1.57	1.17	1.4	1.43	41.13	12.57	75.35	3.76	5.33
CCG040357.1	0.63	0.72	1.42	2.41	1.29	1.5	0.97	1.58	2.48	1.76	0.37
CCG056901.1	0.95	2.77	2.23	6.3	2.02	8.13	1.74	10.42	7.97	7.22	3.48
CCG054828.1	0.14	0.14	0.81	0.84	0.77	0.93	0.42	0.23	0.72	0.42	0.23
CCG000435.1	1.51	0.78	2.88	1.89	3.58	3.33	11.27	12.08	6.83	14.16	0.06
CCG038626.1	70.9	52.88	195.2	224.41	242.98	284.27	35.25	103.17	79.64	69.55	39.78
CCG002242.1	13.13	13.38	30.71	40.75	28.89	41.69	2.77	2.86	32.54	10.98	0.74
CCG022056.2	3.18	3.23	5.87	4.93	5.6	5.11	1.96	3	1.72	2.23	1.16
CCG023298.1	0.02	0.1	0.14	0.08	0.12	0.07	0.11	9.48	0.01	0.11	0.21
CCG046874.1	11.44	7.52	26.43	23.64	33.01	26.89	2.25	7.06	2.9	6.21	1.5
CCG002519.1	4.84	2.71	10.62	6.7	8.13	6.66	2.44	0.93	0.75	1.14	2.46
CCG024929.1	0.97	0.71	2.96	2.08	2.04	1.97	1.25	14.76	1.77	10.94	1.71
CCG022225.1	31.68	23.77	64.08	44.75	51.79	45.24	24.43	61.84	58.51	41.64	13.28
CCG054233.1	2.09	1.04	4.96	1.47	5.31	1.18	10.47	6.38	2.25	3.69	0
CCG014163.1	0.08	0.35	0.3	0.17	0.19	0.13	0.24	0.08	0.05	0.36	0.02
CCG038101.1	0.02	0.09	0.56	1.17	0.35	1.42	0.13	0.12	0.94	0.96	0.28
CCG006352.1	5.19	2.38	15.95	9.04	19.41	12.29	38.01	88.23	176.3	126.33	14.82
CCG044790.1	0.79	0.61	5.63	4.05	5.65	5.99	0.33	0.31	0.37	0.43	0.02
CCG048716.1	5.99	4.74	12.2	10.18	11.88	8.47	2.37	3.19	5.24	1.71	1.89
CCG025107.1	1.77	3.08	4.24	6.35	4.3	6.19	1.45	1.92	1.37	1.4	6.16
CCG046841.1	13.34	9.31	34.36	28.93	28.22	22.12	5.41	13.23	20.18	10.74	3.07
CCG042143.1	1.57	2.17	3.97	4.04	3.15	3.06	0.39	0.56	1.03	0.86	0.78
CCG018005.1	20.2	13.92	57.09	60.32	65.35	57.1	6.38	19.07	33.96	15.46	17.16
CCG013137.1	87.91	50.26	265.33	213.1	265.96	248	91.75	51.26	210.87	55.18	4.06
CCG005013.3	39.25	27.36	89.86	82.84	83.94	87.35	9.51	41.92	57.63	26.7	89.68
CCG035300.1	1.98	1.55	4.41	3.67	5.45	4.72	6.96	4.45	3.48	3.59	0.35
CCG051635.1	0.73	0.51	1.74	2.21	2.01	2.68	20.49	3.58	10.48	40.24	0.81
CCG030052.1	20.04	15.18	42.09	46	37.73	44.03	5.1	0.71	16.46	4.45	5.22
CCG051004.1	3.21	2.07	7.99	8.86	7.31	7.37	3.96	52.16	4.69	21.13	21.05
CCG052682.1	1.79	1.64	8.03	3.35	2.95	3.59	19.96	69.35	2.19	18.36	424.95
CCG011816.1	626.55	364.44	2051.42	1590.98	2593.46	1776.81	5.07	1.52	8.12	10.49	0
CCG016316.1	0.38	0.26	1.38	1.22	1.13	0.96	0.44	3.85	1.72	11.18	0.04
CCG021419.1	0.82	0.84	4.02	7.13	7.25	12.56	7.15	1.11	25.56	80.47	0.89
CCG055366.1	13.72	15.44	24.87	29.44	23.58	30.22	9.95	44.71	20.55	19.61	193.59
CCG022823.1	0.25	0.07	0.91	1.05	0.78	0.48	0.8	1.21	1.98	4.21	0.55
CCG055867.1	0.02	0.02	0.37	0.18	0.33	0.28	6.02	2.89	1.92	15.72	0.88
CCG021054.1	1.36	0.58	3.62	1.83	7.38	2.69	0.1	0	0	0.02	0.03
CCG037492.1	1.52	1.24	2.87	2.15	3.35	2.34	0.45	0.84	1.69	0.37	0.25
CCG021600.1	0.16	0.11	0.77	0.2	1.06	0.26	5.93	0.63	0.48	11.14	0.86
CCG017019.1	0.7	0.65	1.81	2.55	1.64	2.82	5.67	6.93	2.68	16.04	0.63
CCG016058.1	5.08	4.44	10.62	13.43	9.13	13.03	9.54	3.11	7.67	4.43	10.54
CCG055491.1	0.14	0.08	0.6	0.5	0.68	0.45	1.5	2.71	0.5	0.66	0.21
CCG046010.1	5.12	3.93	13.44	9.45	14.84	9.16	0.4	45.94	0.62	1.08	0.08
CCG009661.1	0.1	0.03	0.47	0.57	0.37	0.16	0.09	0.67	0.95	2.18	0.06
CCG039076.1	2.52	1.86	5.1	4.1	3.59	3.34	0.91	1.07	3.18	1.14	0.61
CCG022898.1	0.2	0.19	1.76	1.65	1.63	2.49	10.05	0.84	1.65	2.99	0.02
CCG044376.1	2.67	1.83	6.21	5.42	6.34	4.28	3.41	52.52	14.61	45.97	11.38
CCG013670.1	10.26	8.19	19.94	21.75	22.38	24.85	12.53	22.99	18.76	28.91	4.43
CCG048962.1	368.86	227.5	907.55	730.45	857.91	698.73	58.12	115.27	307.59	93.19	0.27
CCG040216.1	28.79	26.39	77.47	96.44	79.65	101.05	12.21	18.38	43.69	12.31	11.18
CCG055286.1	7.88	5.65	19.92	13.11	22	12.68	21.48	17.57	6.79	8.04	75.48
CCG006570.1	0.56	0.6	1.44	1.39	1.62	1.32	1.01	1.52	2.56	2.49	0.58
CCG007464.1	824.07	561.44	2050.76	1719.15	1831.01	1555.14	260.63	241.41	1558.51	262.37	15.36
CCG028881.1	0.01	0.14	0.54	0.73	0.24	1.06	0.27	0.11	0.12	0.24	0
CCG031462.1	0.59	0.63	2.1	1.54	1.41	2.46	0.29	0.99	0.91	2.69	0.95
CCG034032.1	0.42	0.61	1.61	1.56	1	1.27	0.82	204.03	1.35	2.57	0
CCG021714.1	0.26	0.16	1.64	1.88	1.04	1.98	0.49	0.95	0.05	0	0
CCG035733.1	8.47	7.5	17.76	16.49	19.41	16.92	7.17	27.39	10.67	20.58	19.11
CCG048892.1	4.11	4.76	8.2	9.04	7.41	7.88	3.59	8.01	4.55	7.25	3.77
CCG015813.1	9.09	5.84	16.82	11.11	16.99	12.94	8.95	8.61	9.02	5.76	9.21
CCG051511.1	104.05	76.08	527.32	484.64	503.82	534.22	146.79	20.89	448.38	262.55	0.31
CCG026036.1	0.75	0.88	2.93	3.69	2.91	4.48	3.79	13.83	1.68	4.99	1.19
CCG026202.1	114.55	85.2	267.38	257.6	175.1	199.81	38.66	59.72	292.13	44.47	10.02
CCG023733.1	38.69	13.03	241.73	107.18	116.89	72.22	37.1	0.16	70.82	0.05	0.04
CCG039759.1	5.3	6.11	15.82	19.46	13.85	17.54	3.97	9.51	9.83	10.87	11.17
CCG052951.1	0.21	0.25	0.65	0.8	0.69	0.77	0.77	0.15	0	0.08	0
CCG007666.1	4.79	3.06	11.67	10.36	12.43	11.54	8.14	17.79	20.44	0.85	2.8
CCG033727.1	0.18	0.18	0.58	0.72	0.63	0.68	0.68	1.06	1.53	1.93	0.03
CCG004571.4	0.15	0.08	0.86	0.35	0.92	0.34	0.57	1.01	1.96	1.92	0.02
CCG007764.1	0.04	0.28	1.42	4.14	1.59	11.02	30.58	0.06	19.98	8.99	0
CCG056839.1	7.53	4.93	16.41	13.61	15.21	10.58	122.44	104.45	83.39	91.41	4.54
CCG036216.1	0.63	0.58	3.87	2.36	4.83	4.17	46.95	17.49	15.88	28.99	1.6
CCG015725.1	1.74	2.35	3.39	6.29	3.33	4.52	1.15	5.28	4.96	4.31	2.51
CCG044007.3	2.32	1.61	5.29	3.92	5.19	3.73	4.52	17.71	5.69	15.8	5.85
CCG047762.1	3.04	2.56	6.52	5.11	6.9	4.91	0.41	0.18	0.87	0.46	0.02
CCG014535.1	1.75	1.09	3.76	3.48	3.77	3.11	0.39	1.56	1.82	1.23	0.54
CCG026066.1	12.97	14.43	28.43	31.37	30.46	28.76	24.03	6.09	12.21	8.23	0
CCG028729.1	0.15	0.2	0.41	0.34	0.51	0.39	0.23	0.47	0.07	0.15	0.04
CCG035526.1	0.35	0.33	1.06	1.07	1.08	1.18	2.53	3.03	2.33	7.29	0.83
CCG044335.1	40.35	41.8	326.79	397.57	536.11	956.07	1211.22	331.59	1458.82	1777.46	10.71
CCG012577.1	7.38	8.49	13.64	11.22	13.18	9.64	5.84	38.84	8.21	13.2	9.21
CCG013634.1	1.92	2.1	6.13	8.07	7.4	8.73	3.49	3.59	10.25	6.66	1.01
CCG020999.1	3.89	3.1	13.03	14.43	7.56	12.39	0.78	7.42	9.93	82.34	0.7
CCG022518.1	2.19	1.51	8.39	6.98	7.82	11.69	0.8	215.45	22.67	8.28	0
CCG029008.1	145.97	134.06	486.57	588.01	555.08	511.7	79.94	17.32	78.06	19.5	29.31
CCG007535.1	10.1	8.02	25.54	24.26	25.21	25.94	3.41	2.95	21.03	2.39	6.38
CCG004181.1	13.31	8.92	31.22	22.49	25.78	18.75	3.68	10.98	15.04	9.07	3.35
CCG023268.1	0.44	0.5	1.29	1.67	1.68	1.91	4.48	7.45	29.32	29.78	0.02
CCG040834.1	0.81	0.8	1.76	1.93	1.87	2.54	1.05	1.79	1.44	3.29	6.06
CCG043841.2	1.29	1.34	4.27	4.09	4.01	2.85	0	0.17	0.2	0.04	0.04
CCG036743.1	0.11	0.15	1.75	1.49	1.31	1.37	0.12	0.85	1.65	3.62	0
CCG029311.1	9.51	7.99	17.95	16.53	15.82	15.91	4.64	8.08	12.02	8	7.61
CCG014966.1	0.13	0.23	0.44	0.3	0.4	0.58	1.15	1.06	0.1	0.24	0.08
CCG044210.1	3.03	5.01	43.44	42.89	29.44	43.87	15.51	1.04	6.18	16.59	9.27
CCG009680.1	0.17	0.38	0.35	0.34	0.34	0.3	8.62	2.99	0.84	3.08	2.96
CCG038109.1	0.31	0.32	1.36	0.9	0.95	1.03	2.54	6.63	1.21	4.42	0.92
CCG035599.1	29.84	25.67	54.59	53.5	45.35	53.04	19.83	17.19	46.97	18.61	1.97
CCG007722.1	0.17	0.57	1.34	3.14	1.38	3.57	0.37	2.32	3.5	1.9	0.67
CCG016187.1	1.31	0.79	3.06	3.4	3.04	2.58	3.53	4.3	4.25	5.71	1.65
CCG026434.1	14.53	12.7	27.1	24.47	22.15	22.1	10.83	8.61	21.85	8.27	9.89
CCG054160.1	17.68	16.76	36.89	41.41	30.63	34.32	8.66	25.56	23.71	12.02	1.87
CCG014562.1	8.39	12.81	25.74	58.49	20.73	71.15	3.82	20.19	7.34	18.08	60.1
CCG009657.1	35.09	27.31	70.79	67.91	58.07	57.28	21.02	44.23	75.27	37.78	44.71
CCG022713.1	0.43	0.65	0.86	0.8	0.83	0.87	0.33	0.35	0.12	0.19	1.24
CCG048244.5	0.47	0.48	1.45	1.98	1.08	2.19	0.32	0.39	0.37	0.34	1.79
CCG021464.2	2.38	2.23	5.5	6.39	5.16	4.6	0.07	0.19	0.31	0.09	2.77
CCG047139.1	23.33	17.27	54.17	40.67	51.3	35.07	5.56	23.97	7.86	17.53	0.16
CCG046403.1	0.08	0.11	0.58	0.59	0.5	0.56	1.46	0.26	3.16	1.9	0.14
CCG009900.1	11.34	10.46	20.96	19.29	17.7	17.05	4.54	5.48	9.8	6.71	7.84
CCG056458.1	1.14	0.49	3.99	0.48	1.43	0.06	0.64	0.81	1.45	0	0
CCG008521.3	0.18	0.13	0.53	0.37	0.49	0.23	0.1	0.48	0.61	2.09	0.03
CCG034470.1	14.51	9.93	29.23	19.04	22.8	17.07	4.67	6.71	9.23	5.77	6.7
CCG001386.1	2.24	1.41	7.77	5.43	6.36	4.9	2.08	26.98	5.8	10.18	4.56
CCG031956.1	3.39	2.55	9.68	6.47	9.41	7.86	10.53	30.4	23.65	36.78	0.15
CCG049591.1	155.07	197.36	387.04	680.78	446.19	711.39	369.39	541.71	470.85	418.25	156.85
CCG004846.1	1.92	1.57	5.83	5.89	6.51	6.57	1.14	5.38	2.95	0.57	2.06
CCG008520.4	0.39	0.31	1.26	1.16	1.08	0.73	0.17	0.41	0.57	1.77	0
CCG043311.1	0.03	0.11	0.44	0.23	0.37	0.35	0.28	0.08	0.02	0.29	0
CCG040556.1	14.53	9.49	38.44	34.2	44.42	29.45	22.01	22.28	18.23	44.79	23.28
CCG045881.1	0.68	0.32	2.46	1.11	3.41	1.05	7.14	0.09	0.95	0.8	0.22
CCG012787.1	0.3	0.24	0.71	0.91	0.88	0.92	0.56	2.41	2.04	1.61	0.1
CCG038421.2	0.15	0.14	0.57	0.51	0.4	0.36	4.29	2.12	0.59	3.89	0.03
CCG054826.1	0.06	0.05	0.49	0.5	0.89	0.44	1.93	2.27	1.59	0.7	0
CCG049115.1	1.32	1.26	2.59	2.72	2.92	3.02	4.46	7.89	4.22	8.53	2.07
CCG026575.1	1.8	1.08	12.18	3.32	9.81	3.26	19.49	0.81	11.09	2.78	0.27
CCG025184.1	1.78	1.98	6.1	5.52	5.75	5.44	9.21	121.59	13.3	30.46	52.85
CCG019680.1	0.51	0.61	2.87	4.31	3.49	6.46	10.82	0.26	5.64	5.87	0
CCG051699.1	0.01	0.07	0.17	0.1	0.07	0.13	0.8	70.84	0.15	0.6	0.31
CCG020338.1	7.92	7.62	18	16.99	15.57	17.48	3.12	4.29	2.04	1.62	14.15
CCG047592.1	30.18	22.59	68.51	72.59	81.34	83.19	424.67	104.75	88.06	448.63	1.05
CCG054867.1	0.63	0.5	2.92	1.86	2.83	2.11	1.65	1.96	1.3	9.86	0
CCG035727.1	14.83	22.27	73.34	125.23	75.92	128.64	10.55	0.4	50	1.19	4.08
CCG037874.1	43.84	36.06	94.09	81.21	83.76	68.39	23.34	14.17	46.62	11.81	27.93
CCG017521.1	0.5	0.74	1.22	1.58	1.23	1.98	1.58	8.29	1.88	7.08	0.78
CCG012888.1	14.2	12.95	26.78	21.71	21	17.37	7.29	6.21	18.7	8.01	8.22
CCG046641.1	1.35	1.12	2.52	2.38	2.83	2.37	1.86	5.68	2.2	8.68	0.79
CCG052247.1	0.5	0.5	0.95	0.97	1.31	1.27	0.37	1.53	0.79	1.31	0.25
CCG038370.1	2.99	3.12	5.91	6.33	6.28	5.76	3.47	6.44	4.35	6.69	24.57
CCG016055.1	0.93	0.67	2.84	2.36	2.26	1.58	1.26	5.95	1.76	4.73	5.47
CCG012630.1	10.26	8.65	22.36	19.69	21.57	19.38	7.56	5	10.73	6.51	4.25
CCG013583.1	2.28	1.8	8.33	7.11	7.6	5.22	3.31	9.94	6.12	10.46	14.1
CCG044312.1	0.26	0.4	0.9	1.1	0.71	1.4	0.09	8.44	0.06	0.09	37.57
CCG021693.1	95.33	79.13	225.51	226.84	190.52	191.69	54.49	13.66	108.58	22.32	0.12
CCG037823.1	0.15	0.4	0.77	0.96	0.68	1.17	0.16	0.48	0.77	2.06	1.56
CCG014084.1	6.54	5.07	17.46	25.11	18.68	27.44	0.22	0.65	0.62	0.82	0.47
CCG020285.1	280.57	166.24	690.71	517.57	641.72	504.86	59.37	89.04	241.95	84.76	0.11
CCG054614.1	10.43	10.16	45.92	32.35	50.92	47.9	0.56	0.26	1.06	0.71	0.4
CCG045689.1	1.84	1.9	4.05	3.31	4.6	3.44	1.4	1.68	3.85	3.15	3.18
CCG039807.1	0.25	0.24	0.81	0.73	0.56	1.01	13.23	0.33	1.19	3.43	0.55
CCG020514.1	0.72	0.52	1.89	1.75	1.7	1.75	1.3	2.68	1.95	0.88	2.04
CCG044817.1	1.98	2.27	12.89	7.06	10.34	4	0.14	0.46	0.35	0.63	0.29
CCG029264.1	4.56	4.82	10.02	7.07	6.59	5.75	1.27	0.57	1.36	0.5	2.6
CCG016716.1	5.25	3.96	16.79	14.36	9.36	14.04	6.29	7.2	6.55	67.75	2.38
CCG019100.1	1.34	0.91	3.34	3.14	3.11	3.17	1.22	19.08	2.98	5.9	2.15
CCG049818.1	1.28	0.93	3.15	3.26	3.14	2.58	1.87	10.7	4.41	10.21	1.09
CCG014219.1	1.93	1.34	24.35	4.15	37.65	17.8	71.22	0.41	125.6	3.59	1.33
CCG048995.1	1.1	1.42	2.47	2.2	2.41	2.4	4.49	3.76	2.49	4.17	2.01
CCG018435.1	4.37	3.2	10.72	9	9.81	9.05	1.96	5.23	6.14	4.16	5.64
CCG007567.1	0.72	0.68	1.47	2.07	2.08	1.75	4.77	1.81	3.21	10.85	2.65
CCG005868.1	0.12	1.2	0.53	0.71	0.52	0.58	1.13	2.19	1.66	2.48	0.18
CCG056620.1	21.43	20.94	57.15	83.48	62.83	104.94	4.11	12.38	19.63	6.62	10.95
CCG025999.1	1.16	1.47	5.6	5.97	5.44	7.81	0.68	0.08	2.24	0.21	0
CCG016853.1	1.28	1.12	3.52	3.48	4.08	4.41	0.57	0.05	0.12	0	0.02
CCG039426.1	2.66	1.91	8.55	5.58	5.35	3.65	0.33	62.78	4.22	2.91	0.17
CCG005859.1	0.74	0.62	1.45	1.42	1.82	1.58	0.67	1.26	1.32	2.45	0.02
CCG050373.1	0.07	0.07	0.31	0.26	0.25	0.21	0.03	0.39	0.06	0.15	1.27
CCG051773.1	14.27	10.27	31.35	26.05	26.35	19.19	2.99	15.11	8.15	8.81	1.13
CCG017536.1	4.18	5.04	12.3	14.93	17.33	11.4	0.2	3.24	8.79	0.19	0
CCG003200.1	40.5	34.2	74.4	106.91	61.9	104.99	1.18	31.75	54.8	50.66	31.58
CCG001843.1	0.63	0.67	1.47	1.49	1.44	1.52	2.31	5.34	4.99	6.39	2.86
CCG028522.1	3.95	2.56	9.59	3.72	8.81	4.15	68.57	41.28	16.26	130.47	3.42
CCG042157.1	0.06	0.06	0.31	0.47	0.31	0.29	2.17	0.94	0.58	1.35	0
CCG050177.2	0.01	0.02	0.1	0.31	0.11	0.19	0.05	1.1	0.01	0.01	0
CCG004617.1	2.83	3.62	7.02	8.79	6.46	10.05	1.18	8.28	1.29	5.49	7.42
CCG040632.1	2.72	2.63	6.03	11.22	7.72	14.11	224.22	12.87	34.39	51.23	32.41
CCG014924.1	1.96	1.94	4.72	5.29	3.75	5.03	3.56	13.59	4.27	7.88	0.93
CCG023734.1	22.17	20.41	113.14	109.9	93.95	163.78	0.23	0	10.1	0	0.1
CCG016267.1	0.12	0.14	0.57	0.5	0.63	0.73	3.61	0.67	0.91	2.42	0
CCG008499.3	2.01	2.31	6.95	3.79	3.32	3.63	46.93	45.87	1.86	28.31	251.84
CCG050207.1	11.81	10.67	27.85	36.93	27.43	41.6	3.53	1.17	23.8	5.47	5.98
CCG053679.1	6.21	3.92	13.98	9.01	15.02	9.51	4.62	1.65	2.96	1.38	5.96
CCG027610.1	2.92	4.17	6.62	4.98	4.97	3.49	0.24	3.53	0.56	1.72	0.52
CCG057112.1	3.53	3.76	7.6	12.43	7.98	12.37	3.51	6.92	1.09	8.14	17
CCG053806.1	0.81	0.5	2.62	1.58	2.07	1.92	2.29	28.94	3.16	16.08	4.92
CCG030057.1	8.58	6.58	16.4	14.39	15.02	15.15	11.38	14.83	19.81	15.28	37.25
CCG030944.1	2.32	1.99	4.34	3.57	5.34	3.62	0.27	0.28	1.02	0.62	0.01
CCG018341.1	2.28	1.82	4.92	3.85	3.71	3.59	1.12	3.91	5.16	3.06	1.61
CCG039854.1	3.92	2.65	8.93	7.32	9.52	6.86	2.35	4.88	4.92	6.86	3.65
CCG001947.1	6.59	5.95	13.62	11.76	10.75	12.13	2.77	4.53	4.32	2.98	26.51
CCG049002.4	1.29	1.28	3.55	2.79	3.42	1.91	1.89	10.84	10.12	7.24	0.71
CCG044686.1	1.39	1.58	2.77	2.37	2.2	2.27	3.12	5.66	2.1	4.73	5.25
CCG047408.1	9.2	7.02	28.36	27.12	20.22	25.91	1.84	1.33	7.13	1.18	0.07
CCG022819.1	2.71	1.87	9.13	6.23	9.34	6.45	0.52	1.45	2.87	3.52	0.16
CCG027684.1	2.01	1.72	4.3	3.87	4.25	3.93	3.65	3.12	4.05	5.43	1.29
CCG019961.1	1.74	1.35	4.95	4.14	4.15	3.97	2.81	40.74	4.25	16.99	9.46
CCG023953.1	23.9	28.88	52.23	67.54	50.8	67.59	7.56	42.81	41.19	66.88	5.27
CCG039003.1	0.92	1.02	2.27	2.06	1.63	2.06	0.7	108.84	0.69	2.6	2.24
CCG002101.1	0.01	0.01	0.1	0.14	0.1	0.09	0.23	0.11	0.32	0.29	0.02
CCG024771.1	117.26	87.39	282.15	286.57	281.8	244.27	43.57	52.66	192.73	61.75	38.91
CCG049376.1	0.82	1.06	6.59	6.55	6.5	9.81	16.37	0	0.93	4.71	0
CCG054827.1	2.67	1.68	6.93	5.51	5.63	4.18	11.19	9.76	16.42	38.72	0
CCG010460.1	0.93	1.29	2.42	1.86	2.39	2.56	2.25	5.3	3.16	3.52	2.31
CCG015041.1	31.82	27.54	59.77	102.89	77.58	112.58	10.19	104.25	88.94	132.83	12.46
CCG025335.1	3.64	2.41	9.7	6.44	10.2	7.52	14.2	20.6	31.4	39.3	7.24
CCG040044.1	5.54	4.31	14.63	14.24	15.92	17.44	1.91	11.73	5.39	4.34	3.68
CCG019804.1	0.72	0.5	3.02	1.43	5.66	1.5	20.23	1.51	3.68	45.51	0.25
CCG026899.1	0.61	0.2	1.74	2.52	1.75	1.2	8.17	2.84	5.28	10.62	0.25
CCG002733.1	40.76	16.65	111.63	28.96	91.36	28.52	1.7	594.22	116.4	1.58	0.07
CCG008768.1	6.61	8.07	12.69	23.87	14.17	26.44	10.44	45.81	50	71.66	15.45
CCG022992.1	354.55	312.53	809.02	819.7	678.48	722.42	116.72	132.18	517.7	165.39	214.09
CCG033267.1	2.78	3.61	5.34	5.97	5.22	5.66	3.26	6.66	5.79	3.06	13.52
CCG049889.1	14.5	12.53	29.7	39.87	27.89	41.69	25.32	45.28	86.53	100.24	12.62
CCG017252.1	0.16	0.26	1.21	1.97	1.48	2.97	0.72	4.21	3.45	3.38	0.22
CCG011926.1	2.35	3.83	28.47	9.14	158.55	85.42	3810.73	0.54	4769.54	66.42	1.34
CCG036119.1	2.52	1.17	5.68	3.6	6.48	3.74	2.12	7.32	3.18	1.97	2.62
CCG052717.1	0.58	0.43	2.23	1.67	1.37	1.36	0.27	1.53	0.15	1.13	0.25
CCG012990.1	15.14	11.43	41.28	23.17	24.54	19.3	8.46	55.58	16.19	33.2	2.01
CCG027500.2	0.88	0.75	1.66	1.22	1.64	1.2	2.34	4.31	3.16	4.08	0.4
CCG024471.1	0.09	0.2	1.23	2.4	0.64	1.84	0.04	0.02	1.59	0.2	0
CCG022193.2	2.29	2.08	4.24	4.13	4.45	3.85	1.37	4.11	2.25	2.99	2.88
CCG011126.1	0.33	0.8	0.78	0.69	0.59	0.81	0.35	0.31	0.25	0.59	0.51
CCG005690.1	0.24	0.17	0.98	0.28	0.65	0.42	128.22	4.26	32.79	10.51	0.03
CCG004497.1	7.52	6.75	16.05	14.19	18.04	17.65	9.03	8.58	14.97	12.29	11.19
CCG036662.1	3.82	3.05	8.18	9.35	6.53	8.58	4.21	4.99	6.17	6.56	42.59
CCG016056.1	0.82	0.61	1.94	1.18	1.5	1.67	1.4	4.31	1.02	3.92	2.95
CCG019046.1	5.5	4.34	12.58	13.08	10.26	12.61	4.46	9.34	8.3	14.37	3.89
CCG027690.1	0.58	0.4	3.17	1.83	2.31	2.31	6.17	0.36	1.57	1.65	0.05
CCG008085.1	0.07	0.04	0.63	0.57	0.52	1.11	1.11	0.08	0.58	2.01	0
CCG025817.1	14.2	14.83	26.18	41.92	30.31	38.48	0.13	10.99	31.66	30.65	0.17
CCG027656.1	111.91	93.26	209.14	208.87	182.09	205.49	59.43	35.14	104.92	30.93	31.73
CCG028201.1	7.41	6	13.64	13.21	11.31	10.28	2.14	6.34	7.74	4.83	16.46
CCG052827.1	0.22	0.27	0.98	0.97	1.65	1.13	0.01	0.34	1.01	1.11	0
CCG056625.1	135.88	100.29	518.26	436.35	470.78	434.48	142.61	9.38	302.62	158.05	0.54
CCG027632.1	9.71	13.37	17.38	23.09	17.52	24.87	7.91	6.18	9.64	9.39	6.41
CCG012439.1	1.09	0.66	5.29	0.45	4.16	0.44	20.24	80.06	9.87	25.65	3.74
CCG023871.1	0.02	0.12	0.3	0.83	0.13	1.44	5.66	0.11	1.21	0.01	36.99
CCG010394.1	2.11	2.59	4.24	6.3	4.21	6.29	0.41	1.02	0.88	0.8	1.77
CCG048040.1	2.33	2.2	5.07	4.52	4.22	3.97	0.71	0.34	1.77	0.47	0.05
CCG003500.1	18.18	12.89	54.52	60.6	64.09	73.94	339.35	1.77	11.01	199.7	627.2
CCG046716.1	18.79	18.32	46.28	53.2	36.12	44.71	6.24	8.29	26.47	6.85	1.83
CCG031540.1	50.04	35.23	129.34	116.83	104.5	138.41	25.2	15.41	140.08	20.14	21.58
CCG048271.1	0	0.03	0.12	0.05	0.07	0.14	0.02	0.01	0.03	0.3	0
CCG015696.1	36.14	33.3	69.48	75.02	56.9	70.23	8.16	9.12	46.52	12.49	3.11
CCG044997.1	95.04	78.75	184.98	196.15	171.15	195.88	32.55	25.22	97.13	39.8	14.49
CCG004974.1	0.31	0.39	0.66	0.78	0.5	0.6	0.31	1.52	0.41	0.89	3.08
CCG004628.1	0.17	0.08	0.52	0.44	0.66	0.42	0.04	0.25	0.21	0.1	0
CCG028760.1	0.3	0.26	0.59	0.73	0.62	0.81	2.5	0.85	1.17	1.49	0.66
CCG007618.1	0.04	0.01	0.36	0.27	0.31	0.09	0.47	1.36	0.38	0.61	12.79
CCG011643.1	0.05	0.07	0.42	0.35	0.19	0.4	0.03	103.05	0.05	0.04	0
CCG055570.1	0.6	0.3	1.23	0.96	1.13	0.86	1.02	2.08	1.03	3.4	0.18
CCG035626.1	0.28	0.29	1.4	1.01	1.7	0.55	3.99	0.3	1.21	1.57	0.11
CCG011802.1	1.43	1.48	4.11	4.29	4.12	4.36	0.26	0.44	0.1	0.29	0
CCG027507.1	7.81	7.68	17.5	18.58	13.01	22.47	4.34	2.94	12.83	4.41	1.25
CCG001563.1	1.47	0.75	7.36	0.84	11.36	1.61	12.89	1.5	2.13	1.27	0
CCG017142.1	0.17	0.1	0.65	0.35	0.6	0.36	1.23	3.79	2.74	1.58	0.46
CCG046506.1	8.15	5.54	15.64	10.33	14.65	9.47	9.56	10.82	7.96	5.12	3.68
CCG002794.1	172.48	140.23	413.7	570.03	420.68	530.15	79.59	51.91	491.11	134.36	50.35
CCG029318.1	2.31	2.39	5.27	6.78	4.76	6.47	0.48	0.8	6.06	2.05	0
CCG004307.1	0.55	0.64	4.38	3.4	4.06	3.42	23.31	24.27	20.59	11.54	0.35
CCG040411.1	0.55	0.54	1.37	0.93	1.42	1.35	8.22	5.55	2.49	3.37	11.52
CCG029577.1	0.32	1.05	1.1	0.93	1.12	1.34	0.52	1.99	0.85	0.27	0.09
CCG048841.1	2.83	1.75	6.52	4.7	6.05	4.18	1.54	3.54	3.43	3.08	7.7
CCG015262.1	1.05	1.12	3.48	2.81	2.59	2.78	4.2	20.15	4.43	14.32	0
CCG001827.2	14.9	11.12	32.62	28.3	28.17	25.59	6.76	2.58	14.28	3.53	0.13
CCG038677.1	4.07	3.52	8.93	7.76	8.68	8.56	0.8	1.86	2.47	2.46	15.11
CCG012987.2	1.98	1.86	4	1.77	2.47	1.79	0.25	0.85	0.14	0.03	0.02
CCG007635.1	0.08	1.06	1.09	1.55	0.96	1.27	4.35	7.06	0.95	2.24	0.14
CCG027418.1	0.03	0.05	0.28	0.3	0.3	0.16	0.04	0.49	0.06	0.12	0
CCG029519.1	8.02	8.38	35.21	39.48	32.08	40.13	4.86	0.41	13.58	7.44	0
CCG047847.1	0.91	0.79	2.45	2.14	1.72	2.85	5.15	0.61	0.6	3.37	0.05
CCG033229.1	2.29	3.04	11.49	22.67	11.89	22.83	0.27	0.17	38.02	1.6	0
CCG011841.2	0.29	0.56	0.88	0.7	0.86	0.62	0.4	2.05	0.55	2.92	0.18
CCG005653.2	42.48	23.37	82.99	41.04	65.05	37.41	18.49	12.57	41.91	16.51	3.84
CCG011321.1	8.49	6.84	22.35	22.82	23.17	26.46	3.23	17.67	8.63	6.47	6.52
CCG007297.1	0.05	0.07	0.21	0.32	0.18	0.14	1.66	1.21	1.5	5.98	0.08
CCG034083.1	10.81	9.06	20	22.9	18.32	19.66	6.23	33.23	34.74	18.44	17.24
CCG049707.1	6.09	6.1	11.81	12.39	13.91	13.23	3.15	7.12	6.35	4.72	3.21
CCG036249.1	2.92	2.88	6.41	5.71	5.35	4.91	1.57	29.5	6.93	144.91	2.42
CCG035637.1	6.06	3.28	15.75	9.74	15.14	11.94	0.45	0.24	0.43	0.16	0
CCG051447.1	7.97	6.24	18.1	15.83	16.9	15.23	17.88	11.62	10.84	21.72	6.03
CCG026258.1	1.66	1.8	3.83	4.01	2.65	3.39	0.44	2.05	1.75	1	3.21
CCG044148.1	0.05	0.11	0.18	0.14	0.16	0.12	0.01	0.06	0.34	0.07	0
CCG021750.1	3.05	2.65	6	7.56	6.13	8.54	1.56	2.58	4.9	4.62	0.43
CCG008867.2	67	42.92	181.37	164.68	182.69	178.17	77.01	24.22	107.68	30.8	5.68
CCG017465.1	1.02	1.23	2.45	2.58	2.16	2.11	1.83	1.87	1.2	2.29	1.8
CCG035775.1	57.48	52.35	242.11	340.56	342.11	381.15	6.29	6.71	146.64	16.11	0
CCG053260.1	9	7.22	16.96	15.28	15.47	15.66	10.11	10.2	14.48	9.33	34.35
CCG026067.1	1.09	1.1	2.63	2.94	2.97	2.32	0.07	2.45	4.22	3.85	0
CCG045444.1	32.8	22.47	64.4	57.47	51.43	52.09	17.17	14.49	68.49	19.12	0.23
CCG024821.1	0.58	0.4	2.1	1.88	1.84	1.14	6.53	1.92	5.43	16.01	0.02
CCG041043.1	15.87	10.46	47.71	47.66	56.57	56.77	124.06	59.37	52.95	148.63	80.18
CCG052524.1	0.09	0.31	0.61	0.54	0.49	0.61	0.11	5.84	0.75	0.56	0
CCG052332.1	2.92	3.14	5.57	4.49	5	3.98	1.55	2.45	0.97	1.72	1.64
CCG033824.1	0.15	0.24	1.23	1.99	1.45	1.87	0.09	0.25	0.23	0.08	0
CCG008713.1	0.08	0.12	0.64	0.67	0.56	0.47	0.44	0.86	0.7	3.21	0.38
CCG022516.1	0.02	0.28	0.28	0.48	0.19	0.42	0.06	9.36	0.17	0.57	0
CCG035840.1	8.27	3.74	21.32	11.83	14.75	12.57	22.68	22.23	21.21	84.17	4.06
CCG002381.1	6.28	5.73	12.95	11	14.1	14.07	8.02	5.35	9.96	8.33	1.62
CCG021297.1	14.03	18.29	26.78	30.99	26.95	31.7	37.96	25.67	69	28.31	31.82
CCG054357.1	23.45	18.93	45.96	39.58	43.6	36.62	14.25	12.94	27.72	12.96	25.93
CCG056459.1	0.65	0.09	2.24	0.15	0.98	0.07	0.42	0.82	0.5	0.12	0.07
CCG026175.1	0.86	1.02	4.38	5.24	5.79	8.05	7.81	5.43	3.13	4.79	0.41
CCG002940.1	42.98	37.75	96.66	113.19	86.57	98.87	24.92	6.04	36.67	6.49	0.11
CCG056181.1	3.46	2.36	7.63	5.03	9.07	5.71	57.17	31.64	65.74	27.38	13.3
CCG027288.1	5.13	3.18	10.76	6.66	10.24	7.15	3.47	3.62	1.65	2.77	1.21
CCG000238.1	0.58	0.47	3.05	3.48	1.69	4.72	0.55	12.04	17.96	20.84	0
CCG039218.1	2.54	2.29	6.23	5.47	6.38	7.33	8.7	3.33	1.74	4.76	0.05
CCG038250.1	0.24	0.68	2.54	6.81	4.4	8.07	0	0.05	0.15	0.09	0.11
CCG001028.1	46.52	44.54	136.85	162.75	146.22	154.76	22.47	2	48.1	4.67	1.5
CCG014040.1	0.53	0.54	1.37	1.09	0.96	1.17	0.42	0.73	0.9	0.48	0.73
CCG051639.1	49.19	36.27	112.29	107.64	131.75	90.4	155.53	11.53	60.23	59	0.71
CCG044862.1	1.6	1.69	3.12	3.22	2.44	2.68	4.03	20.28	6.17	6.64	2.41
CCG016508.1	2.38	1.99	5.65	7.64	4.99	9.04	3.6	19.76	1.63	1.41	72.57
CCG019526.1	0.86	3.83	2.31	3.37	2.12	3.54	10.05	24.73	7.58	25.06	0.37
CCG028193.1	2.8	2.73	13.5	20.85	17.58	25.9	1.02	21.91	58.59	4.55	0.08
CCG057315.1	3.22	1.97	7.3	5.35	9	4.71	1.47	18.87	4.36	17.39	0.96
CCG023057.2	15.73	13.11	33.34	32.82	29.91	29.74	8.03	4.39	24.38	11.2	0.87
CCG048168.1	2.97	3.03	14.57	22.33	19.78	28.74	0.98	22.5	53.11	4.18	0.14
CCG040473.1	1.19	1.23	2.6	2.1	1.91	1.93	4.71	7.23	3.25	5.03	4.33
[truncated: 922 more rows]

## Sheet: EBC_Ctrl_vs_Leaf_Ctrl_upGO
GO_ID	qValue	Term	Category	Gene
GO:0016021	3.52683e-28	integral component of membrane	Cellular_Component	CCG056974.2|CCG017476.1|CCG029759.1|CCG007021.1|CCG040934.1|CCG000532.1|CCG015966.1|CCG033590.1|CCG031230.1|CCG019415.1|CCG052313.1|CCG040393.1|CCG052117.1|CCG001637.1|CCG055034.1|CCG021297.1|CCG019700.1|CCG038913.1|CCG048857.1|CCG032100.1|CCG022536.2|CCG022513.1|CCG022084.1|CCG045686.1|CCG032503.1|CCG022595.1|CCG039306.2|CCG037616.1|CCG048800.1|CCG044931.1|CCG035626.1|CCG008441.1|CCG029318.1|CCG…
GO:0005576	3.73351e-24	extracellular region	Cellular_Component	CCG048983.1|CCG010739.1|CCG040597.1|CCG011924.1|CCG012439.1|CCG048852.1|CCG026067.1|CCG039187.2|CCG055231.1|CCG022710.1|CCG019680.1|CCG020237.1|CCG022901.1|CCG003701.1|CCG029868.2|CCG011176.1|CCG043509.1|CCG003903.1|CCG037819.1|CCG019296.1|CCG046011.1|CCG052842.1|CCG021090.1|CCG037213.1|CCG010394.1|CCG029887.1|CCG034311.1|CCG034031.1|CCG017469.1|CCG044148.1|CCG049802.1|CCG041705.1|CCG056057.1|CCG…
GO:0009534	2.90595e-20	chloroplast thylakoid	Cellular_Component	CCG047056.1|CCG047517.1|CCG001827.2|CCG040680.2|CCG025574.1|CCG047089.1|CCG037473.1|CCG039148.2|CCG012400.2|CCG042959.1|CCG045444.1|CCG008379.1|CCG004485.1|CCG027656.1|CCG026258.1|CCG034470.1|CCG018909.1|CCG054246.1|CCG030345.1|CCG006001.1|CCG044997.1|CCG007995.1|CCG044884.1|CCG003216.1|CCG050568.1|CCG015696.1|CCG018884.1|CCG002688.1|CCG042020.1|CCG039539.1|CCG016506.1|CCG012888.1|CCG027611.1|CCG…
GO:0007169	5.15647e-19	transmembrane receptor protein tyrosine kinase signaling pathway	Biological_Process	CCG013752.1|CCG015545.1|CCG011839.1|CCG016270.2|CCG009033.1|CCG016980.1|CCG018179.2|CCG056459.1|CCG053366.1|CCG017933.2|CCG030940.1|CCG034821.1|CCG045824.1|CCG037063.1|CCG004133.2|CCG010549.1|CCG050386.1|CCG057315.1|CCG037313.1|CCG025109.1|CCG048172.1|CCG042036.1|CCG022212.1|CCG044166.1|CCG016459.1|CCG056458.1|CCG043901.1|CCG025369.1|CCG037311.1|CCG019276.1|CCG016008.1|CCG052547.1|CCG048792.1|CCG…
GO:0009570	2.28089e-18	chloroplast stroma	Cellular_Component	CCG055400.1|CCG013569.1|CCG048911.1|CCG034068.1|CCG056050.1|CCG035370.1|CCG033555.1|CCG027243.1|CCG030370.1|CCG042020.1|CCG008867.2|CCG000139.1|CCG012888.1|CCG019325.1|CCG024427.1|CCG011006.1|CCG016506.1|CCG023057.2|CCG044683.2|CCG041477.1|CCG003537.1|CCG019551.1|CCG046011.1|CCG026202.1|CCG002688.1|CCG048996.1|CCG037819.1|CCG017136.1|CCG056773.1|CCG002795.1|CCG023151.1|CCG011176.1|CCG051576.1|CCG…
GO:0005886	2.28089e-18	plasma membrane	Cellular_Component	CCG015696.1|CCG027159.1|CCG023793.1|CCG036216.1|CCG017242.1|CCG026394.1|CCG055616.1|CCG049104.1|CCG039145.1|CCG055785.1|CCG004498.1|CCG000569.1|CCG005886.1|CCG020562.1|CCG055491.1|CCG000631.1|CCG021358.1|CCG026034.1|CCG029796.3|CCG024017.1|CCG055286.1|CCG044947.1|CCG013481.1|CCG014839.1|CCG041586.1|CCG035151.2|CCG019390.1|CCG040069.1|CCG020447.1|CCG007450.1|CCG049207.1|CCG009722.1|CCG030515.1|CCG…
GO:0009535	4.85175e-17	chloroplast thylakoid membrane	Cellular_Component	CCG006510.1|CCG036833.1|CCG011990.2|CCG026346.1|CCG032310.1|CCG022810.1|CCG052934.1|CCG026434.1|CCG037801.1|CCG003731.1|CCG028244.1|CCG005800.1|CCG008282.1|CCG009825.1|CCG001804.1|CCG002940.1|CCG046011.1|CCG001783.1|CCG014040.1|CCG047408.1|CCG054675.1|CCG017491.1|CCG028615.1|CCG050495.1|CCG031058.1|CCG005964.1|CCG010628.1|CCG009813.2|CCG027742.1|CCG029974.1|CCG036885.1|CCG027656.1|CCG026258.1|CCG…
GO:0005654	4.85175e-17	nucleoplasm	Cellular_Component	CCG000607.1|CCG053806.1|CCG050496.1|CCG017465.1|CCG015458.1|CCG015966.1|CCG044686.1|CCG005929.1|CCG036120.1|CCG048716.1|CCG052067.1|CCG020687.2|CCG008613.2|CCG013922.1|CCG014678.1|CCG034425.1|CCG006609.1|CCG009900.1|CCG019941.1|CCG019507.1|CCG015157.2|CCG002119.1|CCG007273.1|CCG052196.1|CCG023793.1|CCG032013.4|CCG009131.2|CCG030085.1|CCG028540.1|CCG042841.1|CCG033267.1|CCG043391.1|CCG022225.1|CCG…
GO:0033612	2.61415e-15	receptor serine/threonine kinase binding	Molecular_Function	CCG005210.1|CCG012189.1|CCG048665.1|CCG041178.1|CCG018405.1|CCG038244.1|CCG010348.1|CCG032309.1|CCG010605.1|CCG051684.1|CCG032040.1|CCG037172.1|CCG050687.2|CCG053365.1|CCG049116.1|CCG013481.1|CCG003870.1|CCG005384.1|CCG017469.1|CCG048792.1|CCG037311.1|CCG019276.1|CCG030560.1|CCG047635.1|CCG019913.1|CCG026079.1|CCG016395.1|CCG009586.1|CCG001519.1|CCG054890.1|CCG040360.1|CCG008902.1|CCG009228.1|CCG…
GO:0009579	4.21739e-14	thylakoid	Cellular_Component	CCG014165.1|CCG029846.2|CCG055816.1|CCG008284.1|CCG032794.1|CCG011826.1|CCG029261.1|CCG021953.1|CCG014510.1|CCG022913.1|CCG042526.1|CCG005173.1|CCG024580.1|CCG009870.1|CCG053260.1|CCG056620.1|CCG045897.1|CCG030057.1|CCG044949.1|CCG052497.1|CCG031927.1|CCG022513.1|CCG003116.1|CCG040933.1|CCG044657.2|CCG033191.1|CCG044683.2|CCG040432.1|CCG020430.1|CCG027618.1|CCG039282.1|CCG021951.1|CCG037923.1|CCG…
GO:0009941	5.43797e-14	chloroplast envelope	Cellular_Component	CCG042397.1|CCG024771.1|CCG052934.1|CCG012630.1|CCG022810.1|CCG009657.1|CCG032310.1|CCG037874.1|CCG001804.1|CCG009762.1|CCG027611.1|CCG021255.1|CCG029528.1|CCG025113.1|CCG008282.1|CCG011551.1|CCG003731.1|CCG005800.1|CCG042207.1|CCG051520.1|CCG039426.1|CCG012645.1|CCG037801.1|CCG026434.1|CCG031058.1|CCG050495.1|CCG028615.1|CCG054675.1|CCG003537.1|CCG046011.1|CCG034068.1|CCG008867.2|CCG023057.2|CCG…
GO:0009507	2.50855e-13	chloroplast	Cellular_Component	CCG018232.1|CCG029846.2|CCG049210.1|CCG036650.1|CCG023268.1|CCG055816.1|CCG015937.1|CCG033119.1|CCG009411.1|CCG030757.1|CCG010399.1|CCG053644.1|CCG017622.1|CCG008284.1|CCG006082.1|CCG033298.1|CCG036575.1|CCG014032.1|CCG048962.1|CCG021381.1|CCG014165.1|CCG037321.1|CCG047660.1|CCG039660.1|CCG021068.1|CCG013690.1|CCG027275.1|CCG010458.1|CCG039138.1|CCG010546.1|CCG014510.1|CCG000935.1|CCG011128.1|CCG…
GO:0010075	2.50855e-13	regulation of meristem growth	Biological_Process	CCG019913.1|CCG002564.1|CCG020338.1|CCG010605.1|CCG053365.1|CCG028654.1|CCG048666.1|CCG032309.1|CCG037311.1|CCG019276.1|CCG035563.1|CCG046638.1|CCG009586.1|CCG057315.1|CCG037313.1|CCG029106.1|CCG015545.1|CCG011839.1|CCG038244.1|CCG001519.1|CCG048792.1|CCG003870.1|CCG025369.1|CCG029237.1|CCG018210.1|CCG009228.1|CCG015937.1|CCG037063.1|CCG034821.1|CCG049116.1|CCG008902.1|CCG021990.1|CCG026079.1|CCG…
GO:0010480	1.61093e-12	microsporocyte differentiation	Biological_Process	CCG019913.1|CCG048792.1|CCG037311.1|CCG019276.1|CCG026079.1|CCG009586.1|CCG001519.1|CCG009228.1|CCG029237.1|CCG040360.1|CCG008902.1|CCG015545.1|CCG011839.1|CCG037063.1|CCG034821.1|CCG053366.1|CCG057315.1|CCG037313.1|CCG025369.1|CCG016459.1|CCG012189.1|CCG018405.1|CCG048665.1|CCG041178.1|CCG032309.1|CCG010605.1|CCG038244.1|CCG051684.1|CCG053365.1|CCG049116.1|CCG003870.1|CCG017469.1
GO:0044822	1.61093e-12	poly(A) RNA binding	Molecular_Function	CCG034425.1|CCG003116.1|CCG038414.1|CCG057372.1|CCG019961.1|CCG036099.1|CCG004196.1|CCG030085.1|CCG001419.1|CCG055373.1
GO:0004674	3.84148e-12	protein serine/threonine kinase activity	Molecular_Function	CCG012662.1|CCG048405.1|CCG018548.1|CCG032503.1|CCG010348.1|CCG053971.2|CCG054890.1|CCG053894.1|CCG029238.1|CCG009586.1|CCG002901.1|CCG038312.1|CCG001519.1|CCG027984.1|CCG038244.1|CCG025968.1|CCG025507.1|CCG048575.1|CCG044515.1|CCG027300.1|CCG026064.1|CCG053879.1|CCG010605.1|CCG057387.1|CCG040392.1|CCG038913.1|CCG032309.1|CCG008714.1|CCG023129.1|CCG040393.1|CCG044463.1|CCG008902.1|CCG011968.1|CCG…
GO:0005887	2.14028e-11	integral component of plasma membrane	Cellular_Component	CCG047129.1|CCG020037.1|CCG050689.1|CCG052121.1|CCG055491.1|CCG023162.1|CCG047900.1|CCG049782.1|CCG000640.1|CCG000435.1|CCG024960.1|CCG019158.1|CCG008085.1|CCG015891.1|CCG034688.1|CCG030113.1|CCG054151.1|CCG017501.2|CCG021358.1|CCG054619.2|CCG013634.1|CCG000916.1|CCG007297.1|CCG046737.1|CCG051654.1|CCG053474.1|CCG000068.1|CCG027624.1|CCG017655.1|CCG009100.1|CCG021059.1|CCG040934.1|CCG021060.1|CCG…
GO:0004672	3.22553e-11	protein kinase activity	Molecular_Function	CCG012423.1|CCG041003.1|CCG018405.1|CCG032309.1|CCG010605.1|CCG002901.1|CCG025968.1|CCG038244.1|CCG018548.1|CCG005895.1|CCG010313.1|CCG049104.1|CCG023793.1|CCG038099.1|CCG013481.1|CCG021979.1|CCG047865.1|CCG004491.1|CCG001827.2|CCG026064.1|CCG009586.1|CCG040360.1|CCG044463.1|CCG016270.2|CCG009033.1|CCG013752.1|CCG039360.1|CCG053366.1|CCG018179.2|CCG039596.2|CCG005868.1|CCG010549.1|CCG050386.1|CCG…
GO:0006468	7.7283e-11	protein phosphorylation	Biological_Process	CCG021336.1|CCG053175.1|CCG011839.1|CCG034821.1|CCG045824.1|CCG025227.2|CCG027162.1|CCG005092.1|CCG022212.1|CCG042036.1|CCG048172.1|CCG016066.1|CCG035438.1|CCG025109.1|CCG009511.1|CCG051478.1|CCG004133.2|CCG026065.1|CCG056458.1|CCG043901.1|CCG047635.1|CCG019913.1|CCG048792.1|CCG017473.1|CCG014881.1|CCG037311.1|CCG017521.1|CCG039760.1|CCG045236.1|CCG026737.1|CCG023129.1|CCG057387.1|CCG025507.1|CCG…
GO:0010067	7.82517e-11	procambium histogenesis	Biological_Process	CCG003870.1|CCG003497.2|CCG057315.1|CCG037313.1|CCG044288.1|CCG004245.1|CCG026079.1|CCG053365.1|CCG015926.1|CCG048665.1|CCG041178.1|CCG025369.1|CCG016459.1|CCG048666.1|CCG037063.1|CCG019276.1|CCG049116.1|CCG012189.1|CCG004133.2|CCG043901.1|CCG011839.1|CCG034821.1|CCG001519.1|CCG009228.1|CCG008902.1|CCG019913.1|CCG032309.1|CCG010605.1|CCG038244.1|CCG048055.1|CCG031531.1|CCG018405.1|CCG023011.1|CCG…
GO:0048437	1.15217e-10	floral organ development	Biological_Process	CCG047269.1|CCG040360.1|CCG029237.1|CCG009586.1|CCG053366.1|CCG006904.1|CCG018405.1|CCG038244.1|CCG010605.1|CCG032309.1|CCG037311.1|CCG048792.1|CCG019913.1|CCG008902.1|CCG009228.1|CCG001519.1|CCG027684.1|CCG034821.1|CCG011839.1|CCG012189.1|CCG051684.1|CCG049116.1|CCG017469.1|CCG019276.1|CCG037063.1|CCG016459.1|CCG056657.1|CCG025369.1|CCG048665.1|CCG041178.1|CCG053365.1|CCG026079.1|CCG019373.2|CCG…
GO:0010088	2.24077e-10	phloem development	Biological_Process	CCG028525.1|CCG021081.1|CCG030392.2|CCG025832.1|CCG017621.1|CCG010634.1|CCG000283.1|CCG015394.1|CCG036648.2|CCG004204.1|CCG008520.4|CCG042256.1|CCG039366.2|CCG056225.1|CCG022531.1|CCG001878.1|CCG038423.1|CCG028524.1|CCG023181.2|CCG014513.4|CCG035656.1|CCG017622.1|CCG053315.1
GO:0010089	3.28456e-10	xylem development	Biological_Process	CCG010605.1|CCG038244.1|CCG000032.1|CCG018405.1|CCG029050.1|CCG040360.1|CCG022902.1|CCG016187.1|CCG053315.1|CCG054828.1|CCG054827.1|CCG049116.1|CCG041837.1|CCG022901.1|CCG047266.1|CCG012189.1|CCG022898.1|CCG034821.1|CCG001519.1|CCG000283.1|CCG047580.1|CCG014513.4|CCG053365.1|CCG032686.1|CCG038602.1|CCG041178.1|CCG048665.1|CCG023010.1|CCG045035.1|CCG010634.1|CCG025369.1|CCG048666.1|CCG049824.1|CCG…
GO:0015979	9.16932e-10	photosynthesis	Biological_Process	CCG057060.1|CCG028244.1|CCG012400.2|CCG052615.1|CCG042526.1|CCG056747.1|CCG001804.1|CCG009825.1|CCG001748.3|CCG007351.1|CCG048962.1|CCG018266.1|CCG014165.1|CCG033119.1|CCG027088.1|CCG029846.2|CCG030085.1|CCG006196.1|CCG027618.1|CCG033190.1|CCG021412.2|CCG011496.1|CCG043298.1|CCG029264.1|CCG009241.1|CCG036833.1|CCG038377.1|CCG045444.1|CCG008220.1|CCG051723.1|CCG037166.1|CCG001596.1|CCG021569.1|CCG…
GO:0048229	9.16932e-10	gametophyte development	Biological_Process	CCG041178.1|CCG048665.1|CCG053365.1|CCG047660.1|CCG019276.1|CCG025369.1|CCG016459.1|CCG037063.1|CCG003870.1|CCG026079.1|CCG057315.1|CCG037313.1|CCG015545.1|CCG032309.1|CCG010605.1|CCG038244.1|CCG018405.1|CCG029237.1|CCG040360.1|CCG009586.1|CCG053366.1|CCG051684.1|CCG012189.1|CCG017469.1|CCG049116.1|CCG009228.1|CCG008902.1|CCG001519.1|CCG019913.1|CCG048792.1|CCG037311.1|CCG034821.1|CCG011839.1
GO:0006397	1.35816e-09	mRNA processing	Biological_Process	CCG017881.1|CCG052247.1|CCG025729.1|CCG016669.1|CCG045670.1|CCG028760.1|CCG008875.1|CCG031609.1|CCG046506.1|CCG014919.1|CCG004361.2|CCG046401.1|CCG037492.1|CCG029546.1|CCG009851.1|CCG046993.1|CCG053679.1|CCG043956.1|CCG037894.2
GO:0009506	1.84543e-09	plasmodesma	Cellular_Component	CCG019523.1|CCG046186.1|CCG052618.1|CCG012615.1|CCG042149.1|CCG013630.1|CCG014842.1|CCG002795.1|CCG031447.1|CCG045965.1|CCG019296.1|CCG044410.1|CCG030515.1|CCG040556.1|CCG056930.1|CCG037819.1|CCG012697.1|CCG048996.1|CCG002688.1|CCG026202.1|CCG052842.1|CCG018942.1|CCG046011.1|CCG004171.1|CCG034869.1|CCG055151.1|CCG028610.1|CCG029099.1|CCG012884.4|CCG044683.2|CCG054619.2|CCG047865.1|CCG037938.1|CCG…
GO:0016020	2.07706e-09	membrane	Cellular_Component	CCG056203.2|CCG038626.1|CCG002927.1|CCG052250.1|CCG013583.1|CCG005964.1|CCG039146.1|CCG047900.1|CCG051684.1|CCG044257.2|CCG000236.1|CCG042793.1|CCG048244.5|CCG012027.1|CCG051540.1|CCG010628.1|CCG019456.1|CCG036119.1|CCG042815.1|CCG039323.1|CCG036309.2|CCG022811.1|CCG014956.1|CCG039759.1|CCG008944.1|CCG027742.1|CCG031532.1|CCG005640.1|CCG012189.1|CCG050373.1|CCG032781.1|CCG054826.1|CCG051492.2|CCG…
GO:0009624	3.19831e-09	response to nematode	Biological_Process	CCG032284.2|CCG024929.1|CCG023010.1|CCG044417.1|CCG019700.1|CCG039306.2|CCG045686.1|CCG001125.1|CCG020037.1|CCG031542.3|CCG045194.1|CCG050252.2|CCG022900.1|CCG023264.2|CCG035922.1|CCG027287.1|CCG041821.1|CCG055394.1|CCG050254.1|CCG007116.1|CCG016185.1|CCG007897.1|CCG035918.1|CCG021112.1|CCG001126.1|CCG027286.1|CCG004171.1|CCG044312.1|CCG012615.1|CCG047056.1|CCG054828.1|CCG013634.1|CCG037867.1|CCG…
GO:0009934	3.47492e-09	regulation of meristem structural organization	Biological_Process	CCG019913.1|CCG037311.1|CCG048792.1|CCG009228.1|CCG008902.1|CCG034673.1|CCG001519.1|CCG034821.1|CCG011839.1|CCG031691.1|CCG012189.1|CCG027632.1|CCG051684.1|CCG049116.1|CCG017469.1|CCG029237.1|CCG055058.1|CCG040360.1|CCG009586.1|CCG053366.1|CCG018405.1|CCG048294.1|CCG010605.1|CCG032309.1|CCG038244.1|CCG026079.1|CCG015545.1|CCG037313.1|CCG057315.1|CCG018038.1|CCG003870.1|CCG019276.1|CCG037063.1|CCG…
GO:0000325	7.90494e-09	plant-type vacuole	Cellular_Component	CCG041821.1|CCG026384.1|CCG035922.1|CCG023264.2|CCG041318.1|CCG030106.1|CCG022900.1|CCG004171.1|CCG033189.2|CCG035300.1|CCG021112.1|CCG035918.1|CCG007897.1|CCG007116.1|CCG016185.1|CCG029400.2|CCG021068.1|CCG032284.2|CCG045194.1|CCG019700.1|CCG044417.1|CCG052682.1|CCG019701.1|CCG050374.1|CCG052121.1|CCG035848.1|CCG008499.3|CCG032894.1|CCG005541.1|CCG044410.1|CCG054619.2|CCG004170.1|CCG032727.1|CCG…
GO:0000398	9.07991e-09	mRNA splicing, via spliceosome	Biological_Process	CCG044862.1
GO:0006857	1.88371e-08	oligopeptide transport	Biological_Process	CCG019700.1|CCG039306.2|CCG019701.1|CCG045194.1|CCG002296.1|CCG050252.2|CCG022900.1|CCG041821.1|CCG026384.1|CCG048581.1|CCG007116.1|CCG016185.1|CCG007897.1|CCG050254.1|CCG055394.1|CCG004171.1|CCG021112.1|CCG020230.1|CCG032740.1|CCG037441.1|CCG056823.1|CCG019997.1|CCG054913.1|CCG052042.1|CCG034096.1|CCG056489.1|CCG053660.1|CCG050374.1|CCG007394.1|CCG012027.1|CCG050373.1|CCG054826.1|CCG015238.1|CCG…
GO:0031977	1.9858e-08	thylakoid lumen	Cellular_Component	CCG007995.1|CCG006001.1|CCG016506.1|CCG015696.1|CCG000317.1|CCG042959.1|CCG025574.1|CCG047517.1|CCG050664.1|CCG027656.1|CCG026258.1|CCG037166.1|CCG010628.1|CCG046011.1|CCG054675.1|CCG017491.1|CCG031058.1|CCG036833.1|CCG052934.1|CCG022513.1|CCG044949.1|CCG033191.1|CCG014165.1|CCG009870.1|CCG012710.1|CCG033555.1|CCG008492.1|CCG021951.1|CCG020430.1|CCG027618.1|CCG009241.1|CCG029264.1|CCG021412.2|CCG…
GO:0005537	2.33669e-08	mannose binding	Molecular_Function	CCG014918.1|CCG030047.1|CCG053663.1|CCG009432.1|CCG018890.1|CCG035348.1|CCG042778.1|CCG017412.1|CCG011167.1|CCG035350.1|CCG035351.1|CCG030048.1|CCG016238.1|CCG046994.2|CCG016236.1
GO:0042349	2.33669e-08	guiding stereospecific synthesis activity	Molecular_Function	CCG031764.1|CCG019078.1|CCG016238.1|CCG016236.1|CCG039138.1|CCG018890.1|CCG009432.1|CCG017238.1|CCG035351.1|CCG030048.1|CCG008521.3|CCG017412.1|CCG005344.1|CCG011167.1|CCG009431.1|CCG035350.1|CCG042778.1|CCG016235.1|CCG035348.1|CCG049421.1|CCG035349.1|CCG038978.1|CCG051949.1|CCG053663.1|CCG049418.1|CCG025769.1|CCG030047.1
GO:0055085	3.02973e-08	transmembrane transport	Biological_Process	CCG057372.1|CCG039323.1|CCG032727.1|CCG015238.1|CCG037104.1|CCG056057.1|CCG054619.2|CCG008854.1|CCG030360.1|CCG000081.1|CCG004791.1|CCG031372.1|CCG054397.1|CCG027883.1|CCG010425.1|CCG052121.1|CCG053960.1|CCG007394.1|CCG047874.1|CCG042397.1|CCG050665.1|CCG046549.1|CCG006494.1|CCG021010.1|CCG034096.1|CCG039264.2|CCG039566.1|CCG039797.1|CCG019728.1|CCG026894.1|CCG056489.1|CCG019390.1|CCG035151.2|CCG…
GO:0003723	3.9072e-08	RNA binding	Molecular_Function	CCG031927.1|CCG043725.1|CCG015813.1|CCG027243.1|CCG051537.1|CCG008875.1|CCG013990.2|CCG003192.1|CCG047263.1|CCG037370.1|CCG036120.1|CCG044396.1|CCG037279.1|CCG029261.1|CCG055239.1|CCG030757.1|CCG050498.1|CCG014032.1|CCG055251.1|CCG008613.2|CCG017347.1|CCG054374.1|CCG002930.1|CCG013922.1|CCG014678.1|CCG044790.1|CCG025729.1|CCG017881.1|CCG052247.1|CCG034425.1|CCG027354.1|CCG029458.1|CCG045670.1|CCG…
GO:0004185	3.94559e-08	serine-type carboxypeptidase activity	Molecular_Function	CCG011397.1|CCG013778.2|CCG040422.1|CCG012893.1|CCG056375.2|CCG034958.1|CCG026430.1|CCG041725.1|CCG016034.1|CCG025733.1|CCG006164.1|CCG019001.1|CCG025184.1|CCG017026.1|CCG006519.1|CCG048177.1|CCG029008.1|CCG049163.1|CCG001382.1|CCG033815.1|CCG022413.1|CCG010217.1|CCG010394.1|CCG041019.4|CCG057494.1
GO:0005634	4.03298e-08	nucleus	Cellular_Component	CCG022628.1|CCG008809.1|CCG040741.2|CCG015919.1|CCG017469.1|CCG034221.1|CCG008913.1|CCG054007.1|CCG032854.1|CCG030915.1|CCG003122.1|CCG036099.1|CCG004196.1|CCG005096.4|CCG019523.1|CCG023151.1|CCG002795.1|CCG045074.1|CCG009848.1|CCG043542.2|CCG043488.1|CCG046011.1|CCG043391.1|CCG052842.1|CCG020237.1|CCG041837.1|CCG017491.1|CCG014098.1|CCG030711.1|CCG052186.1|CCG003701.1|CCG028968.1|CCG046641.1|CCG…
GO:0010319	7.19009e-08	stromule	Cellular_Component	CCG050495.1|CCG017491.1|CCG023151.1|CCG002795.1|CCG044683.2|CCG042020.1|CCG030370.1|CCG055400.1|CCG022727.1|CCG029974.1|CCG005640.1|CCG031927.1|CCG052497.1|CCG022513.1|CCG050105.1|CCG003116.1|CCG046716.1|CCG041855.1|CCG031684.1|CCG024580.1|CCG056989.1|CCG008379.1|CCG050664.1|CCG007947.1|CCG007351.1|CCG020430.1|CCG042207.1|CCG031352.1|CCG005800.1|CCG032794.1|CCG025574.1|CCG002794.1|CCG029261.1|CCG…
GO:0031969	1.5553e-07	chloroplast membrane	Cellular_Component	CCG006196.1|CCG042912.2|CCG034946.1|CCG021255.1|CCG047747.1|CCG007504.2|CCG039426.1|CCG052138.1|CCG051520.1|CCG004653.1|CCG001107.1|CCG020454.1|CCG030206.1|CCG006145.2|CCG010288.1|CCG046033.1|CCG008993.1|CCG024771.1|CCG003071.1|CCG039076.1|CCG029311.1|CCG051447.1|CCG006112.2|CCG007947.1|CCG028553.1|CCG027287.1|CCG036885.1|CCG021693.1|CCG004485.1|CCG009855.1|CCG056620.1|CCG026178.1|CCG057166.2|CCG…
GO:0016301	1.5553e-07	kinase activity	Molecular_Function	CCG001519.1|CCG027984.1|CCG057387.1|CCG023129.1|CCG010248.1|CCG011968.1|CCG009327.1|CCG008902.1|CCG006108.1|CCG009228.1|CCG052405.1|CCG048107.1|CCG014881.1|CCG037311.1|CCG048792.1|CCG019913.1|CCG047635.1|CCG010425.1|CCG030085.1|CCG045236.1|CCG017521.1|CCG039760.1|CCG004337.2|CCG004133.2|CCG009511.1|CCG048172.1|CCG035438.1|CCG022212.1|CCG042036.1|CCG043901.1|CCG056458.1|CCG026065.1|CCG038377.1|CCG…
GO:0015293	2.8864e-07	symporter activity	Molecular_Function	CCG049271.1|CCG037441.1|CCG056823.1|CCG034714.1|CCG020230.1|CCG036163.2|CCG036216.1|CCG052042.1|CCG026039.1|CCG047212.1|CCG008274.1|CCG050374.1|CCG038943.1|CCG026329.1|CCG038942.1|CCG004791.1|CCG004170.1|CCG044410.1|CCG050373.1|CCG012027.1|CCG024929.1|CCG054426.1|CCG001125.1|CCG020037.1|CCG026835.1|CCG045194.1|CCG019701.1|CCG019700.1|CCG022595.1|CCG046737.1|CCG026384.1|CCG048581.1|CCG055029.1|CCG…
GO:0016310	6.01223e-07	phosphorylation	Biological_Process	CCG029237.1|CCG040360.1|CCG026064.1|CCG034513.1|CCG009586.1|CCG001827.2|CCG004491.1|CCG031181.5|CCG005868.1|CCG010549.1|CCG009435.1|CCG039360.1|CCG018179.2|CCG056459.1|CCG053366.1|CCG016270.2|CCG005895.1|CCG030941.1|CCG010605.1|CCG032309.1|CCG029238.1|CCG002901.1|CCG038244.1|CCG018405.1|CCG044829.1|CCG012423.1|CCG013481.1|CCG049207.1|CCG032013.4|CCG049104.1|CCG023793.1|CCG009228.1|CCG048107.1|CCG…
GO:0008380	6.01223e-07	RNA splicing	Biological_Process	CCG057201.1|CCG022193.2|CCG000678.1
GO:0043621	6.20336e-07	protein self-association	Molecular_Function	CCG053537.1|CCG003870.1|CCG054759.1|CCG024821.1|CCG038677.1|CCG035656.1|CCG054374.1|CCG022612.1|CCG057315.1|CCG015545.1|CCG042795.1|CCG026079.1|CCG033727.1|CCG025832.1|CCG056225.1|CCG036648.2|CCG056974.2|CCG041178.1|CCG048665.1|CCG038394.1|CCG025369.1|CCG014716.1|CCG016459.1|CCG017622.1|CCG019276.1|CCG049116.1|CCG023181.2|CCG004204.1|CCG051684.1|CCG012189.1|CCG008520.4|CCG000707.1|CCG006510.1|CCG…
GO:0019253	8.08634e-07	reductive pentose-phosphate cycle	Biological_Process	CCG005640.1|CCG010628.1|CCG050495.1|CCG054675.1|CCG003537.1|CCG005800.1|CCG009657.1|CCG031684.1|CCG026731.1|CCG052138.1|CCG036638.1|CCG007351.1|CCG007947.1|CCG044683.2|CCG006082.1|CCG014510.1|CCG022913.1|CCG024580.1
GO:0006260	8.3204e-07	DNA replication	Biological_Process	CCG008613.2|CCG001674.3|CCG035215.1
GO:0016568	8.3204e-07	chromatin modification	Biological_Process	CCG032013.4
GO:0004714	9.52786e-07	transmembrane receptor protein tyrosine kinase activity	Molecular_Function	CCG010313.1|CCG009228.1|CCG016395.1|CCG013481.1|CCG012198.1|CCG032040.1|CCG021979.1|CCG037172.1|CCG044166.1|CCG018179.2|CCG051684.1|CCG016459.1|CCG045595.1|CCG046560.1|CCG056458.1|CCG053366.1|CCG036854.1|CCG042317.1|CCG005210.1|CCG053979.1|CCG053365.1|CCG030560.1|CCG047635.1|CCG032309.1|CCG005384.1|CCG010348.1|CCG054890.1|CCG015545.1|CCG011839.1
GO:0005773	9.99897e-07	vacuole	Cellular_Component	CCG003727.1|CCG008281.1|CCG028404.1|CCG029400.2|CCG019001.1|CCG035883.1|CCG025416.1|CCG007116.1|CCG016185.1|CCG007897.1|CCG006012.1|CCG044574.1|CCG022819.1|CCG035918.1|CCG053607.1|CCG055784.1|CCG046874.1|CCG018980.1|CCG029458.1|CCG012868.1|CCG006587.1|CCG005526.1|CCG035300.1|CCG046557.1|CCG021112.1|CCG046974.1|CCG033189.2|CCG016259.1|CCG012884.4|CCG048996.1|CCG004171.1|CCG012615.1|CCG042347.1|CCG…
GO:0015833	1.03825e-06	peptide transport	Biological_Process	CCG045194.1|CCG056489.1|CCG019700.1|CCG034096.1|CCG019701.1|CCG052042.1|CCG056823.1|CCG037441.1|CCG020230.1|CCG044410.1|CCG004171.1|CCG021112.1|CCG004170.1|CCG007897.1|CCG012027.1|CCG016185.1|CCG007116.1|CCG050373.1|CCG054826.1|CCG041821.1|CCG050374.1|CCG026384.1|CCG007394.1|CCG002296.1|CCG022900.1
GO:0042937	1.17201e-06	tripeptide transporter activity	Molecular_Function	CCG012027.1|CCG050373.1|CCG054826.1|CCG044410.1|CCG004170.1|CCG053660.1|CCG050374.1|CCG052042.1|CCG020230.1|CCG032740.1|CCG037441.1|CCG056823.1|CCG007116.1|CCG016185.1|CCG007897.1|CCG004171.1|CCG021112.1|CCG050252.2|CCG022900.1|CCG041821.1|CCG026384.1|CCG048581.1|CCG019700.1|CCG019701.1|CCG045194.1
GO:0042939	1.17201e-06	tripeptide transport	Biological_Process	CCG053660.1|CCG050374.1|CCG050373.1|CCG054826.1|CCG012027.1|CCG004170.1|CCG044410.1|CCG032740.1|CCG020230.1|CCG037441.1|CCG056823.1|CCG052042.1|CCG050252.2|CCG022900.1|CCG048581.1|CCG026384.1|CCG041821.1|CCG016185.1|CCG007116.1|CCG007897.1|CCG021112.1|CCG004171.1|CCG019701.1|CCG019700.1|CCG045194.1
GO:0048046	1.42507e-06	apoplast	Cellular_Component	CCG009870.1|CCG030305.1|CCG024580.1|CCG013137.1|CCG042544.1|CCG048738.1|CCG052626.1|CCG005653.2|CCG034841.1|CCG036333.1|CCG056989.1|CCG024497.1|CCG039138.1|CCG032284.2|CCG005173.1|CCG022913.1|CCG014510.1|CCG005077.1|CCG029261.1|CCG038414.1|CCG032794.1|CCG054063.1|CCG035422.1|CCG044683.2|CCG024427.1|CCG031927.1|CCG023010.1|CCG045693.1|CCG044417.1|CCG045739.1|CCG034270.1|CCG050687.2|CCG052313.1|CCG…
GO:0019464	1.7423e-06	glycine decarboxylation via glycine cleavage system	Biological_Process	CCG017136.1|CCG040432.1|CCG031352.1|CCG002794.1|CCG048750.1|CCG022992.1|CCG005077.1|CCG056989.1|CCG023151.1|CCG002795.1|CCG027611.1|CCG047089.1|CCG008379.1
GO:0007172	1.7423e-06	signal complex assembly	Biological_Process	CCG003870.1|CCG057315.1|CCG026079.1|CCG041178.1|CCG048665.1|CCG019276.1|CCG049116.1|CCG034821.1|CCG001519.1|CCG010605.1|CCG038244.1|CCG018405.1|CCG040360.1
GO:0019199	1.78604e-06	transmembrane receptor protein kinase activity	Molecular_Function	CCG037398.1|CCG010348.1|CCG045595.1|CCG010880.1|CCG028310.1|CCG032040.1|CCG052547.1|CCG030560.1|CCG046560.1|CCG004245.1|CCG005384.1|CCG053979.1|CCG032503.1|CCG037063.1|CCG023268.1|CCG052827.1|CCG036854.1|CCG044148.1|CCG005210.1|CCG022811.1|CCG012662.1|CCG009511.1|CCG004133.2|CCG042036.1|CCG022212.1|CCG037311.1|CCG019913.1|CCG027984.1|CCG009327.1|CCG052405.1|CCG047865.1|CCG021979.1|CCG010313.1|CCG…
GO:0042936	1.80683e-06	dipeptide transporter activity	Molecular_Function	CCG052042.1|CCG037441.1|CCG056823.1|CCG032740.1|CCG020230.1|CCG044410.1|CCG004170.1|CCG012027.1|CCG054826.1|CCG050373.1|CCG050374.1|CCG053660.1|CCG045194.1|CCG019700.1|CCG039306.2|CCG019701.1|CCG004171.1|CCG021112.1|CCG016185.1|CCG007116.1|CCG007897.1|CCG055394.1|CCG041821.1|CCG048581.1|CCG026384.1|CCG050252.2|CCG022900.1
GO:0042938	1.80683e-06	dipeptide transport	Biological_Process	CCG019701.1|CCG019700.1|CCG039306.2|CCG045194.1|CCG050252.2|CCG022900.1|CCG026384.1|CCG048581.1|CCG041821.1|CCG055394.1|CCG007116.1|CCG016185.1|CCG007897.1|CCG021112.1|CCG004171.1|CCG020230.1|CCG032740.1|CCG037441.1|CCG056823.1|CCG052042.1|CCG053660.1|CCG050374.1|CCG054826.1|CCG050373.1|CCG012027.1|CCG004170.1|CCG044410.1
GO:0000166	2.04124e-06	nucleotide binding	Molecular_Function	CCG013990.2|CCG001563.1|CCG034595.1|CCG036120.1|CCG044683.2|CCG044350.1|CCG044686.1|CCG045740.1|CCG038422.2|CCG041526.1|CCG045739.1|CCG053791.2|CCG026730.1|CCG017465.1|CCG031956.1|CCG001443.2|CCG044785.1|CCG038414.1|CCG016667.1|CCG044790.1|CCG042149.1|CCG025828.1|CCG035108.1|CCG014678.1|CCG013922.1|CCG010552.1|CCG038677.1|CCG017347.1|CCG009090.1|CCG012749.1|CCG033644.1|CCG033186.1|CCG027852.1|CCG…
GO:0009654	2.53214e-06	photosystem II oxygen evolving complex	Cellular_Component	CCG040933.1|CCG009870.1|CCG014165.1|CCG012710.1|CCG029264.1|CCG021412.2|CCG009241.1|CCG027618.1|CCG021951.1|CCG000317.1|CCG016506.1|CCG044948.1|CCG037166.1|CCG033190.1|CCG036833.1
GO:0015334	2.60049e-06	high-affinity oligopeptide transporter activity	Molecular_Function	CCG016185.1|CCG007116.1|CCG007897.1|CCG004171.1|CCG021112.1|CCG022900.1|CCG041821.1|CCG026384.1|CCG019700.1|CCG019701.1|CCG045194.1|CCG012027.1|CCG054826.1|CCG050373.1|CCG044410.1|CCG004170.1|CCG050374.1|CCG052042.1|CCG020230.1|CCG037441.1|CCG056823.1
GO:0001944	2.60049e-06	vasculature development	Biological_Process	CCG018405.1|CCG030941.1|CCG032309.1|CCG010605.1|CCG038244.1|CCG000032.1|CCG056459.1|CCG040360.1|CCG009586.1|CCG049116.1|CCG012189.1|CCG047266.1|CCG034821.1|CCG011839.1|CCG043901.1|CCG004133.2|CCG019913.1|CCG037311.1|CCG009228.1|CCG008902.1|CCG009327.1|CCG001519.1|CCG053365.1|CCG053979.1|CCG041178.1|CCG048665.1|CCG032503.1|CCG037063.1|CCG025369.1|CCG016459.1|CCG019276.1|CCG003497.2|CCG003870.1|CCG…
GO:0009834	2.77631e-06	plant-type secondary cell wall biogenesis	Biological_Process	CCG019185.1|CCG027300.1|CCG003896.1|CCG029756.1|CCG021096.1|CCG000800.1|CCG036801.1|CCG031462.1|CCG000935.1|CCG053644.1|CCG016008.1|CCG014084.1|CCG056111.1|CCG008083.1|CCG033590.1|CCG032686.1|CCG000741.1|CCG011968.1|CCG023566.1|CCG015456.1|CCG006622.1|CCG006623.1|CCG038626.1|CCG006611.1|CCG047266.1|CCG001658.1|CCG029327.1|CCG041837.1|CCG023871.1|CCG028414.1|CCG023603.1|CCG010046.1|CCG003563.1|CCG…
GO:0010183	2.77631e-06	pollen tube guidance	Biological_Process	CCG017469.1|CCG003870.1|CCG049116.1|CCG034751.1|CCG053365.1|CCG022826.1|CCG010880.1|CCG030782.1|CCG028310.1|CCG030941.1|CCG038244.1|CCG032309.1|CCG010605.1|CCG018405.1|CCG041178.1|CCG048665.1|CCG016459.1|CCG025369.1|CCG057315.1|CCG004133.2|CCG008461.1|CCG056459.1|CCG034821.1|CCG011839.1|CCG053175.1|CCG040360.1|CCG009327.1|CCG008902.1|CCG056901.1|CCG052405.1|CCG014562.1|CCG009228.1|CCG027984.1|CCG…
GO:0042626	4.46215e-06	ATPase activity, coupled to transmembrane movement of substances	Molecular_Function	CCG052121.1|CCG001746.1|CCG010425.1|CCG027883.1|CCG031372.1|CCG000081.1|CCG046034.1|CCG012309.1|CCG054619.2|CCG055621.1|CCG037104.1|CCG032727.1|CCG024960.1|CCG031373.1|CCG033623.1|CCG001572.1|CCG049274.1|CCG055622.1|CCG044433.1|CCG020562.1|CCG035151.2|CCG026894.1|CCG039797.1|CCG039264.2|CCG049136.1|CCG006494.1|CCG029577.1|CCG035922.1|CCG017298.1|CCG005828.1|CCG003109.1|CCG023264.2|CCG035300.1|CCG…
GO:0009773	5.19499e-06	photosynthetic electron transport in photosystem I	Biological_Process	CCG021613.1|CCG030896.1|CCG020200.1|CCG042772.1|CCG007351.1|CCG039799.2|CCG031949.1|CCG039267.1|CCG045897.1|CCG042526.1|CCG044657.2|CCG011990.2|CCG009825.1|CCG029430.1|CCG044997.1
GO:0005681	6.08411e-06	spliceosomal complex	Cellular_Component	CCG017465.1
GO:0008794	6.26437e-06	arsenate reductase (glutaredoxin) activity	Molecular_Function	CCG054700.1|CCG009695.1|CCG046789.1|CCG046785.1|CCG044819.1|CCG002982.1|CCG044817.1|CCG042707.1|CCG011374.1|CCG044822.1|CCG002979.1|CCG051011.1|CCG011377.1|CCG022591.1|CCG046786.1|CCG054701.1|CCG044821.1|CCG046788.1
GO:0015197	9.13231e-06	peptide transporter activity	Molecular_Function	CCG019700.1|CCG019701.1|CCG045194.1|CCG007897.1|CCG007116.1|CCG016185.1|CCG004171.1|CCG021112.1|CCG022900.1|CCG041821.1|CCG026384.1|CCG052042.1|CCG020230.1|CCG056823.1|CCG037441.1|CCG012027.1|CCG050373.1|CCG054826.1|CCG044410.1|CCG004170.1|CCG050374.1
GO:0005694	1.1082e-05	chromosome	Cellular_Component	CCG047948.2|CCG020687.2|CCG044686.1|CCG005640.1|CCG035215.1
GO:0005215	1.1082e-05	transporter activity	Molecular_Function	CCG019701.1|CCG005554.1|CCG040934.1|CCG019700.1|CCG039306.2|CCG020037.1|CCG045975.1|CCG015813.1|CCG045194.1|CCG055084.1|CCG024929.1|CCG016125.1|CCG055394.1|CCG043176.1|CCG050254.1|CCG007116.1|CCG016185.1|CCG007897.1|CCG009034.1|CCG008613.2|CCG049707.1|CCG055784.1|CCG004549.1|CCG036636.1|CCG056767.1|CCG021112.1|CCG027286.1|CCG019586.1|CCG004171.1|CCG007527.1|CCG050252.2|CCG042443.1|CCG008107.1|CCG…
GO:0022857	1.21569e-05	transmembrane transporter activity	Molecular_Function	CCG054777.1|CCG055084.1|CCG043311.1|CCG019415.1|CCG007708.1|CCG031542.3|CCG018802.1|CCG042443.1|CCG008107.1|CCG004407.1|CCG047991.1|CCG043624.1|CCG055784.1|CCG005526.1|CCG009253.1|CCG042520.1|CCG048047.4|CCG039566.1|CCG019414.1|CCG040473.1|CCG055785.1|CCG026394.1|CCG019728.1|CCG009722.1|CCG053960.1|CCG007710.1|CCG008854.1|CCG030360.1
GO:0009699	1.53139e-05	phenylpropanoid biosynthetic process	Biological_Process	CCG016238.1|CCG009490.1|CCG019078.1|CCG031764.1|CCG016236.1|CCG017238.1|CCG009432.1|CCG033529.1|CCG018890.1|CCG039138.1|CCG035348.1|CCG042778.1|CCG016235.1|CCG009431.1|CCG035350.1|CCG017412.1|CCG011167.1|CCG005344.1|CCG008521.3|CCG035351.1|CCG030048.1|CCG049418.1|CCG051949.1|CCG053663.1|CCG038978.1|CCG035349.1|CCG049421.1|CCG030047.1|CCG025769.1
GO:0048653	1.65718e-05	anther development	Biological_Process	CCG053365.1|CCG029167.1|CCG041178.1|CCG048665.1|CCG025369.1|CCG016459.1|CCG026389.1|CCG037063.1|CCG019276.1|CCG003870.1|CCG057315.1|CCG037313.1|CCG009680.1|CCG015545.1|CCG006514.1|CCG026079.1|CCG009247.1|CCG032309.1|CCG010605.1|CCG038244.1|CCG018405.1|CCG053366.1|CCG029237.1|CCG040360.1|CCG009586.1|CCG017469.1|CCG052186.1|CCG049116.1|CCG051684.1|CCG009813.2|CCG012189.1|CCG034821.1|CCG011839.1|CCG…
GO:0015171	1.65718e-05	amino acid transmembrane transporter activity	Molecular_Function	CCG009222.1|CCG038943.1|CCG028193.1|CCG038942.1|CCG026329.1|CCG004571.4|CCG019456.1|CCG049271.1|CCG036163.2|CCG055103.1|CCG007450.1|CCG055491.1|CCG036216.1|CCG047212.1|CCG048168.1|CCG030068.1|CCG011393.1|CCG001126.1|CCG055394.1|CCG025416.1|CCG051431.1|CCG003491.1|CCG024929.1|CCG001125.1|CCG030281.1|CCG026835.1|CCG022768.1|CCG022536.2|CCG022595.1|CCG039306.2
GO:0016688	2.25563e-05	L-ascorbate peroxidase activity	Molecular_Function	CCG008282.1|CCG003731.1|CCG046011.1|CCG003728.1|CCG003730.1|CCG002688.1|CCG003727.1|CCG008281.1|CCG048996.1|CCG008284.1|CCG053260.1|CCG030057.1
GO:0005536	2.39568e-05	glucose binding	Molecular_Function	CCG035350.1|CCG011167.1|CCG017412.1|CCG030048.1|CCG035351.1|CCG035348.1|CCG030047.1|CCG016236.1|CCG053663.1|CCG042778.1|CCG014918.1|CCG046994.2|CCG016238.1|CCG009432.1|CCG018890.1
GO:0009556	2.71489e-05	microsporogenesis	Biological_Process	CCG032707.1|CCG041334.1|CCG046560.1|CCG016395.1|CCG030560.1|CCG045595.1|CCG028310.1|CCG032040.1|CCG037172.1|CCG006905.1|CCG010348.1|CCG037788.1|CCG056658.1|CCG047059.3|CCG043071.1|CCG056657.1|CCG037063.1|CCG007263.1|CCG005384.1|CCG053979.1|CCG052405.1|CCG027984.1|CCG047635.1|CCG034032.1|CCG004133.2|CCG005210.1|CCG034031.1|CCG036854.1|CCG012198.1|CCG041333.1|CCG056931.1|CCG056930.1|CCG006904.1|CCG…
GO:0009505	2.74788e-05	plant-type cell wall	Cellular_Component	CCG022898.1|CCG045908.1|CCG043901.1|CCG030092.1|CCG006510.1|CCG051245.1|CCG035697.1|CCG004287.1|CCG055983.1|CCG045824.1|CCG001657.1|CCG035543.1|CCG008499.3|CCG021047.1|CCG011968.1|CCG047139.1|CCG054615.1|CCG034555.1|CCG035542.1|CCG019296.1|CCG037819.1|CCG037213.1|CCG012198.1|CCG054827.1|CCG013569.1|CCG008221.1|CCG048474.1|CCG012439.1|CCG048852.1|CCG022901.1|CCG011176.1|CCG024477.1|CCG044257.2|CCG…
GO:0009616	2.75891e-05	virus induced gene silencing	Biological_Process	CCG002119.1|CCG049382.1|CCG049115.1|CCG028540.1|CCG005060.1|CCG046641.1|CCG036120.1|CCG035999.1|CCG005672.1|CCG014678.1|CCG013922.1
GO:0071588	4.647e-05	hydrogen peroxide mediated signaling pathway	Biological_Process	CCG008281.1|CCG003727.1|CCG048996.1|CCG030057.1|CCG008284.1|CCG053260.1|CCG046011.1|CCG003731.1|CCG002688.1
GO:0080052	6.31316e-05	response to histidine	Biological_Process	CCG041821.1|CCG022900.1|CCG021112.1|CCG004171.1|CCG016185.1|CCG007116.1|CCG019701.1|CCG019700.1|CCG004170.1|CCG054826.1|CCG032740.1|CCG020230.1
GO:0046861	6.31316e-05	glyoxysomal membrane	Cellular_Component	CCG003728.1|CCG002688.1|CCG003730.1|CCG008282.1|CCG003731.1|CCG046011.1|CCG053260.1|CCG008284.1|CCG030057.1|CCG048996.1|CCG008281.1|CCG003727.1
GO:0043201	6.31316e-05	response to leucine	Biological_Process	CCG019701.1|CCG019700.1|CCG021112.1|CCG004171.1|CCG007116.1|CCG016185.1|CCG041821.1|CCG022900.1|CCG020230.1|CCG032740.1|CCG004170.1|CCG054826.1
GO:0080053	6.31316e-05	response to phenylalanine	Biological_Process	CCG032740.1|CCG020230.1|CCG004170.1|CCG054826.1|CCG019701.1|CCG019700.1|CCG021112.1|CCG004171.1|CCG016185.1|CCG007116.1|CCG041821.1|CCG022900.1
GO:0006952	6.38704e-05	defense response	Biological_Process	CCG033644.1|CCG019078.1|CCG000262.1|CCG027287.1|CCG027852.1|CCG009490.1|CCG009680.1|CCG052908.1|CCG012749.1|CCG051840.1|CCG011602.1|CCG013326.1|CCG004345.1|CCG052824.2|CCG044659.1|CCG034846.1|CCG044147.1|CCG042795.1|CCG006514.1|CCG035588.1|CCG011925.1|CCG033192.1|CCG020210.1|CCG009888.1|CCG042860.1|CCG016395.1|CCG052029.1|CCG005859.1|CCG046994.2|CCG044710.1|CCG030560.1|CCG004367.1|CCG027286.1|CCG…
GO:0016192	8.41151e-05	vesicle-mediated transport	Biological_Process	CCG035865.1|CCG052475.1|CCG004344.3|CCG005526.1|CCG039250.2|CCG001977.1
GO:0010598	8.75245e-05	NAD(P)H dehydrogenase complex (plastoquinone)	Cellular_Component	CCG049426.1|CCG029430.1|CCG010035.1|CCG037801.1|CCG011990.2|CCG039267.1|CCG014664.1|CCG030896.1|CCG042772.1|CCG039799.2|CCG031949.1
GO:0042389	9.58813e-05	omega-3 fatty acid desaturase activity	Molecular_Function	CCG008754.1|CCG024248.1|CCG030753.1|CCG039426.1|CCG008993.1|CCG003071.1|CCG024771.1
GO:0003697	9.58869e-05	single-stranded DNA binding	Molecular_Function	CCG031970.1|CCG043391.1|CCG049125.1
GO:0080008	9.58869e-05	Cul4-RING E3 ubiquitin ligase complex	Cellular_Component	CCG028522.1
GO:0004842	0.000113336	ubiquitin-protein transferase activity	Molecular_Function	CCG005868.1|CCG013976.1|CCG009219.1|CCG038762.1|CCG001669.1|CCG017923.1|CCG047269.1|CCG021921.1|CCG020176.1|CCG054385.1|CCG044199.1|CCG014033.1|CCG017485.1|CCG051089.1|CCG051732.1|CCG055412.1|CCG003675.1|CCG028781.1|CCG049394.1|CCG006731.1|CCG023300.1|CCG001672.1|CCG003702.1|CCG056900.1|CCG055239.1|CCG008534.1|CCG033699.1|CCG023358.1|CCG046056.1|CCG013602.1|CCG053971.2|CCG003721.1|CCG026195.1|CCG…
GO:0020037	0.000114896	heme binding	Molecular_Function	CCG030753.1|CCG039048.1|CCG024248.1|CCG000532.1|CCG029759.1|CCG011643.1|CCG035877.1|CCG030057.1|CCG023010.1|CCG026389.1|CCG009855.1|CCG024522.1|CCG053260.1|CCG008284.1|CCG029846.2|CCG048996.1|CCG033131.1|CCG046062.1|CCG003727.1|CCG008281.1|CCG033812.1|CCG018286.1|CCG044404.1|CCG037582.1|CCG002688.1|CCG009247.1|CCG008754.1|CCG003730.1|CCG003728.1|CCG018537.2|CCG022733.1|CCG012400.2|CCG007504.2|CCG…
GO:0009705	0.000114896	plant-type vacuole membrane	Cellular_Component	CCG047584.2|CCG022900.1|CCG018478.1|CCG018475.1|CCG041821.1|CCG020429.1|CCG026384.1|CCG037785.1|CCG007897.1|CCG016185.1|CCG007116.1|CCG006106.1|CCG012615.1|CCG004171.1|CCG021112.1|CCG051253.1|CCG045751.1|CCG023007.1|CCG002910.1|CCG008959.1|CCG037784.1|CCG019700.1|CCG019701.1|CCG018802.1|CCG045194.1|CCG023129.1|CCG006108.1|CCG005541.1|CCG050374.1|CCG026065.1|CCG039323.1|CCG012027.1|CCG048725.1|CCG…
GO:0015112	0.00015766	nitrate transmembrane transporter activity	Molecular_Function	CCG052042.1|CCG020230.1|CCG037441.1|CCG056823.1|CCG039323.1|CCG012027.1|CCG050373.1|CCG054826.1|CCG044410.1|CCG004170.1|CCG050374.1|CCG019700.1|CCG019701.1|CCG045194.1|CCG016185.1|CCG007116.1|CCG007897.1|CCG050254.1|CCG004171.1|CCG021112.1|CCG050252.2|CCG022900.1|CCG041821.1|CCG048581.1|CCG026384.1
GO:0010118	0.000163891	stomatal movement	Biological_Process	CCG035151.2|CCG020447.1|CCG055570.1|CCG048055.1|CCG033623.1|CCG024960.1|CCG012338.1|CCG040386.1|CCG032497.1|CCG004653.1|CCG054619.2|CCG022736.1|CCG032727.1|CCG052121.1|CCG017269.1|CCG045236.1|CCG010786.1|CCG019455.1|CCG030650.2|CCG044417.1|CCG052791.1|CCG032284.2|CCG019158.1|CCG023007.1|CCG050849.1|CCG025361.1|CCG035918.1|CCG000435.1|CCG035922.1|CCG018475.1|CCG012926.1|CCG035526.1|CCG010185.1|CCG…
GO:0005730	0.000177802	nucleolus	Cellular_Component	CCG030382.1|CCG045740.1|CCG008441.1|CCG040815.1|CCG014678.1|CCG040318.1|CCG013922.1|CCG045739.1|CCG007263.1|CCG022223.1|CCG012423.1|CCG015926.1|CCG031531.1|CCG053791.2|CCG055373.1|CCG048055.1|CCG022193.2|CCG007995.1|CCG037452.1|CCG006609.1|CCG005129.1|CCG001563.1|CCG013968.1|CCG036120.1|CCG020181.1|CCG007486.1|CCG019961.1|CCG004196.1|CCG036099.1|CCG013086.1|CCG030370.1|CCG045074.1|CCG039497.3|CCG…
GO:0016717	0.000183931	oxidoreductase activity, acting on paired donors, with oxidation of a pair of donors resulting in the reduction of molecular oxygen to two molecules of water	Molecular_Function	CCG008754.1|CCG039426.1|CCG024248.1|CCG004406.1|CCG003071.1|CCG024771.1|CCG030753.1|CCG008993.1|CCG047520.1
GO:0010623	0.00019424	developmental programmed cell death	Biological_Process	CCG029050.1|CCG008499.3|CCG032894.1|CCG049824.1|CCG021068.1|CCG052682.1|CCG041318.1|CCG056462.1|CCG030106.1|CCG046974.1
GO:0042277	0.000194264	peptide binding	Molecular_Function	CCG009228.1|CCG009327.1|CCG019913.1|CCG037311.1|CCG009666.1|CCG022212.1|CCG011839.1|CCG008374.1|CCG051684.1|CCG012662.1|CCG035937.1|CCG017279.1|CCG010549.1|CCG053366.1|CCG056459.1|CCG009033.1|CCG030941.1|CCG032309.1|CCG005456.1|CCG004245.1|CCG052547.1|CCG015545.1|CCG055630.1|CCG008492.1|CCG016459.1|CCG037063.1|CCG032503.1|CCG053979.1|CCG053365.1
GO:0009416	0.000242505	response to light stimulus	Biological_Process	CCG055232.1|CCG008875.1|CCG041672.1|CCG034595.1|CCG026730.1|CCG006209.1|CCG011902.2|CCG025671.1|CCG044465.1|CCG015926.1|CCG001947.1|CCG017142.1|CCG056989.1|CCG013137.1|CCG050005.1|CCG036801.1|CCG032794.1|CCG001107.1|CCG037325.1|CCG039583.1|CCG007486.1|CCG025361.1|CCG055400.1|CCG016667.1|CCG011937.1|CCG018980.1|CCG041855.1|CCG004628.1|CCG013398.1|CCG040815.1|CCG007947.1|CCG012926.1|CCG011496.1|CCG…
GO:0006865	0.000242505	amino acid transport	Biological_Process	CCG030068.1|CCG011393.1|CCG052741.1|CCG051431.1|CCG001126.1|CCG024929.1|CCG022768.1|CCG022595.1|CCG022536.2|CCG001125.1|CCG026835.1|CCG038943.1|CCG026329.1|CCG038942.1|CCG019456.1|CCG055103.1|CCG036163.2|CCG049271.1|CCG047212.1|CCG007450.1
GO:0006897	0.000243768	endocytosis	Biological_Process	CCG009446.1
GO:0010080	0.000244214	regulation of floral meristem growth	Biological_Process	CCG049116.1|CCG001519.1|CCG043901.1|CCG038244.1|CCG040360.1|CCG003870.1|CCG026079.1|CCG057315.1|CCG041178.1
GO:0004675	0.000246343	transmembrane receptor protein serine/threonine kinase activity	Molecular_Function	CCG056458.1|CCG014881.1|CCG037311.1|CCG047635.1|CCG052405.1|CCG027984.1|CCG052827.1|CCG044148.1|CCG012198.1|CCG022811.1|CCG005210.1|CCG056459.1|CCG018179.2|CCG016270.2|CCG009033.1|CCG001827.2|CCG013481.1|CCG021979.1|CCG010313.1|CCG046560.1|CCG016395.1|CCG030560.1|CCG047558.1|CCG045595.1|CCG010880.1|CCG037172.1|CCG032040.1|CCG037063.1|CCG054890.1|CCG005384.1|CCG053979.1
GO:0010007	0.000246343	magnesium chelatase complex	Cellular_Component	CCG054246.1|CCG018266.1|CCG048962.1|CCG051723.1|CCG021569.1|CCG020285.1|CCG052615.1
GO:0010223	0.000246442	secondary shoot formation	Biological_Process	CCG018405.1|CCG010605.1|CCG038244.1|CCG040360.1|CCG012189.1|CCG049116.1|CCG001519.1|CCG034821.1|CCG048665.1|CCG041178.1|CCG053365.1|CCG019276.1|CCG021750.1|CCG000946.1|CCG025369.1|CCG045035.1|CCG014924.1|CCG003870.1|CCG004245.1|CCG026079.1|CCG057315.1|CCG037313.1
GO:0009706	0.000265535	chloroplast inner membrane	Cellular_Component	CCG044884.1|CCG015212.2|CCG045686.1|CCG020285.1|CCG008907.1|CCG011902.2|CCG029340.1|CCG012888.1|CCG030753.1|CCG008754.1|CCG024248.1|CCG050568.1|CCG022056.2|CCG026434.1|CCG056747.1|CCG017951.1|CCG044147.1|CCG039426.1|CCG033182.1|CCG033119.1|CCG001827.2|CCG029528.1|CCG048962.1|CCG018266.1|CCG025859.1|CCG001947.1|CCG032631.1|CCG032310.1|CCG040201.1|CCG053420.1|CCG007921.1|CCG022810.1|CCG008993.1|CCG…
GO:1900140	0.000282666	regulation of seedling development	Biological_Process	CCG005384.1|CCG054890.1|CCG032040.1|CCG037172.1|CCG010348.1|CCG046560.1|CCG016395.1|CCG030560.1|CCG010313.1|CCG013481.1|CCG021979.1|CCG018179.2|CCG044166.1|CCG005210.1|CCG036854.1|CCG012198.1|CCG047635.1
GO:0046777	0.000282666	protein autophosphorylation	Biological_Process	CCG010605.1|CCG032309.1|CCG002901.1|CCG038244.1|CCG018405.1|CCG012423.1|CCG047865.1|CCG013481.1|CCG023793.1|CCG040360.1|CCG026064.1|CCG009586.1|CCG005868.1|CCG039360.1|CCG018179.2|CCG053366.1|CCG051684.1|CCG005210.1|CCG034068.1|CCG015919.1|CCG011176.1|CCG049116.1|CCG051140.1|CCG026067.1|CCG040597.1|CCG052981.1|CCG010739.1|CCG048983.1|CCG009228.1|CCG008902.1|CCG006108.1|CCG057387.1|CCG023129.1|CCG…
GO:0010027	0.000324612	thylakoid membrane organization	Biological_Process	CCG025859.1|CCG036885.1|CCG027656.1|CCG025574.1|CCG030206.1|CCG012400.2|CCG012888.1|CCG050568.1|CCG034470.1|CCG054125.1|CCG008907.1|CCG052934.1|CCG026434.1|CCG001947.1|CCG001107.1|CCG029846.2|CCG011006.1|CCG022513.1|CCG011902.2|CCG056106.3|CCG012488.3|CCG018404.1|CCG011515.2
GO:0042393	0.000332914	histone binding	Molecular_Function	CCG024199.1
GO:0005618	0.00033717	cell wall	Cellular_Component	CCG054233.1|CCG034841.1|CCG053260.1|CCG048738.1|CCG016387.1|CCG042544.1|CCG000678.1|CCG016526.1|CCG032074.1|CCG030305.1|CCG027491.1|CCG051723.1|CCG012845.1|CCG038414.1|CCG032794.1|CCG051072.1|CCG055084.1|CCG023844.1|CCG000800.1|CCG022913.1|CCG000935.1|CCG031462.1|CCG053806.1|CCG056722.1|CCG045769.1|CCG021068.1|CCG036575.1|CCG008284.1|CCG009411.1|CCG024497.1|CCG046186.1|CCG019236.1|CCG052618.1|CCG…
GO:0046916	0.000364379	cellular transition metal ion homeostasis	Biological_Process	CCG057438.1|CCG034095.1|CCG031953.1|CCG041212.1|CCG035168.1|CCG021054.1|CCG052816.1|CCG052196.1|CCG043377.1|CCG045689.1|CCG018982.1|CCG030527.1|CCG013516.1|CCG054037.1|CCG040436.2|CCG018013.1|CCG052939.1|CCG051138.1|CCG027852.1|CCG014650.1|CCG012749.1|CCG002295.1|CCG034595.1|CCG026730.1|CCG018477.2|CCG009593.1
GO:0050308	0.000369693	sugar-phosphatase activity	Molecular_Function	CCG018435.1|CCG047737.1|CCG055789.1|CCG030345.1|CCG048841.1|CCG012630.1|CCG011589.1
GO:0005737	0.000374327	cytoplasm	Cellular_Component	CCG030044.2|CCG053420.1|CCG008461.1|CCG051836.1|CCG054913.1|CCG017655.1|CCG010220.2|CCG029050.1|CCG054661.1|CCG017312.1|CCG026251.1|CCG010596.1|CCG042794.1|CCG047577.1|CCG028437.1|CCG042243.2|CCG013237.2|CCG036851.1|CCG000986.1|CCG045902.1|CCG033140.1|CCG000640.1|CCG027471.1|CCG031256.1|CCG019997.1|CCG009780.1|CCG050664.1|CCG002119.1|CCG017279.1|CCG045085.1|CCG008379.1|CCG009353.1|CCG022045.1|CCG…
GO:0090558	0.000379158	plant epidermis development	Biological_Process	CCG012662.1|CCG012189.1|CCG035937.1|CCG017469.1|CCG052827.1|CCG027984.1|CCG052405.1|CCG004133.2|CCG042036.1|CCG022212.1|CCG056458.1|CCG010313.1|CCG021979.1|CCG001827.2|CCG010549.1|CCG044166.1|CCG009033.1|CCG016270.2|CCG045595.1|CCG028310.1|CCG052547.1|CCG046560.1|CCG037313.1|CCG032503.1|CCG053979.1
GO:0005829	0.000406323	cytosol	Cellular_Component	CCG052717.1|CCG046543.2|CCG007947.1|CCG003059.1|CCG028881.1|CCG030902.2|CCG011589.1|CCG002625.1|CCG046685.1|CCG038108.1|CCG009490.1|CCG033186.1|CCG052067.1|CCG022992.1|CCG009090.1|CCG038537.1|CCG020687.2|CCG056181.1|CCG031186.1|CCG045955.1|CCG015062.1|CCG047415.1|CCG055486.3|CCG011308.1|CCG008985.1|CCG042812.1|CCG026195.1|CCG006939.1|CCG037923.1|CCG003200.1|CCG022210.1|CCG033890.1|CCG031352.1|CCG…
GO:0009611	0.000419027	response to wounding	Biological_Process	CCG017141.1|CCG052042.1|CCG010313.1|CCG030116.1|CCG031531.1|CCG049002.4|CCG048055.1|CCG035151.2|CCG040069.1|CCG024017.1|CCG016582.1|CCG009247.1|CCG023793.1|CCG042020.1|CCG014918.1|CCG021054.1|CCG039632.1|CCG051268.1|CCG040386.1|CCG032497.1|CCG032740.1|CCG020230.1|CCG033623.1|CCG056459.1|CCG024960.1|CCG009033.1|CCG045444.1|CCG037441.1|CCG044166.1|CCG007055.1|CCG010549.1|CCG009813.2|CCG035937.1|CCG…
GO:0031225	0.000450145	anchored component of membrane	Cellular_Component	CCG006360.1|CCG052506.1|CCG012304.1|CCG021848.1|CCG027625.1|CCG035436.1|CCG011237.1|CCG053538.1|CCG013346.1|CCG021851.1|CCG044710.1|CCG037707.1|CCG025882.1|CCG029720.1|CCG026019.1|CCG029756.1|CCG032229.1|CCG036154.1|CCG035626.1|CCG046637.1|CCG021051.1|CCG052313.1|CCG008713.1|CCG016043.1|CCG003509.1|CCG004847.1|CCG047898.1|CCG027254.1|CCG014716.1|CCG020574.1|CCG017766.1|CCG030011.1|CCG022710.1|CCG…
GO:0010196	0.000477347	nonphotochemical quenching	Biological_Process	CCG012400.2|CCG030345.1|CCG012630.1|CCG047737.1|CCG029846.2|CCG005582.1|CCG013602.1|CCG052716.2|CCG011589.1|CCG055398.1
GO:0003682	0.000547236	chromatin binding	Molecular_Function	CCG014678.1|CCG013922.1|CCG020687.2|CCG030604.1|CCG031352.1|CCG036120.1|CCG044686.1|CCG056989.1|CCG028540.1|CCG024199.1|CCG002119.1|CCG008379.1
GO:0046914	0.000575472	transition metal ion binding	Molecular_Function	CCG045689.1|CCG043377.1|CCG052196.1|CCG052816.1|CCG021054.1|CCG054037.1|CCG013516.1|CCG030527.1|CCG018982.1|CCG034095.1|CCG057438.1|CCG035168.1|CCG041212.1|CCG031953.1|CCG018477.2|CCG026730.1|CCG034595.1|CCG002295.1|CCG009593.1|CCG051138.1|CCG052939.1|CCG040436.2|CCG018013.1|CCG012749.1|CCG027852.1|CCG014650.1
GO:0003002	0.000594084	regionalization	Biological_Process	CCG035526.1|CCG010185.1|CCG022346.1|CCG050849.1|CCG039807.1|CCG030650.2|CCG040386.1|CCG032497.1|CCG031531.1|CCG048055.1
GO:0008270	0.000594084	zinc ion binding	Molecular_Function	CCG020860.1|CCG053223.1|CCG017766.1|CCG011969.1|CCG049394.1|CCG046716.1|CCG047121.1|CCG037134.1|CCG055412.1|CCG014098.1|CCG031609.1|CCG051732.1|CCG023871.1|CCG002795.1|CCG023151.1|CCG027883.1|CCG027299.1|CCG051042.1|CCG051089.1|CCG014919.1|CCG017485.1|CCG014033.1|CCG047872.1|CCG002778.1|CCG017570.1|CCG052934.1|CCG036095.1|CCG020338.1|CCG054385.1|CCG026346.1|CCG000068.1|CCG030922.1|CCG024199.1|CCG…
GO:0006511	0.000607898	ubiquitin-dependent protein catabolic process	Biological_Process	CCG003721.1|CCG036842.1|CCG027421.3|CCG014757.1|CCG055366.1|CCG017923.1|CCG020176.1|CCG021921.1|CCG054385.1
GO:0010449	0.00062677	root meristem growth	Biological_Process	CCG048792.1|CCG008902.1|CCG034821.1|CCG022212.1|CCG035937.1|CCG012189.1|CCG012662.1|CCG005026.1|CCG017469.1|CCG040360.1|CCG009586.1|CCG056459.1|CCG009033.1|CCG010549.1|CCG018405.1|CCG010605.1|CCG052547.1|CCG044147.1|CCG037313.1|CCG018458.1|CCG003870.1|CCG019276.1|CCG014097.1
GO:0016722	0.00062677	oxidoreductase activity, oxidizing metal ions	Molecular_Function	CCG018951.2|CCG040040.1|CCG001790.1|CCG042815.1|CCG040186.1|CCG026418.1|CCG005986.1|CCG001789.1|CCG030096.1|CCG024478.1|CCG043998.1|CCG038888.1|CCG005266.1|CCG005949.1|CCG002539.1|CCG038887.1|CCG001788.1
GO:0005622	0.000627334	intracellular	Cellular_Component	CCG040069.1|CCG024017.1|CCG039566.1|CCG006904.1|CCG029050.1|CCG044732.1|CCG030044.2|CCG034513.1|CCG021090.1|CCG026781.1|CCG037524.2|CCG039323.1|CCG045181.1|CCG027467.1|CCG001338.1|CCG024544.1|CCG008282.1|CCG013658.1|CCG013086.1|CCG018802.1|CCG015212.2|CCG052497.1|CCG004364.1|CCG056657.1|CCG040907.1|CCG017465.1|CCG049824.1|CCG019724.1|CCG045333.1|CCG022913.1|CCG006893.1|CCG008284.1|CCG037325.1|CCG…
GO:0046658	0.000741906	anchored component of plasma membrane	Cellular_Component	CCG040216.1|CCG031181.5|CCG025286.1|CCG019651.1|CCG031463.1|CCG031626.2|CCG010507.1|CCG018548.1|CCG041003.1|CCG044829.1|CCG037913.1|CCG054232.1|CCG013640.1|CCG011968.1|CCG027020.1|CCG055050.1|CCG022303.3|CCG023190.1|CCG006500.1|CCG005923.1|CCG052475.1|CCG035211.1|CCG030011.1|CCG009848.1|CCG022710.1|CCG048852.1|CCG004805.1|CCG054233.1|CCG004344.3|CCG014716.1|CCG052313.1|CCG014317.1|CCG046637.1|CCG…
GO:0051302	0.00075088	regulation of cell division	Biological_Process	CCG053607.1|CCG016259.1|CCG008661.1|CCG035563.1|CCG032503.1|CCG029106.1|CCG053979.1|CCG037063.1|CCG022628.1|CCG009327.1|CCG022721.2|CCG037311.1|CCG019913.1|CCG011367.1|CCG020338.1|CCG017434.1|CCG030941.1|CCG041586.1|CCG002564.1|CCG056459.1
GO:0003333	0.00075088	amino acid transmembrane transport	Biological_Process	CCG055491.1|CCG007450.1|CCG036216.1|CCG047212.1|CCG049271.1|CCG055103.1|CCG036163.2|CCG004571.4|CCG019456.1|CCG009222.1|CCG026329.1|CCG038942.1|CCG038943.1|CCG028193.1|CCG026835.1|CCG001125.1|CCG030281.1|CCG022595.1|CCG022536.2|CCG022768.1|CCG024929.1|CCG001126.1|CCG051431.1|CCG048168.1
GO:0015193	0.000753564	L-proline transmembrane transporter activity	Molecular_Function	CCG001126.1|CCG022536.2|CCG022768.1|CCG001125.1|CCG038942.1|CCG038943.1|CCG007450.1
GO:0016851	0.000753564	magnesium chelatase activity	Molecular_Function	CCG054246.1|CCG018266.1|CCG051723.1|CCG048962.1|CCG020285.1|CCG021569.1|CCG052615.1
GO:0004560	0.000830199	alpha-L-fucosidase activity	Molecular_Function	CCG004287.1|CCG013569.1|CCG037819.1|CCG044950.1|CCG027497.1|CCG045899.1|CCG013326.1|CCG044659.1|CCG033192.1|CCG020210.1|CCG027866.2
GO:0043090	0.000830283	amino acid import	Biological_Process	CCG011393.1|CCG030068.1|CCG001126.1|CCG026835.1|CCG001125.1|CCG038942.1|CCG038943.1|CCG036163.2|CCG047212.1
GO:0005774	0.000830283	vacuolar membrane	Cellular_Component	CCG013230.1|CCG042347.1|CCG048716.1|CCG022900.1|CCG018723.1|CCG021715.1|CCG047584.2|CCG056462.1|CCG007621.1|CCG027300.1|CCG023264.2|CCG029756.1|CCG039239.1|CCG056181.1|CCG054981.1|CCG009090.1|CCG026384.1|CCG035922.1|CCG020429.1|CCG041821.1|CCG019393.1|CCG008281.1|CCG003727.1|CCG029269.1|CCG029400.2|CCG028404.1|CCG055394.1|CCG046187.1|CCG007116.1|CCG016185.1|CCG007897.1|CCG035918.1|CCG040537.1|CCG…
GO:0030007	0.000840826	cellular potassium ion homeostasis	Biological_Process	CCG021056.1|CCG002910.1|CCG017142.1|CCG035922.1|CCG024960.1|CCG052121.1|CCG033623.1|CCG023264.2|CCG032284.2|CCG054619.2|CCG055232.1|CCG055231.1|CCG018980.1|CCG035151.2|CCG032727.1|CCG006494.1|CCG035918.1|CCG030116.1|CCG025671.1|CCG044417.1|CCG017141.1
GO:0015706	0.000840826	nitrate transport	Biological_Process	CCG019701.1|CCG019700.1|CCG039306.2|CCG045194.1|CCG050252.2|CCG031459.1|CCG023043.1|CCG048581.1|CCG026384.1|CCG055394.1|CCG050254.1|CCG004171.1|CCG032740.1|CCG020230.1|CCG037441.1|CCG056823.1|CCG052042.1|CCG040556.1|CCG053660.1|CCG050374.1|CCG050373.1|CCG012027.1|CCG039323.1|CCG004170.1|CCG044410.1
GO:0042128	0.000840826	nitrate assimilation	Biological_Process	CCG052791.1|CCG010786.1|CCG056050.1|CCG045194.1|CCG019701.1|CCG019700.1|CCG026384.1|CCG048581.1|CCG050252.2|CCG004171.1|CCG050254.1|CCG007897.1|CCG019204.1|CCG037441.1|CCG012338.1|CCG056823.1|CCG020230.1|CCG026202.1|CCG052042.1|CCG050374.1|CCG004170.1|CCG044410.1|CCG050373.1|CCG027742.1|CCG012027.1
GO:0010439	0.000840826	regulation of glucosinolate biosynthetic process	Biological_Process	CCG022346.1|CCG010185.1|CCG035526.1|CCG050849.1|CCG039807.1|CCG030650.2|CCG040386.1|CCG032497.1|CCG048055.1|CCG031531.1
GO:0019005	0.000840826	SCF ubiquitin ligase complex	Cellular_Component	CCG055239.1|CCG042248.1|CCG027354.1|CCG027421.3|CCG033890.1|CCG017923.1|CCG009219.1|CCG013976.1|CCG006731.1|CCG023300.1|CCG028781.1|CCG020176.1
GO:0019676	0.000840826	ammonia assimilation cycle	Biological_Process	CCG013137.1|CCG045686.1|CCG013138.1|CCG019204.1|CCG044884.1|CCG026202.1|CCG027742.1|CCG008867.2
GO:0006855	0.000873497	drug transmembrane transport	Biological_Process	CCG035918.1|CCG043176.1|CCG027286.1|CCG056767.1|CCG035300.1|CCG023264.2|CCG016602.1|CCG007527.1|CCG027287.1|CCG000669.1|CCG029577.1|CCG035922.1|CCG012226.1|CCG021901.1|CCG044417.1|CCG032284.2|CCG000348.1|CCG032727.1|CCG051492.2|CCG027288.1|CCG054619.2|CCG051568.1|CCG052121.1|CCG006494.1|CCG052165.1|CCG039264.2|CCG035151.2|CCG016601.1|CCG024960.1|CCG033623.1|CCG006112.2
GO:0051510	0.000873497	regulation of unidimensional cell growth	Biological_Process	CCG006570.1|CCG006106.1|CCG006108.1|CCG026065.1|CCG019209.1|CCG037784.1|CCG026067.1|CCG026064.1|CCG037785.1|CCG046657.1|CCG009511.1|CCG049483.1|CCG032776.1|CCG040597.1|CCG045074.1
GO:0003676	0.000924283	nucleic acid binding	Molecular_Function	CCG046010.1|CCG035563.1|CCG045740.1|CCG021051.1|CCG045739.1|CCG004847.1|CCG051537.1|CCG013086.1|CCG029106.1|CCG044350.1|CCG047263.1|CCG013990.2|CCG001563.1|CCG036120.1|CCG055239.1|CCG047898.1|CCG027254.1|CCG000666.1|CCG015458.1|CCG017465.1|CCG004965.1|CCG046874.1|CCG038121.1|CCG013922.1|CCG014678.1|CCG044790.1|CCG042149.1|CCG027354.1|CCG006609.1|CCG035436.1|CCG020687.2|CCG045984.1|CCG055373.1|CCG…
GO:0045485	0.000971785	omega-6 fatty acid desaturase activity	Molecular_Function	CCG004406.1|CCG003071.1|CCG039426.1|CCG024771.1|CCG047520.1|CCG008993.1
GO:0006636	0.00097586	unsaturated fatty acid biosynthetic process	Biological_Process	CCG028553.1|CCG008993.1|CCG039076.1|CCG047520.1|CCG030753.1|CCG024248.1|CCG029311.1|CCG004406.1|CCG004485.1|CCG003071.1|CCG008754.1|CCG051520.1|CCG039426.1|CCG024771.1
GO:0010236	0.000985744	plastoquinone biosynthetic process	Biological_Process	CCG029340.1|CCG033182.1|CCG029311.1|CCG039076.1|CCG028553.1|CCG017491.1|CCG051520.1|CCG015696.1|CCG004485.1
GO:0051607	0.000985744	defense response to virus	Biological_Process	CCG027852.1|CCG012749.1|CCG034846.1|CCG016395.1|CCG030560.1|CCG016667.1|CCG034425.1|CCG006352.1|CCG032040.1|CCG037172.1|CCG013922.1|CCG014678.1|CCG025335.1|CCG005384.1|CCG035999.1|CCG036120.1|CCG034595.1|CCG026730.1|CCG028540.1|CCG047635.1|CCG019961.1|CCG005060.1|CCG036099.1|CCG004196.1|CCG052842.1|CCG046641.1|CCG027788.1|CCG052817.1|CCG026445.1|CCG005210.1|CCG002119.1|CCG018179.2|CCG021054.1|CCG…
GO:0005960	0.000985744	glycine cleavage complex	Cellular_Component	CCG005077.1|CCG022992.1|CCG048750.1|CCG040432.1|CCG017136.1|CCG047089.1|CCG027611.1

## Sheet: EBC_Ctrl_vs_Leaf_Ctrl_downDEG
GeneID	EBC_Ctrl	EBC_salt	Leaf_Ctrl	Leaf_salt	Leaf+EBC_Ctrl	Leaf+EBC_salt	seedling	inflorescences	leaf	stem	seed
CCG012138.2	108.53	123.83	0.36	0.37	0.55	0.59	1.01	11.32	0.25	2.19	0.03
CCG051999.1	14.94	16.01	0.08	0.04	0.09	0.09	1.58	0.8	0.12	0.33	0.03
CCG037407.1	3876.99	5442.28	9.7	2.89	10.96	15.98	0.18	1.24	8.59	3.02	0
CCG045660.1	933.89	2226.7	2.56	0.9	3.08	4.43	811.63	0.49	0.72	0.51	1.24
CCG019193.1	77.59	64.14	0.31	0.11	0.26	0.39	1.98	0.83	0.41	0.18	0
CCG024952.1	168.05	357.99	0.52	0.26	0.71	1.18	0.09	2.04	0.38	0.13	0
CCG021335.1	29.93	34.23	0.11	0.09	0.12	0.18	10.88	3.85	0.78	2.38	0.31
CCG001876.1	5157.32	7331.98	17.62	5.48	19.64	21.54	3667.47	5.49	24.57	70.72	4.88
CCG035664.1	680.2	760.03	1.82	0.83	1.88	3	0.12	0.51	0.17	0.04	0.19
CCG006869.1	590.28	414.07	1.69	1.33	2.23	2.83	1087.84	33.04	5.36	4.48	8.23
CCG002048.1	108.14	162.9	0.28	0.06	0.37	0.4	1.84	5.12	0.46	0.5	0.11
CCG024118.1	97.09	168.56	0.63	0.35	0.75	1.07	1.44	1.63	0.89	0.36	0
CCG047707.1	1916.76	2654.42	7.78	7.59	6.26	15.42	3.33	2.57	42.37	1.24	1.05
CCG013223.1	448.94	525.88	1.48	0.52	1.25	2.11	0.09	0.36	0.39	0.03	0.18
CCG000883.1	187.41	277.65	0.63	0.44	0.76	1.09	20.7	4.76	1.63	8.9	3.55
CCG041201.1	136.28	218.41	0.39	0.44	0.5	1.03	28.78	5.65	2.27	3.01	0.31
CCG053072.1	61.14	287.4	0.85	2.17	1.78	3.08	14.35	2.08	2.76	1.37	1.36
CCG046921.1	998.75	1290.24	2.68	0.92	3.32	3.81	334.19	9.32	2.62	5.4	1.79
CCG005770.1	89.89	235.95	0.25	0.07	0.34	0.72	23.92	0.22	0.27	0.13	0.03
CCG037125.1	88.35	138.62	0.37	0.17	0.33	0.45	1.97	2.21	1.81	2.71	0.7
CCG008922.1	214.52	329.45	0.63	0.11	0.68	0.88	1.68	7.49	1.15	0.9	0.47
CCG003270.1	284.85	283.13	1.34	1.81	1.39	2.79	0.12	0.24	9.81	0.22	0.39
CCG011074.1	166.01	230.01	0.28	0.28	0.53	0.52	0	12.55	7.91	3.27	0
CCG007802.1	162.39	113.49	4.81	4.62	9.19	8.11	110.61	62.13	257	36.68	3.96
CCG040733.1	209.71	224.13	0.91	1.02	0.91	2.23	0.09	0.24	8.27	0.19	0.43
CCG043954.1	12.37	20.14	0.1	0.08	0.12	0.14	13.28	0.36	0.01	0.69	0.67
CCG015491.4	142.65	209.76	1.31	1.11	1.13	1.48	0.58	1.13	0.47	0.83	1.4
CCG021097.1	58.67	78.03	0.19	0.04	0.27	0.32	0.73	0	0.03	0	0
CCG001466.1	58.01	79.08	0.44	0.4	0.53	0.51	205.87	10.07	8.64	7.47	1.33
CCG020885.1	88.33	137.63	2.49	4.11	2.76	4.27	29.54	12.04	1.91	15.65	0.29
CCG003178.1	296.77	521.01	0.78	0.24	0.79	1.41	23.26	0.4	0.74	0.61	0.05
CCG055388.1	34.28	38.8	0.26	0.22	0.17	0.37	7.86	0.39	0.48	1.9	40.68
CCG022840.1	57.37	264.38	0.17	0.12	0.26	1.19	3.93	4.94	0	0.25	0.1
CCG002457.1	170.37	218.69	2.23	1.68	1.53	1.97	1.51	6.19	1.72	9.57	0.64
CCG007872.1	68.51	61.51	1.33	0.9	1.58	1.47	138.62	25.36	13.21	27.08	1.22
CCG041836.1	32.72	56.44	0.11	0.03	0.15	0.18	0.05	0.05	0	0.02	0.07
CCG044999.2	53.72	79.95	0.62	0.65	0.53	1.13	1.11	9.15	0.77	3.97	1.17
CCG002388.1	106.7	134.37	0.33	0.09	0.34	0.49	21.64	1.11	0.07	0.35	0.11
CCG039179.1	670.75	605.65	4.76	2.81	6.03	4.89	19.49	56.86	181.91	48.12	2.38
CCG038968.1	62.38	36.53	0.62	0.23	0.68	0.48	5.15	27.16	0.16	2.32	7.29
CCG044500.1	196.03	166.88	0.42	0.15	0.49	0.41	80.4	1.89	1.81	3.1	0.26
CCG054215.1	38.29	108.07	0.1	0.06	0.14	0.25	20.63	0.16	0.24	0.14	0
CCG026674.1	151.3	308.25	0.83	0.64	1.03	2.08	44.98	4.28	2.49	10.29	0.19
CCG031388.1	536.01	1083.53	9.09	8.21	8.79	13.35	20	18.99	8.28	3.51	0.99
CCG045905.2	80.61	121.6	1.29	1.83	1.21	4.2	321.48	5.49	16.39	13.45	17.67
CCG040873.1	221.25	286.84	1.53	1.78	1.17	1	0.2	0.56	0.45	1.52	0
CCG011306.1	318.03	314.32	1.29	0.43	1.32	1.19	100.48	35.64	2.39	15.11	1.6
CCG005158.1	39.6	32.5	0.09	0.06	0.1	0.12	2.65	0.04	0.37	0	0.05
CCG042894.1	43.81	55.68	0.13	0.02	0.1	0.13	19.5	0.74	0	0.18	0.06
CCG034903.1	85.56	70.96	0.27	0.06	0.27	0.33	0.36	0	0	0	0.09
CCG055248.1	44.22	49.55	0.14	0.01	0.17	0.18	455.53	1.81	0.06	0.91	0.79
CCG000529.1	71.27	100.22	0.48	0.41	0.66	0.68	4.3	0.7	0.32	0.47	0.69
CCG012480.1	31.67	48.7	0.06	0.01	0.06	0.21	0	0.02	0	0	0.02
CCG048980.1	143.09	373.89	0.57	0.2	0.46	1.21	1.93	0.04	0.49	0.17	0.05
CCG031928.1	63.86	124.26	0.26	0.31	0.41	0.55	1.51	1.22	2.88	3.65	32.08
CCG014267.2	629.85	990.38	7.12	6.06	6.36	8.34	10.31	4.19	2.8	2.35	0.02
CCG024117.1	117.86	221.57	0.48	0.21	0.38	1	0.5	2.06	1	0.4	0
CCG049027.1	314.01	235.29	1.04	0.1	0.73	0.69	0	0.83	0.37	0.29	0
CCG014488.1	109.34	104.12	1.02	0.6	0.84	1.23	32.75	12.08	5.94	68.91	0.14
CCG044838.1	24.77	24.03	0.14	0.1	0.1	0.29	11.23	0.71	0.88	2.31	0
CCG056128.1	121.49	183.21	1.18	4.37	5.12	0.81	21.36	0.89	6.54	12.18	0
CCG044721.1	111.9	141.51	0.42	0.02	0.19	0.43	5.97	0.6	0.49	0.12	0
CCG020000.1	41.15	246.53	0.49	0.72	0.62	1.81	64.6	53.9	0.96	1.99	0.48
CCG021819.1	85.7	225.57	0.25	0.17	0.31	0.67	0.78	0	0.11	0.04	0.02
CCG020469.1	154.58	242.25	2.25	3.26	2.06	3.53	3.67	8.41	3.74	5.92	0.35
CCG054352.1	20.07	25.44	0.1	0.03	0.06	0.1	1.43	0.38	0.11	0.11	0.04
CCG005571.1	93.05	215.69	0.9	0.91	0.68	1.54	1.9	2.7	0.29	0.46	0.02
CCG018743.1	26.83	25.02	0.32	0.87	0.41	0.85	29.87	7.2	20.85	10.6	0.17
CCG023348.1	1632.87	2536.02	29.23	39.65	34.84	56.47	71.52	67.42	11.9	76.33	11.44
CCG029260.1	385.13	687.98	1.1	0.42	0.92	1.62	2.16	1.67	1.76	2.55	9.6
CCG049067.3	64.2	77.83	0.41	0.35	0.44	0.84	61.01	0.43	0.29	0.36	0.19
CCG024733.1	37.34	58.48	0.07	0.01	0.2	0.18	87.7	0.02	0.29	0.23	0.23
CCG029388.1	21.34	68.2	0.46	0.31	0.41	1.35	6.39	0.66	0.23	0.4	0.19
CCG011900.2	55.77	137.08	0.24	0.1	0.18	0.39	0.34	0.06	0.01	0.13	2.38
CCG016177.1	614.07	351.47	1.89	0.18	1.64	0.93	46.13	5.08	1.21	23.24	0.17
CCG017946.1	64.19	144.73	0.25	0.17	0.38	0.62	3.52	0.11	0.38	0.29	0
CCG016709.1	7.93	15.4	0.02	0.03	0.01	0.04	26.82	0.47	0.19	0.02	0.23
CCG012044.1	1363.8	1494.5	22.67	29.38	29.58	58.17	36.7	4.49	19.58	9.13	0.12
CCG053915.1	10.08	11.18	0.31	0.11	0.25	0.22	0.98	1.41	0.42	2.06	0.02
CCG035075.1	58.95	82.73	0.1	0.01	0.15	0.25	4.78	1.43	0.02	0.04	0
CCG028466.1	14.4	23.81	0.11	0.04	0.1	0.17	0.28	0.1	0.08	0.02	0.04
CCG030212.2	15.95	21.7	0.05	0.01	0.07	0.05	148.77	0.03	0.17	0.11	0.6
CCG011241.1	48.81	89.22	0.08	0.03	0.18	0.18	49.64	2.14	0.14	1.2	0.17
CCG044573.1	30.36	58.8	0.2	0.13	0.28	0.55	16.25	0.36	0.39	4.13	0
CCG027503.1	745.45	743.06	2.44	0.56	2.67	1.95	422.2	14.02	4.83	42.02	3.14
CCG034174.1	47.29	75.25	0.11	0.18	0.18	0.25	12.56	0.46	0.12	0.05	0.09
CCG046653.1	7.28	12.18	0.03	0.38	0.05	1.08	4.79	0.52	1.46	7.32	0.39
CCG029440.1	154.03	322.13	0.45	0.17	0.51	0.59	645.77	3.08	2.57	21.48	1.69
CCG001377.1	2236.24	3378.23	35.45	31.89	38.79	38.47	125.29	154.91	27.05	249.76	14.2
CCG048064.1	25.23	24.62	0.05	0.01	0.12	0.05	0.39	0.27	0.08	0.03	0.03
CCG006356.1	107.17	74.81	0.27	0.07	0.29	0.27	82.16	15.96	0.83	1.2	0.1
CCG049702.1	22.75	22.82	0.97	1.46	1.15	1.19	18.09	7.02	1.99	6.81	1.55
CCG053219.1	285.44	367.29	2.66	1.97	3.48	4.15	22.22	4.67	3	1.66	1.62
CCG006872.1	638.99	241.76	1.79	0.33	3.17	2.19	724.22	21.75	2.87	2.05	7.32
CCG047643.1	2.13	6.79	0.04	0.07	0.03	0.07	6.66	42.89	0.06	0.29	0.45
CCG015898.1	1583.96	2500.28	15.97	34.31	21.45	70.27	7.41	3.55	7.93	2.48	0.21
CCG048635.1	78.38	122.72	0.1	0	0.33	0.43	0	0.31	0.31	0.06	0
CCG037227.1	43.93	54.93	0.36	0.29	0.38	0.43	2.1	4.15	0.48	2.17	0
CCG030750.1	104.91	103.68	1.76	1.23	1.24	1.27	0.83	5.06	1.42	8.85	0.73
CCG013704.1	3893.24	1453.86	9	0.74	9.46	4.01	0.4	5.11	14.89	8	0
CCG015948.1	385.14	323.58	1.02	0.23	1.08	1.06	3.6	8.91	7.68	4.61	0.11
CCG022677.1	32.24	42.96	0.28	0.26	0.33	0.22	4.71	0.64	0.26	2.91	0.09
CCG039154.1	48.94	66.2	0.18	0.07	0.18	0.27	0.43	30.61	0.23	0.2	0.36
CCG044098.1	43.08	34.22	0.35	0.18	0.25	0.24	27.11	0.59	1.37	1.02	0.22
CCG034494.2	68.06	108.05	0.54	0.42	0.56	0.72	89.34	2.06	0.06	0.1	20.95
CCG031007.1	22.95	26.57	0.58	0.69	0.61	0.76	18.82	6.46	3.72	13.38	3.01
CCG001927.1	61.99	79.25	2.1	2.11	1.67	1.83	14.96	3.13	4.6	3.09	0.07
CCG045767.1	37.72	62.45	0.76	0.66	0.86	2.27	263.62	6.5	40.78	39.29	2.05
CCG039113.1	88.01	90.41	0.31	0.08	0.27	0.17	0.9	0.17	0.07	0.32	0.39
CCG032170.1	178.74	91.77	6.68	3.57	5.57	4.81	120.07	16.37	90.55	82.21	0.47
CCG025813.1	136.77	181.14	2.68	1.83	2.08	3.78	86.44	9.86	21.81	22.15	0.48
CCG022702.1	42.04	58.32	0.07	0.04	0.12	0.1	6.72	0.01	0.11	0.47	0.03
CCG010955.1	94.38	77.91	3.99	2.78	5.01	1.99	149.52	58.54	131.29	515.57	0.41
CCG027973.1	1130.32	301.47	3.17	0.69	4.95	2.94	528.22	28.27	0.66	1.24	3.57
CCG016218.2	106.84	133.76	0.36	0.08	0.3	0.41	0.61	0.94	0.45	0.25	0
CCG028576.1	25.68	48.2	0.35	1.18	0.4	1.55	34.11	2.21	1.24	0.39	30.44
CCG051237.1	384.21	624.49	6.17	7.08	5.54	6.96	57.66	0.58	2.02	0.32	0
CCG006575.1	27.72	39.03	0.13	0.07	0.12	0.11	1.45	0.84	0.17	0.14	0.65
CCG046208.1	21.53	20.42	0.11	0.1	0.14	0.14	2.54	1.47	0.2	1.05	0
CCG046329.4	548.59	812.83	6.78	5.98	6.31	5.49	4.04	57.16	3.6	4.65	0
CCG044917.1	17.63	11.86	0.14	0.07	0.2	0.19	22.47	9.46	45.98	12.32	0.06
CCG029344.1	69.01	50.53	0.16	0.01	0.14	0.13	11.35	2.24	0.35	0.71	1.66
CCG006280.1	8.76	16.75	0.07	0.03	0.04	0.07	2.31	0.07	0.13	0.52	0.25
CCG028846.1	36.03	32.97	0.89	1.67	1	1.52	0.64	0.98	2.18	3.58	0.2
CCG015649.1	202.49	151.05	2.15	1.06	2.71	1.33	1166.71	17.16	60.46	71.04	4.44
CCG027155.1	339.67	217.28	2.77	2.55	3.8	3.91	123.17	26.51	24.33	23.16	6.56
CCG043812.1	74.13	116.35	0.29	0.03	0.2	0.25	0.2	0.02	0	0	0
CCG044023.1	613.44	1271.82	4.4	0.79	3.02	2.93	514.55	18.07	6.52	48.26	0.31
CCG002607.1	250.74	525.25	1.25	0.47	1.48	1.01	66.82	11.94	0.59	10.61	0.08
CCG002076.1	436.33	647.31	5.6	4.49	5	3.89	4.03	65.27	3.31	4.92	0
CCG020853.1	75.56	51.36	1.74	0.84	1.69	1.2	10.74	15.37	24.08	9.7	0.03
CCG007019.1	105.04	108.9	1.26	0.49	1.42	1.09	124.48	7.23	32.1	2.09	4.47
CCG038283.1	47.54	51.43	0.19	0.02	0.08	0.15	1.29	0.47	0.01	0.03	0.24
CCG015809.1	1.6	3.37	0.08	0.05	0.11	0.11	0.94	1.03	0.1	0.24	0.37
CCG030796.1	47.46	79.47	0.89	0.9	1	1.18	1.33	1.05	1.06	1.19	1.15
CCG048173.1	254.15	327.1	7.54	5.23	6.77	5.24	20.21	18.69	7.73	11.86	0.74
CCG055387.1	57	53.71	0.35	0.58	0.63	0.98	41.29	1.2	0.54	4.83	80.6
CCG055352.1	28.79	42.35	0.06	0	0.08	0.15	0.02	0.02	0	0.03	0
CCG008610.1	143.09	131.02	5.09	8.12	5.25	7.93	9.63	24.1	57.93	52.2	1.45
CCG005136.1	96.97	145.36	1.21	1.53	1.69	2.11	108.68	17.21	23.8	98.45	0.23
CCG012469.1	455.25	667.83	5.47	14.73	20.54	3.67	80.18	5.46	41.35	84.46	0.25
CCG017949.1	17.88	19.69	0.15	0.04	0.15	0.07	0.55	1.55	0.05	0.16	0
CCG019479.1	164.96	311.85	2.11	4.35	1.78	6.86	16.64	4.27	1.51	8.17	0.47
CCG021765.1	37.46	45.38	0.19	0.15	0.35	0.44	1.04	2.46	0.29	1.28	0
CCG007774.1	69.56	80.7	0.22	0.02	0.13	0.22	1.24	1.5	0.3	3.37	0
CCG025695.1	13.8	18.12	0.15	0.21	0.36	0.09	1.75	0.17	0.15	0.5	0.12
CCG003000.1	204.59	437.06	3.24	5.31	3.43	8.52	9.03	5.34	0.89	5.92	1.99
CCG003868.1	20.02	31.48	0.68	0.42	0.58	0.79	3.74	15.66	12.02	22.35	0.82
CCG005101.1	5251.86	8999.36	26.14	4.21	13.92	21.59	0	138.5	33.32	15.12	0
CCG011073.1	79.87	118.07	0.18	0.04	0.21	0.33	0.43	8.1	6.09	2.31	0
CCG005102.1	51195.9	53417.8	204.61	25.5	115.88	130.13	14.79	486.26	92.35	57.87	0.62
CCG004252.1	70.41	111.93	0.34	0.06	0.18	0.35	0.98	0.78	0.22	0.09	0.02
CCG041651.1	46.89	70.22	0.17	0.04	0.06	0.09	0	0	0	0	0
CCG007053.1	3.48	6.82	0.16	0.17	0.17	0.29	0.96	1.38	0.15	0.23	0.52
CCG029354.1	38.32	58.77	0.66	0.8	0.78	0.67	0.46	5.99	0.92	11.26	0
CCG027558.1	34.15	73.09	0.42	0.21	0.34	0.3	0.49	6.14	0.6	0.94	0.03
CCG055854.1	52.81	82.54	0.14	0.04	0.24	0.27	1.24	2.38	2.03	1.03	0.51
CCG030505.1	81.26	90.75	0.16	0.22	0.18	0.32	58.76	0.33	4.28	8.39	2.76
CCG022839.1	62	292.73	0.28	0.23	0.27	1.11	2.63	5.61	0.04	0.26	0.11
CCG019869.1	23.94	37.44	0.64	0.43	0.89	0.55	1.36	6.26	1.56	3.73	0.1
CCG018711.1	11.7	53.64	0.05	0.01	0.02	0.13	0.25	0.12	0.27	0.1	0.05
CCG004750.1	29.6	31.48	0.29	0.12	0.28	0.13	1.11	0.93	0.23	0.94	0.01
CCG028074.1	90.38	150.04	0.95	0.68	0.53	1.08	0.36	1.33	1.53	2.13	0
CCG047018.1	56.35	79.12	0.17	0.1	0.22	0.17	6.77	0.77	0.22	0.52	4.11
CCG013737.1	7.65	7.48	0.1	0.06	0.09	0.03	0.09	1.57	0.04	0.11	0.14
CCG037261.1	67.99	61.4	0.32	0.17	0.22	0.28	20.81	1.53	7.65	20.37	0.18
CCG027499.1	15.03	20.69	0.1	0.04	0.15	0.16	1.66	0.44	0.1	0.93	0.06
CCG028162.1	33.83	21.2	0.19	0.15	0.14	0.14	0	0.21	0.75	0.15	0
CCG012481.1	32.24	23.13	0.27	0.01	0.15	0.28	0.36	0.27	0	0	0
CCG015242.1	35.26	109.19	0.55	1.09	0.61	1.93	26.29	3.51	1.34	3.33	0
CCG015280.1	233.79	207.34	6.31	11.74	6.59	12.4	3.79	8.07	18.39	29.5	1.14
CCG022066.1	110.47	137.72	3.16	3.91	3.44	3.77	54.32	4.32	7.77	5.54	0
CCG008947.1	16.82	40.64	0.87	0.75	0.54	0.51	4.27	1.57	0.86	1.02	1.06
CCG043545.1	12.18	18.49	0.08	0.01	0.07	0.22	0.12	0.06	0.15	0.13	0
CCG036697.1	33.34	33.92	0.16	0.06	0.14	0.09	0.33	0.88	0.36	0.14	0.03
CCG000807.1	78.08	71.14	0.27	0.02	0.16	0.24	0	0.15	0.06	0.05	0
CCG001691.1	17.09	27.02	0.47	0.21	0.21	0.3	9.47	11.69	0.27	1.62	0.05
CCG003705.1	306.44	258.66	1.2	0.18	0.7	0.45	8.28	0.37	0.46	0.23	0
CCG025445.1	314.16	546.1	7.31	11.49	11.43	9.55	130.04	7.99	24.43	36.46	4.16
CCG017138.1	656.43	649.65	9.87	12.99	12.34	13.71	389.28	236.23	100.86	159.41	12.5
CCG053868.1	30.23	28.86	0.26	0.05	0.18	0.14	31.22	2.2	7.44	8.52	0.03
CCG011993.1	79.88	94.88	1.58	1.14	1.55	1.47	7.14	2.85	1.37	1.57	1.65
CCG054330.1	26.65	20.33	0.07	0	0.06	0.07	21.24	0.1	0.08	0.06	0.05
CCG005725.1	8.54	13.76	0.12	0.1	0.1	0.14	2.77	3.47	0.26	0.56	1.37
CCG050428.1	99.24	120.89	1.73	2.8	2.49	4.74	10.56	0.93	1.61	23.75	1.81
CCG057320.1	26.74	42.49	0.27	0.28	0.37	0.5	4.44	1.03	1.19	1.07	0
CCG023763.1	48.02	84.23	0.09	0.09	0.16	0.25	30.08	0.62	0.16	0.14	0.39
CCG004370.1	258.91	54.81	1.38	1.78	1.94	2.05	0.38	55.05	40.16	19.96	1.92
CCG024251.1	29.65	38.74	0.46	0.32	0.4	0.39	0	1.03	0.44	1.6	0.06
CCG048496.1	244.91	473.48	0.65	0.41	0.67	1.48	8.08	0.01	0.31	0.12	0
CCG050429.1	68.51	76.1	1.38	1.69	1.96	2.36	10.11	2.03	2.13	37.13	0.48
CCG047316.1	2232.01	1681.4	7.69	0.78	5.6	3.51	3.7	2.15	1.76	1.06	0.1
CCG018411.1	88.32	99.97	2.7	2.19	3.42	2.27	4.4	32.55	8.72	39.12	18.18
CCG006031.1	34.61	44.06	0.98	1.11	1.1	1.2	8.12	3.25	1.25	4.7	14.51
CCG021957.1	40.38	38.83	0.13	0.01	0.07	0.13	0.02	0	0	0	0
CCG055245.1	12.3	78.91	0.1	0.06	0.03	0.27	588.65	1.46	0.23	0.45	8.12
CCG037967.1	10.52	11.34	0.32	0.4	0.37	0.27	0.09	4.31	0.14	0.23	0.08
CCG056834.1	45.14	48.84	0.95	0.5	0.86	0.77	15.85	4.27	9.88	7.87	0.06
CCG027525.1	58.28	85.29	1.29	1.62	1.38	1.64	2.52	2.08	0.56	0.22	1
CCG006806.3	34.08	33.53	0.61	0.52	0.63	0.55	3.68	4.54	2.86	6.38	1.44
CCG044723.1	75.75	85.47	0.13	0.07	0.18	0.21	0.95	0.23	0.24	0.08	0
CCG051006.1	50.48	88.93	0.8	4.1	0.61	8.28	4.53	8.03	12.83	16.07	1.03
CCG028882.1	30.12	35.92	0.17	0.11	0.28	0.24	24.27	3.5	1.34	0.94	0.23
CCG010711.1	9.81	6.32	0.21	0.12	0.27	0.16	80.03	16.59	2.39	0.59	0.09
CCG005840.1	12.08	20.54	0.04	0.04	0.05	0.12	17.73	1.15	0.49	2.34	0.03
CCG045557.2	132.53	124.28	0.59	0.03	0.29	0.25	0.37	2.37	0.07	0.23	0.16
CCG055579.1	20.5	57.4	0.68	1.22	0.76	1.59	3.08	16.19	0.4	2.73	0.66
CCG043316.2	14.65	17.81	0.71	1.61	0.62	2.35	2.52	0.31	0.73	0.94	0.37
CCG016951.1	14.12	26.01	0.21	0.91	0.29	0.58	19.89	2.85	1.16	0.47	17.92
CCG050519.1	81.63	48.16	0.3	0.12	0.31	0.18	67.16	0.07	0.53	2.22	0.08
CCG017227.1	58.04	16.85	0.32	0.09	0.38	0.27	93.05	1.57	5.4	15.13	0.11
CCG046640.1	89.24	106.79	0.86	4.48	0.56	4.12	14.17	21.09	26.53	6.68	0.24
CCG023150.1	8.53	19.82	0.12	0.2	0.17	0.24	2.28	1.86	0.34	0.94	92.82
CCG003978.1	136.21	182.33	0.94	0.59	1.15	1.15	13.65	8	13.37	15.58	1.58
CCG050910.1	35.65	63.27	0.74	1.07	0.89	1.64	36.31	1.63	3.21	6.93	0.08
CCG048752.1	900.43	941.36	12.72	20.14	17.74	20.49	594.04	297.82	137.57	204.61	21.8
CCG025305.1	19.33	18.24	0.56	0.67	0.43	0.75	1.45	0.97	1.05	16.67	0.09
CCG051050.1	64.89	76.14	0.29	0.09	0.23	0.24	2.66	0.87	0.06	0.01	0.43
CCG054230.1	1006.21	919.31	5.86	1.04	6.77	3.23	933.56	1.4	31.01	13.83	5.94
CCG003016.1	50.18	66.78	1.14	0.65	0.93	0.64	1.31	1.31	0.24	0.36	0
CCG026583.1	424.39	208.8	4.64	4.64	5.06	4.96	157.49	51.24	30.14	68.63	5.25
CCG000386.1	310.79	514.74	7.52	10.72	9.75	9.95	172.32	10.47	32.07	52.25	7.53
CCG005203.1	8.29	6.34	0.23	0.23	0.16	0.2	3.15	0.51	0.26	0.49	0.46
CCG024593.1	70.04	59.49	0.82	0.93	0.94	1.28	100.27	1.14	1.96	2.34	0.43
CCG034170.2	42.93	48.9	0.29	0.06	0.13	0.16	0.11	0.86	0.28	0.16	0
CCG054883.1	90.14	103.03	1.27	0.89	1.15	1.17	81.05	18.11	8.69	29.71	1.61
CCG011911.1	35.41	141.66	0.17	0.06	0.08	0.25	0	0.01	0	0	0.03
CCG043750.1	8.59	7.34	0.13	0.2	0.1	0.23	7.26	3.04	10.34	3.26	0
CCG020295.2	89.89	63.56	1.38	0.72	1.27	1.35	10.16	12.08	19.02	6.7	0.02
CCG019886.1	110.64	105.02	1.64	0.7	1.24	1.23	2.75	11.58	1.01	3.34	0.33
CCG025814.1	32.92	49.36	0.6	0.39	0.49	1.18	38.43	2.55	5.16	5.58	0.13
CCG009078.1	252.86	98.04	1.01	0.19	2.08	0.91	7841.08	3.95	52.93	40.68	18.4
CCG000709.1	25.24	57.87	0.13	0.06	0.04	0.25	1.59	0.26	0.03	1.18	0
CCG048066.1	12.3	9.91	0.05	0	0.03	0.03	1.76	0.21	0.08	0	5.47
CCG003426.1	28.61	96.38	0.37	0.54	0.39	0.71	5.82	0.74	0.57	2.52	0.05
CCG026193.1	23.63	14.73	1.3	1.54	1.6	1.39	115.25	46.49	5.03	11.79	2.92
CCG048686.1	11.63	6.58	0.03	0	0.08	0.02	0.03	0	0	0.01	0
CCG027527.1	249.76	444.82	5.15	8.69	7.15	14.38	57.11	18.24	17.78	146.63	17.81
CCG011790.1	15.15	20.59	0.36	0.27	0.44	0.46	15.49	5.53	6.69	23.95	2.87
CCG010564.1	45.65	40	0.14	0.25	0.18	0.34	1.52	0.33	0.53	0.24	0
CCG007554.1	62.54	64.4	0.27	0.03	0.12	0.11	0.28	0.57	0.04	0.06	0
CCG029294.1	4.95	6.67	0.18	0.22	0.06	0.09	1.57	1.52	0.84	0.8	0.1
CCG051687.1	27.58	75.93	0.59	0.46	0.47	0.7	0.38	26.81	0.14	0.29	0.32
CCG020002.1	324.45	478.47	3.23	5.22	5.25	6.64	352.35	18	9.92	6.84	1.33
CCG056012.1	125.55	95.52	0.33	0.06	0.28	0.19	58.33	0.58	0.94	0.48	0.09
CCG022408.1	19.54	21.6	0.08	0.03	0.04	0.09	5.05	1.05	0.29	0.37	1.66
CCG048870.2	10.72	23.71	0.15	0.08	0.13	0.14	0.07	0.57	0.18	0.16	0.01
CCG029982.1	36.13	55.85	0.8	0.6	0.68	0.97	17.1	1.75	3.91	4.22	0.09
CCG004103.1	40.65	41.44	0.21	0.03	0.1	0.12	0.57	1.13	0.63	0.13	0.09
CCG002629.1	584.84	855.8	4.47	1.48	3.79	1.44	261.71	110.05	16.19	75.92	0.3
CCG055603.1	8.11	11.1	0.23	0.43	0.31	0.45	12.6	8.97	2.69	4.35	0.29
CCG019706.1	278.8	257.06	6.76	7.72	5.7	5.66	29.82	12.37	49.51	23.47	0
CCG044914.1	3.06	2.11	0.03	0.01	0.04	0.04	2.85	1.23	5.3	1.37	0.02
CCG034988.1	19.73	6.5	0.05	0	0.03	0.03	0.08	0	0	0	0
CCG014062.1	11.89	20.16	0.27	0.26	0.27	0.38	0.34	0.19	0.07	0	0.25
CCG041851.1	26.81	48.04	0.28	0.41	0.3	0.6	1.34	0.31	0.2	0.12	0.09
CCG017945.1	31.31	55.12	0.02	0.08	0.16	0.21	2.57	0.02	0.26	0.02	0
CCG043922.3	372.86	590.28	2.2	0.5	0.89	1.38	1.48	2.12	0.48	1.91	1.1
CCG002174.1	36.56	13.4	0.11	0.09	0.14	0.1	5.24	1.02	0.38	0.69	0
CCG000567.2	7.84	17.8	0.09	0.09	0.12	0.18	0.91	0.91	0.18	0.13	0
CCG045503.1	7.76	8.92	0.02	0	0.02	0.04	0	0.07	0	0	0
CCG024344.1	62.8	44.12	0.3	0.02	0.17	0.13	0.73	1.32	0.24	0.07	0
CCG015841.1	60.07	49.74	0.25	0.04	0.17	0.13	13.82	0.15	0.03	0.49	0
CCG050690.1	80.11	121.72	2.72	1.48	2.79	1.7	0.19	0.1	0.01	0.05	0
CCG040508.1	8.11	8.96	0.14	0.26	0.19	0.16	7.4	0.48	1.13	2.11	0.25
CCG025326.1	17.7	15.42	1.08	0.67	0.84	0.65	0.33	1.74	0.75	10.44	0.05
CCG006797.1	47.25	33.02	0.18	0	0.16	0.1	15.32	1.84	0.05	0.01	0
CCG055540.1	35.24	82.09	0.33	1.61	0.37	2.65	7.33	22.75	7.68	20.66	26.99
CCG037124.1	151.45	164.88	2.73	1.85	6.25	2.4	62.61	42.51	56.03	14.12	1.7
CCG041321.1	4748.19	1791.84	40.01	23.53	24.37	27.76	9.32	259.16	95.58	194.14	0.03
CCG031263.1	37.73	32.16	0.23	0.24	0.28	0.44	54.75	18.3	2.44	5.14	0
CCG008557.2	156.77	175.34	7.94	8.01	9.86	9.42	10.65	9.18	5.39	6.55	12.33
CCG005114.1	57.63	87.31	0.2	0.05	0.18	0.22	191.91	8.54	0.1	0.02	0.39
CCG046801.1	8.91	11.06	0.79	0.85	0.84	1.18	24	36.51	17.2	47.6	1.99
CCG036159.1	7.18	19.34	0.07	0.13	0.08	0.08	4.34	0.57	0.06	0.01	0.15
CCG026361.1	48.6	58.3	1.03	0.99	1.05	1.18	1.67	2.5	7.02	2.68	0.93
CCG041712.1	7.22	22.57	0.31	0.39	0.18	0.55	8.64	6.32	0.74	4.63	10.79
CCG011364.1	29.99	27.58	3.54	3.06	3.83	2.94	27.4	10.84	3.8	4.64	0.67
CCG048255.1	7.27	4.92	0.05	0.07	0.08	0.08	1.94	1.05	1.36	0.38	0.12
CCG050526.1	8.93	15.29	0.05	0.13	0.15	0.1	2.01	5.25	0.03	0.29	0
CCG052747.1	33.55	15.33	0.26	0.11	0.44	0.39	15.62	21.34	30.75	167.52	0.22
CCG038144.1	6.66	8.42	0.06	0.07	0.07	0.12	11.41	0.68	0.44	6.82	0.22
CCG048949.1	23.58	34.62	0.29	0.33	0.18	0.41	0.53	5.4	0.35	0.49	3.04
CCG002327.1	81.14	74.98	1.68	0.86	1.21	1.07	24.43	2.68	1.98	2.02	0
CCG022317.1	27.32	21.99	0.26	0.25	0.45	0.61	46.31	0.8	0.61	1.17	0.04
CCG024351.1	22.25	10.84	0.02	0.04	0.08	0.03	23.19	1.19	0.19	2.47	1.9
CCG039270.1	8.01	13.43	0.08	0.01	0.03	0.05	97.57	2.4	0.05	0.33	55.89
CCG025288.1	9.13	16.12	0.14	0.13	0.08	0.13	0.09	0.48	0.02	0.06	0.17
CCG010412.1	491.91	697.35	36.12	33.75	46.17	27.82	39.5	46.67	59.02	57.27	6.5
CCG034415.1	60.16	149.02	0.9	0.63	0.79	1.29	13.64	2.88	0.66	0.84	0.57
CCG036566.1	31.02	15.63	0.1	0.07	0.1	0.11	0.26	4.94	0.14	3.46	0
CCG048535.1	10.82	7.51	0.03	0	0.05	0.03	0.02	0.07	0.1	0.09	0
CCG051834.2	14.34	23.82	0.85	0.98	1.31	1.31	47.15	6.39	1.77	3.11	25.43
CCG046884.1	12.42	6.08	0.03	0.01	0.03	0.02	31.93	0.3	0.27	4.15	1.73
CCG017132.1	357.57	452.71	22.26	16.82	31.37	19.01	80.34	7.43	23.23	19.59	9.21
CCG039888.1	11.31	12.27	0.38	0.68	0.43	1.01	23.06	9.76	5.86	8.46	0.48
CCG004731.1	33.87	15.84	0.3	0.15	0.47	0.4	13.77	15.37	21.4	114.08	0.13
CCG051285.1	19.22	43.91	0.14	0.11	0.17	0.15	6.66	0.09	0.27	0.65	0
CCG052762.1	58.17	66.68	0.19	0.01	0.12	0.16	0.12	2.74	0.86	0.86	0.23
CCG013537.1	28.26	41.15	0.34	0.14	0.22	0.15	0.17	0.55	0.03	1.75	0.04
CCG021453.1	49.01	24.41	0.26	0.26	0.51	0.44	239.58	0.25	2.74	15.27	0.16
CCG045988.1	51.34	72.65	0.18	0.14	0.15	0.48	12.4	0.81	0.66	12.93	0
CCG039029.1	404.48	341.9	26.26	23.16	29.93	20.1	12.12	92.77	69.98	40.76	42.69
CCG028733.2	30.03	62.25	1.38	2.15	1.44	2.26	1.67	1.22	1.03	1.07	3
CCG012125.1	96.22	25.34	5.47	3.15	5.85	0.79	4.46	3.58	31.05	2.74	0.25
CCG024461.1	165.16	95.92	0.59	0.11	0.74	0.42	78.68	3.54	3.82	5.86	0.72
CCG027978.1	60.91	81.45	2.37	1.7	2.02	1.94	180.12	0.32	0.33	0.43	1.77
CCG009960.1	3.93	6.06	0.17	0.27	0.25	0.38	55.39	4	0.54	1.65	0.29
CCG057338.1	454.03	744.77	2.41	0.32	1.31	2.08	6.97	1.51	1.08	0.52	0.05
CCG055407.1	79.83	72.22	0.83	0.65	0.9	0.6	50.08	13.32	0.92	10.66	1.07
CCG033318.1	297.4	161.68	1.27	0.03	0.87	0.67	0.09	0.52	0.48	0.23	0
CCG011521.1	18.28	35.69	0.29	1	0.27	0.88	32.06	2.09	1.03	0.25	34.58
CCG005440.1	68.31	47.83	0.98	0.77	2.55	1.14	21.21	25.54	28.24	70.48	0.15
CCG041323.1	7041.32	3897.77	168.25	370.48	187.05	415.45	4.23	101.22	46.34	85.45	0
CCG015833.1	713.23	685.16	6.75	1.67	3.88	3.15	413.18	45.86	18.13	158.41	8.25
CCG007975.1	7.31	11.28	0.01	0	0.01	0.03	1.82	0.25	0.08	0.21	0.03
CCG040506.1	9.78	7.4	0.06	0.05	0.03	0.07	0.34	0.04	0.17	0.14	0.14
CCG002826.1	502.96	533.94	35.91	32.42	38.85	25.08	23.13	32.83	32.25	41.67	18.07
CCG048534.1	555.64	604.77	10.23	3.58	10.4	4.74	45.67	24.7	46.15	15.39	0.16
CCG012467.1	53.72	35.91	0.78	0.71	2.41	0.66	9.25	10.84	11.08	31.64	0
CCG004038.1	25.16	49.85	0.75	1.32	1.03	1.73	42.22	3.76	6.3	6.66	2.53
CCG042022.1	33.87	71.02	0.08	0.03	0.19	0.21	334.49	0	0.49	1.11	0.92
CCG006326.1	28.17	43.67	0.62	1.29	0.92	1.29	2.91	3.6	3.67	5.23	0.51
CCG015871.2	48.77	60.88	2.73	2.67	2.74	2.77	16.46	12.21	10.27	14.28	1.64
CCG014731.1	4.14	6.87	0.03	0.04	0.11	0.1	0.92	2.44	0.01	0.12	0
CCG034609.1	6	2.86	0.02	0	0.02	0	0.13	9.04	0.03	0.1	0
CCG008163.2	8.11	6.7	0.13	0.02	0.14	0.09	4.9	0.36	8.7	0.8	0
CCG003514.1	369.14	825.81	4.13	15.34	3.43	25.16	113.22	3.47	4.29	5.22	11.4
CCG038495.1	44.41	42.9	1.01	0.47	0.74	0.67	7.4	0.63	0.5	0.91	0
CCG014920.1	112.44	101.56	5.57	1.81	7.21	2.48	81.18	20.07	38.32	6.32	7.64
CCG023827.1	448.72	440.42	3.25	1.02	5.23	2.44	2748.22	3.8	34.36	20.2	51.19
CCG024462.2	24.83	23.03	1.5	0.95	1.42	1.33	3.57	16.48	2.36	16.32	5.38
CCG038217.1	4.04	8.1	0.01	0.01	0.02	0.05	6.8	0.13	0.04	0.12	0.11
CCG014260.1	7.05	9.35	0.09	0.03	0.08	0.07	15	10.56	4.9	0.58	0.21
CCG019125.1	8.94	17.55	0.15	0.12	0.16	0.21	2.64	1.69	0.16	0.16	0.03
CCG053025.1	43.64	39.3	0.25	0.02	0.13	0.04	1.68	0.01	0.08	0.05	0.43
CCG028196.1	47.55	36.12	0.65	0.52	0.74	0.75	36.35	0.71	6.07	3.49	0.42
CCG041157.1	10.82	10.84	0.04	0	0.06	0.02	17.61	4.6	0.28	0.8	0.04
CCG006346.1	21.98	21.64	0.47	0.33	0.56	0.48	64.5	1.2	0.69	10.72	0.11
CCG023393.1	23.99	57.41	0.17	0.12	0.12	0.4	2.25	0.02	0	0	0.24
CCG006927.1	81.16	96.31	3.85	5.09	5.07	5.81	27.45	20.63	16.7	18.14	0.5
CCG009587.1	5.33	1.83	0.79	0.85	0.76	0.6	0.25	1.1	0.76	0.55	0.29
CCG002027.1	20.37	16.41	2.2	1.8	2.75	1.87	22.77	33.34	6.83	15.1	11.21
CCG048628.1	4.78	5.58	0.02	0.01	0	0.03	2.61	0.07	0.05	0.15	0
CCG019310.1	9.96	8.77	0.32	0.47	0.31	0.49	8.06	8.72	0.52	3.97	3.11
CCG023673.1	192.66	164.49	2.45	2.21	1.47	2.31	12.35	1.19	0.58	0.88	0.95
CCG016183.1	114.48	98.09	1.88	1.81	2.3	2.82	106.93	3.32	7.68	20.47	0
CCG001959.1	40.98	57.68	0.5	0.49	0.33	0.4	24.49	8.39	1.76	9.11	3.7
CCG002936.1	57.51	60.02	2.48	1.88	2.56	1.92	2.8	3.89	8.93	3.77	1.75
CCG008438.1	12.61	11.09	0.22	0.17	0.18	0.19	56.19	6.3	1.73	2.96	2.1
CCG006561.1	8.11	22.53	0.11	0.07	0.21	0.17	370.56	4.9	0.65	22.17	0.03
CCG025812.1	36.64	51.88	0.81	0.63	0.67	0.97	20.02	2.9	6.31	6.67	0.03
CCG036009.2	54.03	51.7	0.45	0.24	0.62	0.33	24.57	1	0.3	0.46	2.37
CCG005376.1	21.6	29.08	0.11	0.04	0.09	0.18	9.8	0.03	0.14	0.42	0
CCG051823.1	16.89	16.27	0.28	0.18	0.46	0.29	9.39	2.97	2.06	17.72	3.14
CCG003890.1	4.16	9.15	0.03	0.06	0.02	0.14	0.04	0.13	0.99	0.02	0
CCG014965.1	31.42	39.84	1.79	2.32	1.91	1.56	23.72	6.34	18.9	0.71	20.75
CCG034416.1	453.7	275.65	11.78	8.77	14.64	12.28	0.24	0.21	0.13	0.05	0.83
CCG008014.1	8.33	7.62	0.12	0.13	0.15	0.1	8.14	0.79	1.1	1.78	0.11
CCG029863.1	14.9	4.56	0.01	0	0.04	0	2.48	0.01	0.1	0.14	0
CCG050199.1	112.7	66.9	1.06	0.36	1.09	0.58	24.62	0.54	8.03	5.39	0
CCG044915.1	6.74	4.77	0.06	0.03	0.12	0.07	3.5	1.53	7.47	2.24	0
CCG008183.1	14.04	17.8	0.08	0.12	0.1	0.13	11.78	1.2	0.52	0.26	0.06
CCG020068.1	20.96	15.15	0.08	0.02	0.05	0.06	3.1	0.15	0.09	0.05	0
CCG049350.1	26.35	12.3	0.15	0.03	0.19	0	93.77	1.38	0.84	11.11	5.37
CCG031326.1	15.15	52.52	0.4	3.75	0.63	8.06	9.2	13.9	3.87	11.24	39.99
CCG009122.1	4.99	4.77	0.02	0.02	0.04	0.03	0	0.38	0.01	0.02	0.15
CCG001624.1	7.93	6.84	0.06	0.07	0.07	0.15	6.8	28.12	16.65	21.04	15.34
CCG037827.2	6.14	12.8	0.42	0.79	0.49	1.01	12	27.51	14.47	13.13	1.41
CCG005356.1	159.2	668.56	0.68	0.46	0.7	1.78	0.25	0	0.11	0.15	0.02
CCG019149.1	22.24	24.96	2.05	1.62	1.79	1.77	8.72	14.72	6.15	9.92	0.73
CCG005019.2	15.74	18.76	0.82	0.96	1.11	1.16	1.64	11.8	3.6	3.03	17.67
CCG042694.1	5.94	16.58	0.05	0.08	0.02	0.1	1.63	31.16	0.15	0.02	0.25
CCG003427.2	85.54	94.05	3.31	1.18	6.6	1.48	294.05	39.65	6.37	9.23	1.38
CCG050239.1	4.14	19.4	0.05	0.13	0.1	0.18	1.71	0.72	0.11	0.29	0.06
CCG012128.1	73.16	126.83	1.37	0.95	0.67	0.7	28.06	11.74	1.13	1.13	4.85
CCG050358.1	7.33	4.19	0.17	0.1	0.21	0.31	41.57	62.96	7.6	25.6	0.18
CCG040423.1	464.82	654.12	14.61	13.56	19.34	15.78	54.24	2.69	27.54	0.53	1.24
CCG051260.3	22.92	25.8	0.53	0.32	0.57	0.57	33.7	1.28	0.62	1.4	1.65
CCG022371.1	16.3	31.2	0.09	0.1	0.15	0.12	43.23	1.6	0.39	0.55	0.03
CCG007490.1	44.86	100.16	2.06	1.76	1.86	1.77	10.02	5.04	1.42	1.13	0.36
CCG056126.1	46.49	30.43	0.68	0.56	1.72	0.56	9.4	9.48	9.56	28.3	0.04
CCG002771.1	30.15	33.78	1.05	1.54	1.44	3.39	2.64	1.83	4.65	6.51	0
CCG007093.1	47.46	33.84	6.03	4.63	6.15	5.03	45.16	51.07	32.89	74.71	0.08
CCG030173.1	5.96	15.19	0.16	0.36	0.34	0.54	4.67	3.86	3.41	8.94	1.9
CCG037260.1	6.7	9.68	0.05	0.03	0.03	0.05	2.6	0.22	0.93	1.29	0.03
CCG048145.1	13.02	15.49	0.5	0.7	0.84	1.39	14.56	2.2	1.26	2.82	0.91
CCG043082.1	5.23	7.5	0.16	0.1	0.15	0.05	20.54	10.3	2.47	18.22	9.27
CCG042949.1	6.27	11.77	0.04	0	0.01	0.03	0.5	0	0.01	0.04	0.02
CCG052004.1	65.33	133.8	4.95	4.89	5.35	5.22	37.95	6.42	9.64	3.92	0.28
CCG019382.1	22.58	24.4	0.93	1.47	1.17	2.25	18.13	2.92	1.95	10.72	0.62
CCG025628.1	564.04	378.72	49.05	31.42	52.84	56.41	844.06	844.85	521.69	1082.47	26.7
CCG055775.1	42.77	36.34	0.73	0.38	0.67	0.48	175.83	33.21	7.16	15.24	7.48
CCG017937.1	8.09	6.74	0.56	0.57	0.55	0.34	0.21	1.24	0.6	7.53	0.11
CCG018936.1	6.68	34.48	0.02	0.01	0	0.2	0.83	129.72	0.01	0.15	0
CCG022870.1	7.71	7.8	0.01	0	0.02	0.04	0.18	0.02	0	0	0.02
CCG040913.1	2.41	4.87	0.07	0.06	0.09	0.16	7.81	1.94	5.43	1.06	0.35
CCG024768.1	6.61	0.47	0.06	0	0.01	0	0	0	0	0	0
CCG046044.1	34.54	19.27	0.4	0.09	0.65	0.17	65.17	9.36	22.64	17.23	0.71
CCG033534.1	4.92	12.09	0.06	0.13	0.08	0.1	3.9	0.37	0.04	0.16	0.35
CCG049992.1	29.35	32.95	1.21	2.19	1.44	2.76	27.29	5.18	4.34	22.56	1.62
CCG027994.1	9.06	13.51	0.01	0	0.01	0.04	3.53	0.28	0	0.05	0
CCG021525.1	52.67	122.16	0.9	0.59	0.82	0.81	4.14	3.03	1.29	13.94	0.03
CCG035907.1	16.15	14.9	1.76	3.32	1.77	4.64	15.69	8.69	60.98	7.4	42.46
CCG029869.1	23.61	13.77	0.63	0.19	0.7	0.25	96.32	1.74	21.95	1.03	2.54
CCG004820.1	101.89	112.9	7.13	5.06	7.82	4.91	0.36	1.01	0	0.35	0
CCG016077.1	149.67	179.02	6.74	5.07	6.6	3.62	2.07	9.8	6.92	3.77	0
CCG009203.1	4.7	6.46	0.11	0.1	0.03	0.04	1.02	0.3	0.08	3.58	0
CCG044708.2	28.19	44.61	0.77	2.29	1.81	4.58	23.57	5.23	7.54	11.39	0.87
CCG021774.1	63.38	169.58	0.22	0.04	0.2	0.3	653.2	0.07	0.14	0.16	0.35
CCG052859.1	42.92	25.32	0.3	0.12	0.34	0.33	16.63	11.14	0.86	4.07	0.39
CCG016157.1	18.95	33.5	1.09	1.08	1.4	0.92	13.01	4.46	0.62	1.79	1.45
CCG046340.1	10.78	26.81	0.24	0.15	0.17	0.2	0.84	0.54	0.24	2.57	0
CCG056912.1	67.72	70.68	1.1	1.16	1.14	0.94	7.7	2.78	0.58	1.71	0.66
CCG005007.1	30.6	51.09	0.52	0.53	0.34	0.69	0.97	9.67	2.74	16.85	1.45
CCG005164.2	135.67	148.77	12.89	15.46	17.39	20.61	254.68	63.83	79.65	129.84	37.67
CCG050681.1	18.39	12.53	0.12	0.31	0.31	0.24	6.51	0.06	0.02	0.86	0
CCG031361.1	31.62	29.74	0.09	0.01	0.1	0.13	0	0	0	0	0
CCG033425.1	1786.04	2207.83	113.78	233.47	109.32	284.1	137.99	89.81	167.71	284.43	169.17
CCG038059.1	3.65	6.43	0.01	0	0.02	0.01	0.92	0.25	0.02	0.11	0
CCG044653.1	59.36	36.57	0.4	0.3	0.53	0.36	23	0.49	8.08	4.87	0
CCG011359.2	9.59	13.56	0.51	0.55	0.62	0.52	0.04	0.34	0.13	0.13	0.06
CCG056597.1	11.79	16.76	0.06	0.02	0.05	0.09	8.34	3.38	0.07	0.01	0.1
CCG044373.1	4.88	8.2	0.03	0	0.03	0.16	0	1.7	0.53	0	0
CCG051915.1	78.46	26.87	0.49	0.38	0.28	0.39	6.87	0.22	6.31	1.27	0.18
CCG047421.1	138.86	119.22	0.76	0.08	0.37	0.28	12.45	0.88	0.18	0.44	0.03
CCG013802.1	13.65	11.22	0.17	0.06	0.18	0.19	4.77	1.27	0.36	0.61	0.44
CCG030846.1	15.23	23.12	1.12	2.23	1.82	2.22	5.53	18.5	5.98	4.68	3.11
CCG045259.1	16.49	6.34	0.16	0.05	0.11	0.13	0.43	0.72	0.23	0.61	0.08
CCG035229.1	54.4	19.98	0.41	0.23	0.52	0.48	18.85	2.54	2.3	3.58	0.11
CCG015547.1	51.75	69.48	4.04	2.95	6.21	4.18	73.22	27.08	50.06	44.76	6.24
CCG047245.3	342.12	584.07	20.54	17.2	19.31	17.55	56.02	19.76	16.29	7.52	0.04
CCG048856.1	86.06	447.58	0.49	0.24	0.32	1.45	769.21	0.05	0.35	0.5	0.17
CCG057216.1	39.01	52.16	1.66	2.27	1.62	2.31	87.38	9.08	4.15	2.76	9.99
CCG010144.1	8.35	50.54	0.1	0.34	0.24	0.6	16.89	19.08	1.55	3.48	0.14
CCG039722.1	6.28	29.08	0.05	0.28	0.13	0.26	5.9	1.58	0.18	0.9	0.08
CCG004314.1	7.87	6.68	0.25	0.77	0.19	0.89	0	0.19	0.28	0	0
CCG038253.1	12.15	19.21	0.07	0.01	0.02	0	0	0.11	0.03	0.09	0
CCG028442.1	575.04	607.99	23.19	17.03	26.44	12.52	11.69	77.71	63.96	31.54	0
CCG008237.1	170.43	200.71	1.14	0.3	0.35	0.58	0.06	2.52	0.39	0.35	1.02
CCG023177.1	4.35	2.54	0.01	0	0	0	9.53	7.55	7.47	12.03	2.45
CCG029441.1	79.22	48.04	0.28	0.05	0.44	0.15	566.69	23.8	43.04	228.53	0.31
CCG005506.1	640.36	435.95	11.07	4.44	23.32	4.17	453.85	3.95	6.45	41.15	2.59
CCG035970.1	126.16	152.37	2.9	2.75	4.33	2.04	91.93	18.41	11.91	29.86	7.62
CCG013376.1	39.49	98.91	0.78	2.41	0.76	3.33	0.84	0.54	0.26	0.69	3.18
CCG004985.1	39.02	33.93	0.51	0.24	0.21	0.14	0.71	4.06	4.53	2.93	11.9
CCG015115.1	107.19	166.43	0.56	0.09	0.26	0.46	5.46	2.57	0.34	0.24	0
CCG037689.1	30.43	41.85	0.19	0.03	0.08	0.07	0	0.2	0	0.06	0
CCG039708.1	21.71	43.27	1.04	0.84	1.05	0.83	4.81	1.4	0.26	0.39	0
CCG015196.1	44.89	52.72	0.46	0.13	0.52	0.21	3.77	7.67	0.27	0.89	0.23
CCG011545.1	4.6	7.96	0.11	0.17	0.14	0.12	1.31	1.25	0.22	0.22	0.62
CCG009993.1	141.31	174.91	8.83	6.11	7.78	6.18	10.53	68.73	1.77	2.39	12.27
CCG014822.1	17.34	27.65	0.43	0.34	0.51	0.42	19.31	3.88	0.57	25.55	0.48
CCG048616.1	4.99	5.73	0.02	0.01	0.03	0.01	0	0.04	0.02	0.04	0.38
CCG045936.1	14.12	24.39	0.5	0.37	0.49	0.48	0.66	0.79	0.5	0.93	0.12
CCG011499.1	83.51	117.61	4.56	7.49	8.75	7.89	57.16	11.69	36.46	93.45	51.32
CCG022872.1	123.37	103.19	5.28	4.38	6.68	4.39	342.34	27.81	32.97	82.71	26.37
CCG039750.1	1.68	3.34	0.09	0.11	0.08	0.11	0.8	0.89	0.09	0.2	0.39
CCG012482.3	41.97	46.84	3.32	3.99	3.53	3.69	3	2.62	1.72	3.4	5.86
CCG024652.1	17.3	27.32	0.18	0.06	0	0.1	24.05	0.52	0.98	0.04	0.29
CCG053100.1	5.96	7.76	0.05	0.02	0.02	0.07	3.77	0.6	0.21	1.99	0
CCG050484.1	19.71	17.91	0.55	0.61	0.53	0.67	4.32	1.69	3.91	5.41	0.24
CCG050533.1	6.25	6.02	0.11	0.32	0.09	0.27	0.93	6.48	0.36	0.78	0.3
CCG033001.1	158.78	57.09	0.69	0.25	2.18	1.01	7022.4	2.31	26.94	6.29	16.53
CCG028732.2	208.69	296.72	11.58	10.2	13.71	10.64	5.45	8.34	3.69	4.99	22.7
CCG024709.1	22.77	28.64	1.6	1.82	1.81	2.14	5.2	7.37	7.24	13.69	2.11
CCG021261.1	33.8	49.53	4.54	5.03	6.06	6.19	20.32	64.95	63.06	99.07	30.55
CCG024770.1	65.06	89.03	0.29	0.11	0.13	0.25	2.27	1.46	0.21	0.22	0.77
CCG013893.1	409.23	200.4	6.79	3.57	6	7.34	66.82	103.45	230.66	162	0.02
CCG009071.1	22.14	41.4	0.12	0.07	0.1	0.21	0.09	2.47	0	0.03	0.13
CCG040507.1	10.23	8.98	0.12	0.05	0.09	0.07	0.59	0.12	0.07	0.06	0.11
CCG006736.2	73.89	76.44	3.67	3.63	4.78	5.18	243	50.55	14.42	85.82	57.68
CCG018519.1	24.27	65.93	0.27	0.28	0.18	0.59	153.82	0.91	0.47	2.69	2.48
CCG053230.1	22.59	19.41	1.11	0.88	1.16	0.95	9.91	1.94	8.26	12.16	0
CCG018601.1	9.58	4.64	0.91	0.46	0.84	0.62	23.93	1.91	4.34	23.08	4.16
CCG046952.1	743.73	1033.29	28.81	65.3	31.53	77.69	820.2	86.29	391.45	463.87	6.23
CCG023135.1	125.44	225.39	5.84	9.38	6.83	12.43	30.58	11.81	1.85	59.33	2.31
CCG045051.2	2.42	3.17	0.04	0.02	0.1	0.07	51.19	3.93	4.18	3.42	0.3
CCG025190.1	16.32	25.34	0.12	0	0.03	0.05	0.28	1.61	0.14	0	0
CCG007738.2	15.64	30.34	0.14	0.18	0.57	0.86	991.58	1.96	34.27	29.38	21.52
CCG035729.2	46.54	53.48	2.7	2.23	2.45	2.14	0.78	5.03	2.22	1.42	1.45
CCG053502.1	27.04	161.91	0.3	0.79	0.31	0.65	0	0	0	0	0
CCG012600.1	13.92	6.58	0.05	0.26	0.2	0.3	0.6	0.58	0.88	1.01	0
CCG013383.1	16.67	14.51	0.31	0.14	0.4	0.29	1.85	0.51	0.16	0.32	0.07
CCG003996.1	17.82	16.21	0.64	0.69	0.71	0.98	1.12	5.02	0.26	0.48	2.05
CCG003452.1	65.3	92.22	3.35	3.49	3.41	3.46	4.29	7.45	15.09	10.17	12.44
CCG030725.1	3.87	8.3	0.01	0	0.02	0.05	6.28	0.11	0.03	0.1	0.19
CCG039022.1	111.74	142.91	3.62	5.11	7.88	4.17	116.68	19.72	14.02	35.75	12.48
CCG001792.1	46.54	50.48	2.17	4.37	2.8	5.26	33.93	26.41	32.38	74.17	0.06
CCG043749.1	5.14	3.95	0.04	0.04	0.04	0.05	3.67	2.19	11.89	3.4	0
CCG045701.1	130.47	74.7	0.67	0.19	0.27	0.5	9.46	2.19	4.2	0.66	0.55
CCG011978.1	6.51	5.45	0.14	0.07	0.05	0.04	4.97	0.54	0.13	0.07	0.24
CCG023885.1	2.67	1.91	0.06	0.02	0.08	0.05	0.74	0.18	0.04	0.17	0.22
CCG051955.1	39.98	63.52	6.02	9.72	7.48	9.56	25.41	9.21	7.97	6.72	3.97
CCG054417.1	1.86	5.4	0.01	0.04	0.04	0.06	3.52	12.75	0.46	1.32	0.32
CCG044798.1	51.37	75.45	1.76	3.71	1.91	3.9	7.92	7.46	4.23	3.68	0.7
CCG046245.1	9.8	18.27	0.05	0.08	0.12	0.17	0.2	0.12	0.15	0.18	0
CCG050130.1	7.99	13.76	0.24	0.19	0.21	0.19	8.29	1.89	0.13	0.15	0.63
CCG001619.1	103.4	94.53	10.86	9.87	14.94	11.54	69.8	83.96	15.28	66.2	26.21
CCG028940.1	66.02	117.89	2.8	2.76	2.18	3.08	1.62	34.98	0.97	0.18	0.14
CCG000808.1	21.67	12.36	0.08	0.02	0.06	0.04	0	0	0	0	0
CCG020876.2	42.61	52.98	4.91	4.65	6.23	4.45	15.89	25.94	11.42	13.03	6.03
CCG025976.1	23.14	9.36	0.11	0.03	0.26	0.06	5.58	0.37	0.44	0.85	0.02
CCG007986.1	111.76	86.59	3.9	1.66	2.9	1.48	11.06	26.63	5.8	14.9	2.22
CCG026857.1	4133.16	3339.74	24.05	0.84	10.24	9.22	9.85	78.38	59.1	18.42	0
CCG015924.1	1.29	0.98	0.1	0.16	0.08	0.14	0.07	0.98	0.06	0.34	0.41
CCG053121.1	32.69	35.39	0.31	0.18	0.25	0.22	24.96	1.79	1.63	3.36	0.8
CCG029082.1	15.58	95.28	0.1	0.34	0.19	0.34	0	0	0	0	0
CCG020116.1	234.73	257.27	9.19	10.79	8.6	22.16	255.53	231.44	272.07	399.72	10.22
CCG033593.1	148.66	275.69	8.72	11.4	12.32	14.99	40.14	4.71	5.31	5.05	20.48
CCG038850.1	23.06	40.53	0.23	0.05	0.09	0.22	93.93	0.2	0.06	0.31	0.25
CCG047401.1	26.35	30.54	1.7	1.75	1.81	1.61	31.94	8.07	22.7	0.28	17.17
CCG004108.1	45.75	48.68	5.3	6.51	6.2	6.24	25.12	8.63	14.58	11.35	12.14
CCG015461.1	10.82	29.13	0.12	0.16	0.21	0.3	44.33	0.24	0.76	16.12	0.02
CCG042008.1	14.91	22.8	0.08	0	0.03	0.12	0.39	0.69	0.17	0.08	0
CCG008170.1	9.12	12.1	0.58	0.79	1.08	1.03	34.48	7.33	34.53	24.15	8.1
CCG043730.1	13.1	3.94	0	0.09	0.25	0.56	1348.71	26.47	12.24	5.09	1.85
CCG022385.1	30.88	16.38	1.27	0.9	1.5	1.86	56.88	13.8	25.3	65.61	0.64
CCG032827.1	12.99	73.14	0.11	0.29	0.1	0.29	0.03	0.03	0.01	0.04	0.02
CCG049096.1	1.95	2.95	0.19	0.32	0.2	0.32	0.46	0.21	0.09	0.18	0.41
CCG013986.1	2.83	3.31	0.04	0.07	0.11	0.05	32.13	1.04	0	0.04	0.3
CCG039511.1	17.07	30.59	0.05	0.01	0.04	0.09	0	0.13	0.04	0	0
CCG033169.1	28.13	29.54	0.38	0.08	0.43	0.11	6.05	0.59	1.39	0.77	0.19
CCG011982.1	63.09	333.13	0.71	1.33	0.84	1.71	0	0	0.01	0.06	0.01
CCG027504.1	121.25	42.69	0.25	0.05	0.49	0.13	209.37	12.6	10.42	98.01	0.29
CCG033834.1	11.65	6.91	0.2	0.37	0.26	0.37	0	0	0	0	0.15
CCG002439.1	7.77	16.03	0.1	0.07	0.1	0.09	1.08	6.15	0.3	0.2	0.89
CCG056810.1	203	153.21	6.04	3.28	6.21	3.45	10.94	3	13.4	6.37	0.02
CCG028399.1	0.44	0.58	0.01	0.01	0	0.01	0.19	0.11	0.04	0.22	0.03
CCG002645.1	44.92	59.83	1.18	0.91	1.1	1.17	31.99	3.06	2.22	10.54	0.14
CCG052961.1	5.84	6.71	0.03	0.04	0.03	0.03	4.2	0.46	0.12	1.54	0.02
CCG017292.1	83	35.66	0.31	0.07	0.32	0.07	83.51	1.92	19.2	20.56	0
CCG034262.1	10.52	12.23	0.9	1.17	0.93	1.32	9.32	12.45	1.73	9.7	5.07
CCG034999.1	17.04	20.46	1.58	2.03	1.9	2.07	31.8	10.99	4.63	5.99	3.04
CCG015546.1	2	3.37	0.03	0	0.01	0.01	1.96	0.52	0.18	0.46	0.3
CCG010114.1	12.33	8.39	0.13	0.05	0.13	0.86	28.3	65.14	124.24	287.78	0.1
CCG027515.1	100.7	133.15	9.25	9.39	9.47	8.75	4.41	23.37	1.4	1.63	14.45
CCG051944.1	2.66	10.38	0.01	0.09	0.07	0.18	15.05	0.38	0.14	1.35	0
CCG047176.1	29.64	170.56	0.29	0.93	0.18	0.68	0	0	0	0	0
CCG009453.1	11.7	11.97	0.06	0.01	0.14	0.08	76.01	0.18	0.15	0.01	0.08
CCG051581.1	81.69	37.21	0.22	0.01	0.34	0.23	175.47	3.92	3.45	6.46	0.15
CCG008147.1	330.92	460.53	20.48	25.91	21.36	25.56	17.65	30.85	16.55	3.96	3.52
CCG016401.1	32.43	61.87	1.34	1.07	1.12	1.13	1.97	2.66	2.08	4.39	0.5
CCG028566.1	70.6	56.94	2.66	1.54	3.36	1.27	1.66	4.87	2.39	4.23	2.56
CCG000809.1	8.18	3.03	0	0.02	0.04	0.01	0	0.05	0.08	0.02	0.52
CCG051428.1	35.24	36.44	3.63	3.62	3.93	3.6	9.86	6.04	4.22	6.76	10.5
CCG022896.1	49.25	15.28	0.13	0.15	0.2	0.2	39.11	0.21	0.33	1.4	0
CCG044839.1	255.67	330.73	4.58	2.6	3.45	5.39	3.65	4.82	9.01	7.32	0
CCG032335.1	8.83	5.79	0	0	0.04	0.01	6.28	0.04	0.05	0.08	0
CCG024858.1	49.68	69.63	2.95	4.43	2.65	5.33	82.91	29.69	19.8	22.4	3.71
CCG046412.1	468.7	458.5	27.26	22.99	27.67	15.75	79.11	6.52	14.54	0.96	4.31
CCG010181.1	13.38	14.24	1.4	1.95	1.32	2.84	26.53	14.56	14.26	12.35	70.93
CCG051580.1	50.49	137.43	0.97	0.33	2.05	0.69	415.28	58.23	1.02	8.27	64.34
CCG043359.1	155	206.47	3.73	1.94	1.57	2.91	0.14	18.29	1.28	0.87	0
CCG046609.1	4.75	7.8	0.24	0.49	0.23	0.86	2.7	0.46	1.09	1.62	15.55
CCG024745.1	5.66	8.78	0.51	0.52	0.61	0.51	2.76	3.73	2.54	3.17	1.56
CCG017408.1	1.96	1.49	0.04	0.03	0.13	0.04	0.38	0.13	0.02	0.16	0.11
CCG051762.1	3.93	5.96	0.17	0.29	0.23	0.42	0.16	0.19	0.33	0.58	0.05
CCG039529.1	57.71	72.43	2.05	0.83	5.01	0.96	14.34	1.93	0.65	7.6	10.85
CCG018212.1	2.88	2.01	0.05	0.01	0.04	0.03	46.59	0.02	0.15	0.05	0
CCG008739.1	2.35	5.8	0.06	0.04	0.01	0.04	0.09	0	0.07	0.11	0
CCG036582.2	95.36	88.62	0.57	0.06	0.27	0.19	0	0.2	0.28	0.09	0
CCG005064.1	84.03	159.53	4.95	6.88	5.51	7.18	0.38	6.19	3.54	1.49	4.72
CCG038060.1	6.68	8.35	0.01	0	0.08	0.02	2.32	0.97	0.34	0.53	0.21
CCG041167.1	10.06	7.02	0.64	0.71	0.81	0.71	7	17.92	10.81	61.29	1.12
CCG049240.1	18.68	45.37	0.09	0	0.03	0.13	41.15	0	0	0	0
CCG030083.1	33.02	32.88	2.74	2.32	2.63	2.48	5.4	18.06	2.17	11.86	8.53
CCG029860.1	9.55	3.09	0.02	0	0.05	0.02	2.67	0.05	0.34	0.63	0.26
CCG024235.1	78.72	90.35	7.2	4.58	9.48	6.84	28.88	38.93	28.56	26.11	1.05
CCG006919.1	5.51	0.28	0.08	0	0.03	0.04	0.18	0.04	0.03	0.35	0
CCG022746.1	12.82	17.58	0.4	0.08	0.26	0.36	3.46	0.57	0.22	3.51	0.05
CCG009167.1	2.65	8.38	0.04	0.07	0.02	0.14	7.5	0.48	0.29	1	0.08
CCG045277.1	11.51	25.61	0.02	0.02	0	0.01	100.37	0	0	0	0
CCG055216.1	3.24	4.62	0.03	0.02	0.04	0.11	0.18	0.68	0.07	1.47	0.04
CCG041978.1	6.68	2.94	0.04	0.01	0.05	0.04	289.18	3.95	0.24	70.22	0.3
CCG030547.1	10.36	15.44	0.18	0.34	0.23	0.84	2.05	2.42	0.68	1.58	0.38
CCG051920.1	59.13	360.53	0.64	1.27	0.54	1.57	0	0	0	0.04	0
CCG015203.1	17.26	14.63	0.58	0.63	0.94	0.56	0.19	0.12	0.02	0.31	0.02
CCG034965.1	4.89	13.8	0.09	0.04	0.05	0.07	0.33	1.4	0.11	0.06	0.05
CCG033575.1	22.45	11.62	0.67	0.3	0.63	0.44	41.61	9.57	7.02	5.42	0.28
CCG032784.1	17.32	15.96	0.25	0.02	0.17	0.14	1.16	6.53	0.31	14.37	0
CCG024425.1	32.53	20.84	2.04	1.24	2.04	1.08	19.4	4.43	8.82	15.97	0.91
CCG042131.1	4.69	8.34	0.04	0.01	0.02	0.05	0.88	10	0.01	0.18	0.57
CCG013382.1	11.12	14.06	0.45	0.3	0.25	0.43	4.23	5.1	2.33	5.96	0.22
CCG008164.1	12.65	16.83	0.23	0.1	0.21	0.17	0.07	1	1.15	0.2	0
CCG033680.1	2.26	1.21	0.03	0.02	0.03	0	6.37	0.28	0.03	0.02	0.6
CCG012131.1	2.96	10.38	0.01	0.03	0.01	0.02	0.65	0.1	0	0.02	0.01
CCG050593.1	392.93	524.46	8.67	11.06	14.57	14.22	35.21	7.77	12.39	13.16	0.28
CCG035578.1	13.94	2.61	0.09	0.08	0.12	0.11	21.57	9.56	19.15	65.71	0.03
CCG032223.2	27.54	16.4	1.66	1.67	1.57	1.79	20.39	10.8	19.19	38.47	7.01
CCG026360.1	72.16	72.87	2.1	0.84	3.53	1.27	130.91	97.8	15.98	45.13	0.06
CCG004483.1	7.16	12.09	0.04	0	0.01	0.01	0	0.04	0	0	0
CCG006998.1	121.97	142.41	9.55	13.48	10.17	14.27	51.45	24.52	56.84	23.64	3.13
CCG012033.1	38.37	49.04	0.22	0.04	0.22	0.12	0	0.73	0	0.04	0.33
CCG020892.1	4.12	7.38	0.02	0.01	0.03	0.04	0	0.35	0	0	0
CCG005131.1	123.11	61.24	10.49	6.36	8.71	6.97	123	205.69	241.54	186.96	0.79
CCG025936.1	12.5	9.47	1.11	0.98	0.85	0.8	2.33	2.17	1.86	0.87	20.57
CCG043242.1	14.45	22.28	0.35	0.69	0.53	0.6	1.44	1.34	1.71	2.07	0.23
CCG021708.1	151.39	185.54	4.52	2.64	3.03	3.48	21.63	33.28	76.91	31.25	2.72
CCG051918.1	16.55	105.98	0.21	0.48	0.14	0.46	0	0	0	0.03	0
CCG045633.1	5.79	17.08	0.02	0	0.04	0.11	1214.9	0.19	0.1	0.07	1.27
CCG000979.4	11.75	10.43	0.11	0.06	0.08	0.19	1.57	2.92	1.94	3.84	0.06
CCG055389.1	13.64	17.63	0.27	0.22	0.29	0.44	1.05	0.54	1.8	0.1	0.09
CCG050030.1	3.9	3.28	0.04	0.04	0.02	0.04	0.68	4.85	0	0.48	10.86
CCG021001.1	105.9	134.19	1.49	1.36	0.95	0.8	11.64	72.35	30.82	132.68	2.41
CCG004238.1	167.89	162.88	7.16	6.41	5.59	7.43	5.46	5	2.32	1.72	0.07
CCG042428.1	84.26	106.62	4.76	6.56	6.17	2.66	25.61	87.6	21.25	17.66	1.16
CCG055612.1	89.53	72.93	6.94	5.36	7.25	7.82	50.2	71.8	97.85	59.35	0.31
CCG006682.1	99.25	147.97	9.74	10.03	11.29	11.74	47.65	28.42	19.3	29.79	5.29
CCG011932.1	3.38	4.27	0.07	0.03	0.09	0.02	0.78	0.16	0.02	0.12	0.06
CCG004889.1	16.31	16.42	1.04	1.13	1.19	1.02	3.45	5.43	2.44	9.8	7.42
CCG002261.1	14.31	22.08	0.45	1.13	0.59	1.78	0	1.01	0.27	0.74	0.31
CCG024736.1	3.01	2.05	0.72	0.77	0.88	0.95	5.81	2.06	0.59	2.82	3.06
CCG050878.1	12.75	32.68	0.08	0	0.17	0.02	2.72	0.08	0	0.21	0
CCG052775.1	3.1	2.15	0.01	0	0.03	0.02	7.69	0.27	0	0.02	0.81
CCG034858.1	1.37	2.39	0.03	0.02	0.04	0.04	6.28	1.32	0.15	0.44	0.02
CCG047804.1	22.52	16.22	0.14	0.03	0.21	0.25	84.77	0.76	4.17	7.95	3.54
CCG001498.1	3.89	7.11	0.27	0.77	0.2	1.28	0	0.78	0.45	0.61	0
CCG001814.2	146.02	233.28	15.21	17.85	16.54	17.53	41.45	25.85	23.19	34.96	30.72
CCG013220.1	6.22	30.72	0.11	0.24	0.16	0.35	9.27	0.89	0.19	0.71	0.12
CCG036852.1	215.5	292.29	13.31	15.76	14.97	16.33	14.29	53.25	28.12	6.96	3.89
CCG035213.1	66.8	18.62	0.76	0.5	0.84	0.53	5.95	6.28	1.12	3.29	0.48
CCG035260.1	16.6	14.77	0.7	0.65	1.07	0.66	4.01	1.67	0.97	0.85	0.88
CCG007671.1	9.37	50.21	0.06	0.12	0.08	0.17	0	0.01	0	0	0
CCG051557.2	4	1.1	0.15	0.18	0.19	0.12	24.65	0.07	0.09	1.17	0
CCG021653.1	6.17	8.9	0.03	0.06	0.03	0.05	9.2	0.47	0.31	3.4	0.07
CCG056494.1	5.34	3.63	0.03	0	0.01	0.02	0.25	0.09	0.1	0.39	0
CCG001239.1	38.48	203.95	0.55	1	0.52	1.02	0	0.03	0	0.05	0
CCG056031.1	3.95	3.49	0.05	0.04	0.05	0.04	0.06	0.51	0.01	0.03	0.06
CCG052712.1	3.67	8.01	0.19	0.34	0.25	0.5	1.18	0.24	0.4	0.36	0
CCG053623.1	23.14	26.89	0.85	0.94	0.73	0.75	9.18	4.82	8.22	11.59	0.13
CCG034852.1	13.84	7.12	0.05	0.03	0.08	0.06	54.59	0.52	4.29	12.74	0.14
CCG024139.1	193.63	172.55	10.56	9.82	10.61	10.73	15.01	37.97	31.72	26.76	0
CCG057084.1	199.8	224.92	12.5	9.46	9.89	9.41	24.93	70.82	31.46	20.26	36.2
CCG037028.1	48.18	301.36	0.68	1.28	0.46	1.43	0	0	0	0	0.14
CCG051948.1	7.11	5.95	0.49	0.45	0.44	0.33	0.4	1.48	0.78	0.51	9.7
CCG041131.1	14.17	9.52	0.56	0.4	0.57	0.44	2.23	1.4	1.88	5.23	0.09
CCG042871.1	19.22	67.62	0.64	4.41	0.63	9.65	9.85	17.31	4.75	13.85	56.19
CCG013289.1	3.32	11.68	0.02	0.03	0.05	0.03	73.29	0.18	0.29	1.43	0.28
CCG009672.1	16.89	15.35	1.63	1.15	1.47	1.14	41.7	16.94	3.22	65.68	2.78
CCG011573.1	61.37	27.33	2.21	1.11	2.51	1.47	15.76	7.94	13.51	31.16	0.23
CCG056830.1	36.81	20.8	3.23	3.02	4.13	2.69	5.78	7.35	10.16	11.17	1.14
CCG038870.1	68.98	394.42	0.63	1.38	0.52	1.37	0	0	0	0	0
CCG047238.1	33.09	212.54	0.53	0.92	0.59	0.91	0	0	0	0	0.04
CCG035777.1	36.23	80.45	0.54	0.77	0.8	0.9	2.18	0	0	0.05	0
CCG020428.1	38.45	72.76	0.28	0.03	0.18	0.3	0	8.88	0.26	0.3	0
CCG009612.1	6.65	45.96	0.07	0.14	0.11	0.23	0	0.95	0	0	0
CCG024278.1	1.91	2.11	0.01	0.03	0.02	0.05	0	0.12	0.07	0.15	0.04
CCG026177.3	16.69	4.62	0.15	0.04	0.12	0.06	0.7	1.29	0.06	0.45	0.14
CCG017511.1	23.97	31.84	2.97	3.33	2.99	3.01	11.49	11.02	6.41	13.72	12.41
CCG044840.1	3.55	5.56	0.03	0.01	0.01	0.01	0	0	0	0	0
CCG016312.1	22.96	54.53	0.24	0.31	0.3	0.36	109.04	7.7	0.25	2.07	1.77
CCG004826.1	198.35	179.86	8.09	17.39	22.11	3.03	66.19	16.62	62.49	114.86	0.57
CCG025835.1	4.99	2.36	0.04	0	0.01	0.01	0.04	0.05	0.01	0	0.04
CCG041158.1	0.83	1.62	0.04	0.29	0.04	0.37	1.78	3.43	0.15	1.23	0.05
CCG029198.3	0.88	2.99	0.01	0.03	0.06	0.05	3.65	4.1	0.35	1.43	0.66
CCG047440.1	44.36	37.24	3.67	7.63	4.4	10.79	14.64	36.19	5.34	34.43	62.26
CCG025492.1	1.14	1.23	0.07	0.05	0.09	0.12	26.24	39.45	30.74	75.69	3.18
CCG012774.1	6.37	12.12	0.07	0.48	0.11	0.83	0	0.19	0.05	0.12	0.53
CCG046523.1	5.03	5.81	0.11	0.16	0.14	0.3	1.8	0.21	0.36	0.33	0.12
CCG036447.1	2.21	3.08	0.03	0.04	0.02	0.02	0.17	1.84	0.1	0.3	0.13
CCG022887.1	338.98	194.65	2.12	0.14	0.91	0.58	0	1.31	0.33	0.09	0
CCG040871.1	21.69	7.57	1.1	0.14	2.87	0.83	17.3	58.02	225.17	121.87	0.18
CCG056156.1	16.37	19.95	0.65	0.69	0.72	0.65	6.69	3.12	5.36	7.06	0.32
CCG016206.1	14.62	23.63	0.61	0.48	0.53	0.63	5.17	2	1.45	2.86	0.48
CCG051818.1	9.85	52.93	0.09	0.24	0.05	0.21	0	0.02	0	0	0
CCG036633.1	1.88	4.03	0.02	0	0.04	0	4.13	0.79	0	0.02	0
CCG039997.1	12.65	13.53	0.46	0.44	0.43	0.72	25.74	14.3	7.94	5.87	54.31
CCG011427.1	40.86	52.01	0.08	0.1	0.13	0.29	15.14	7.86	0.19	0.97	0.14
CCG042995.2	6.93	3.79	0.18	0.29	0.27	0.56	0.2	1.08	0.46	0.06	0.18
CCG022627.1	3.53	3.85	0.26	0.34	0.25	0.46	3.26	0.88	0.45	0.83	0.07
CCG016315.1	9.86	23.05	0.1	0.12	0.07	0.13	28.04	0.7	0.33	1.71	0.34
CCG052489.1	4.54	3.66	0.03	0	0.01	0.02	0	0.03	0	0.01	0
CCG048387.1	8.13	44.75	0.08	0.16	0.09	0.2	0.18	0.1	0.05	0.08	0.09
CCG013150.1	65.97	71.83	2.43	1.8	3.12	3.44	69.04	121.37	84.5	155.79	0.37
CCG026825.2	35.09	40.16	0.26	0.05	0.09	0.17	0.04	0.32	0.15	0.04	0
CCG029230.1	5.28	39.08	0.06	0.14	0.05	0.16	0	0.01	0	0	0
CCG004034.1	8.07	8.87	0.01	0	0.05	0.03	0.78	0.26	0.11	0.08	0
CCG038063.1	17.05	19.56	0.1	0.05	0.02	0.09	0	0.02	0.03	0.02	0
CCG052270.1	4.46	8.16	0.21	0.19	0.21	0.15	20.51	3.37	1.4	7.81	1.06
CCG050049.1	1.68	1.34	0.01	0	0	0	0.02	1193.58	0.08	0.36	0
CCG045176.1	42.64	37.9	2.24	1.56	2.64	1.94	12.82	6.37	3.5	3.14	3.88
CCG011071.1	35.61	36.02	0.32	0.18	0.89	1	46.32	0.67	257.75	0.33	0.03
CCG052312.1	5.37	3.93	0.01	0.04	0.04	0.07	35.62	0.07	0.23	0.25	0
CCG010438.1	5.91	11.19	0.1	0.03	0.05	0.04	3.6	51.71	0.23	0.11	0
CCG000832.1	1796.92	1043.25	53.45	68.62	63.35	82.45	254.44	6.92	64.33	51.83	4.82
CCG019476.1	67.88	97.12	8.58	9.9	10.24	10.99	39.88	25.81	16.95	28.81	8.6
CCG002974.1	16.78	97.16	0.15	0.55	0.19	0.34	0	0	0	0	0
CCG001835.1	0.79	1.32	0.04	0.04	0.04	0.04	0.15	0.1	0.17	0.69	0.02
CCG007517.1	2.54	3.08	0.01	0.01	0	0.03	0.03	2.11	0	0	0.03
CCG005481.1	2.62	1.57	0.63	0.54	0.71	0.42	0.43	8.96	7.7	13.9	0.96
CCG002811.2	51.88	49.75	3.25	8.08	3.51	8.12	2.24	7.91	3.6	3.12	0.45
CCG021029.1	20.03	8.2	0.21	0.13	0.29	0.16	4.21	0.4	1.68	3.76	0.02
CCG054739.1	37.31	41.84	4.01	3.64	3.89	4.11	16.89	2.95	6.9	2.06	0.26
CCG007284.1	6.73	3.21	0.05	0.02	0.01	0.01	113.94	0.46	0.03	1.3	0.08
CCG053974.1	32.45	217.27	0.39	0.89	0.4	0.71	0	0	0	0	0
CCG041159.1	10.22	8.26	0.02	0.04	0.09	0	12.61	3.99	0.32	0.98	0.07
CCG019134.1	5.65	5.16	0.13	0.3	0.11	0.28	0	0	0.46	0.7	0
CCG010439.1	10.83	19.82	0.02	0.24	0.09	0.07	4.29	52.14	0.12	0.22	0.27
CCG000220.2	257.94	255.09	11.32	7.42	8.85	4.63	0.47	3.45	3.8	0.53	5.13
CCG020290.1	361.45	337.05	16.52	22.31	18.79	41.17	343.8	256.42	388.4	490.41	14.82
CCG001270.1	56.14	52.22	1.7	0.58	0.89	0.72	1.91	29.59	1.45	1.83	2.11
CCG021483.1	11.67	16.38	0.2	0.2	0.28	0.15	0	0.32	1.51	1.69	0
CCG057374.1	13.19	2.79	0.09	0.01	0.24	0.04	3.39	4.38	0.13	0.07	0.03
CCG052006.1	149.7	169.27	24.87	34.68	27.81	36.08	173.35	39.35	35.29	26.69	33.29
CCG015232.1	65.69	79.29	3.64	9.11	5.25	9.42	9.29	28.38	7.22	16.79	16.83
CCG029475.1	20.34	30.36	1.15	2	2.59	2.24	7.27	1.68	4.83	12.37	5.31
CCG043243.1	254.23	165.33	13.17	13.71	12.4	9.8	8.67	53.1	14.91	17.92	1.34
CCG030767.1	13.42	25.8	0.12	0	0.02	0.07	0.21	0	0	0	0
CCG055153.1	14.39	10.34	0.37	0.49	0.34	0.58	2.25	0.09	0.8	1.2	1.48
CCG012870.1	809.3	719.92	41.49	49.9	46.49	52.73	21.5	119.72	58.72	34.35	0
CCG002339.1	102.34	59.5	4.75	7.78	6.4	6.5	2.03	63.73	122.87	33.63	0
CCG050406.1	251.86	211.39	8.94	21.92	25.93	3.83	89.15	25.94	93.33	161.6	0.49
CCG038215.1	108.65	74.92	3.55	4.85	3.32	1.97	0.54	7.18	2.36	0.11	4.21
CCG051919.1	14.95	70.05	0.17	0.26	0.14	0.32	0	0	0	0	0
CCG012466.1	5.65	1.66	0.03	0.02	0.14	0.04	1.81	0.72	0.41	2.63	0.01
CCG005331.1	16.81	18.79	0.56	0.42	0.41	0.46	1.2	7.51	0.31	0.36	1.45
CCG022968.1	98.28	41.78	3.68	1.14	4.4	2.41	108.06	62.23	189.55	304.81	0.28
CCG012297.1	1.43	10.46	0.03	0.08	0.02	0.23	4.42	0.95	0.3	1.02	0.69
CCG014266.1	358.91	449.12	38.55	45.07	39.48	36.01	56.6	103.7	54.31	113.65	38.8
CCG024971.1	32.25	45.17	4.36	5.5	4.87	8.57	51.69	60.57	342.82	71.62	62.5
CCG021111.1	7.36	44.76	0.09	0.16	0.09	0.17	0.01	0.03	0.01	0.01	0
CCG006327.1	72.48	44.97	3.69	3.56	3.55	2.79	3.1	15.29	3.74	4.92	0.3
CCG036289.1	5.73	31.34	0.07	0.1	0.03	0.13	0	0.2	0.04	0.01	0
CCG038786.1	3.51	6.99	0.01	0.02	0.01	0.01	0	0	0	0.02	0.29
CCG013153.1	146.04	148.03	20.37	21.14	29.84	26.34	95.34	111.85	21.84	83.84	44.23
CCG027456.1	3.73	5.88	0.43	0.5	0.51	0.6	7.05	4.13	0.94	2.71	1.01
CCG044623.1	23.07	13.12	0.07	0	0.09	0.02	0	0	0	0	0.16
CCG007322.1	4.6	3.21	0	0.01	0.06	0.02	85.39	2.82	3.66	22.29	0.15
CCG012453.1	129.6	165.99	3.23	5.22	3.59	6.52	1.97	1.31	1.56	1.75	0.55
CCG019074.1	13.31	2.84	0.03	0.03	0.06	0.02	0.39	0.15	0	0.21	0
CCG005597.1	1.36	7.97	0.01	0.03	0.02	0.06	5.24	0.08	0.18	0.58	0.07
CCG052508.1	40.71	285.76	0.37	0.97	0.81	1.23	0	0.07	0	0	0
CCG034035.1	82.47	124.28	5.4	6.55	5.43	7.6	30.61	19.09	18.13	17.67	14.74
CCG024704.1	172.17	161.18	13.67	13.36	17.64	14.48	41.79	26.16	15.2	8.02	0.92
CCG012744.1	47.77	292.65	0.72	1.06	0.63	1.04	0	0	0.02	0	0
CCG037655.1	8.41	50.74	0.13	0.18	0.11	0.17	0	0.08	0	0	0
CCG032174.2	7.3	34.07	0.09	0.01	0.05	0.09	11.56	12.73	0	0.05	0
CCG050050.1	45.56	48.03	2.77	2.39	2.32	2.08	3.53	10.06	3.54	14.31	2.04
CCG045501.1	57.76	44.96	0.38	0	0.08	0.08	14.22	2.77	1.31	0.17	42.09
CCG033161.1	12.17	14.94	1.13	1.68	1.34	1.27	1.56	6.74	2.48	7.49	2.37
CCG049241.1	11.98	17.25	0.1	0.07	0.37	0.24	102.47	0.02	0.05	0.02	0.17
CCG038027.1	2.09	1.78	0.13	0.07	0.14	0.08	10.63	0.63	2.22	3.45	1.35
CCG051922.1	36.97	17.58	1.25	0.87	1.63	1.01	9.41	4.62	6.84	16.28	0.2
CCG049704.1	6.98	12.47	0.46	0.47	0.47	0.24	7.84	0.33	0.21	3.53	0.48
CCG008305.1	26.01	44.67	1.39	0.37	1.51	0.33	14.2	20.97	3.92	0.4	0
CCG000850.1	44.22	71.66	5.41	6.57	6.41	7.21	8.34	23.43	10.08	20.41	3.35
CCG034928.1	113.53	150.67	10.61	10.46	12.3	10.25	30.14	11.22	12.11	13.99	5.74
CCG030126.1	112.61	144.22	11.78	17.99	12.47	18.33	45.63	72.41	54.82	57.28	45.94
CCG027035.1	27.55	42.14	2.74	4.91	2.95	5.47	6.34	7.48	6.12	6.27	8.14
CCG030897.1	11.42	7.04	0.38	0.37	0.07	0.27	375.39	32.75	0.95	14.92	19.21
CCG027839.1	11.93	15.63	0.42	0.22	0.23	0.33	3.62	3.15	0.68	1.47	0.06
CCG033394.1	15.28	24.44	1.78	0.83	1.59	0.91	22.49	30.68	6.43	4.51	0.44
CCG038566.1	12.89	9.43	0.26	0.2	0.25	0.18	0.07	18.8	0.14	0.34	7.63
CCG016616.1	39.61	48.04	3.4	2.93	3.99	2.97	50.34	19.94	4.36	66.2	3.19
CCG021803.1	60.71	86.77	3.41	2.98	2.45	3.75	23.34	7.21	4.7	12.89	4.41
CCG011072.1	9.53	13.93	0.06	0.02	0.02	0.08	0.47	0.05	0	0	0
CCG024196.1	1.89	2.13	0.06	0.06	0.07	0.07	1.3	0.59	0.25	1.13	0.86
CCG012775.2	53.52	79.63	0.36	0.03	0.23	0.24	0.09	0.27	0.12	0.02	0
CCG034080.1	21.07	54.94	2.4	5.23	3.97	8.79	322.83	79.53	45.92	45.02	24.23
CCG037059.1	3	3.01	0.06	0.13	0.03	0.11	0.29	3.64	1.35	4.95	0
CCG002287.1	12.23	14.41	0.3	0.32	0.25	0.43	4.09	0.38	0.76	0.46	0.62
CCG035764.1	10.43	16.71	1.05	0.89	1.23	0.99	5.13	30.03	1.71	6.63	2.7
CCG023081.1	1.66	5.71	0.13	0.14	0.12	0.17	2.71	0.25	0.19	0.76	0.07
CCG016217.1	3.62	3.62	0.02	0.06	0	0.04	1.67	0.01	0.36	0.27	0.2
CCG016651.1	59.19	24.01	5.03	7.72	7.85	8.63	18.14	14.6	6.57	89.45	2.27
CCG017815.1	15.02	31.93	0.49	0.86	0.26	0.43	639.07	0.29	0.41	0.24	0.53
CCG041498.1	77.16	15.1	0.12	0	0.22	0.04	4.11	0.96	0	0	0
CCG032233.1	29.83	27.27	3.02	4.43	4.43	3.84	14.56	11.22	3.28	8.54	0.64
CCG007510.1	14.69	13.86	0.39	0.15	0.59	0.21	25.38	17.07	2.62	8.57	0.12
CCG033018.1	8.03	7.34	0.62	0.42	0.74	0.65	8.1	1.23	0.3	5.9	0.59
CCG014166.1	30.42	170.37	0.4	0.77	0.4	0.85	0.07	0.16	0.12	0.32	0.75
CCG006233.1	5.25	3.34	0.22	0.13	0.24	0.22	0.44	0.41	0.71	2.1	0
CCG037895.1	12.33	11.94	1.12	1.24	1.47	1.77	3.94	2.99	4.42	3.25	0.76
CCG002746.1	10.81	68.47	0.12	0.24	0.27	0.3	2.88	0.08	0.01	0.16	0.19
CCG045502.1	10.03	7.65	0.09	0	0.02	0.03	0.03	0.11	0.01	0	0
CCG037430.1	2.54	2.06	0.05	0.04	0.1	0.08	0	1.34	0.05	0.06	0
CCG010336.1	0.8	3.31	0.01	0.04	0.02	0.06	1.4	0.75	0.19	0.17	0.18
CCG025238.1	80.83	182.95	1.38	2.37	1.51	6.2	10.25	2.18	19.24	17.95	0.31
CCG041163.1	3.35	21.94	0.03	0.04	0.04	0.09	0	0.02	0	0	0.01
CCG039509.1	15.05	6.43	0.33	0.4	0.54	0.49	2.9	2.95	1.7	3.31	0.32
CCG033374.1	14.58	3.54	0.26	0.14	0.13	0.17	176.09	12.07	31.69	58	0.22
CCG025531.1	13.02	77.2	0.18	0.25	0.07	0.17	0	0	0	0	0.01
CCG051799.1	13.49	20.65	0.99	1.29	1.13	1.28	71.88	17.09	14.14	13.28	7.81
CCG015136.1	19.2	9.81	0.18	0.01	0.09	0.06	397.45	3.24	0.2	10.23	0.38
CCG012531.1	102.43	141.38	3.12	1.25	5.06	3.44	78.25	5.9	4.96	4.68	0.78
CCG041345.1	28.57	34.83	5.63	5.47	6.25	6.46	28.02	19.17	13.36	14.07	37.07
CCG039942.1	12.1	8.21	0.81	0.76	0.64	0.67	0.97	1.65	0.93	0.52	14.2
CCG033003.1	169.23	113.61	2.28	0.35	3.38	1.07	349.88	1.71	5.79	39.47	5.35
CCG014344.1	293.29	222.83	21.03	22.77	27.86	23.07	50.84	32.52	49.93	36.26	0.04
CCG004631.1	34.22	70.08	2.05	5.34	3.11	5.84	9.28	2.3	4.35	5.26	8.18
CCG036890.1	4.19	12.81	0.02	0.17	0.01	0.09	0.46	0	0.02	0	0.05
CCG003835.1	10.5	11.97	0.97	1.03	1.39	1.55	5.52	6.31	11.28	2.35	0.18
CCG001469.1	86.96	115.78	11.25	13.34	10.81	11.69	15.71	34.23	14.88	17.76	17.87
CCG004545.1	11.12	13.67	0.24	0.04	0.34	0.08	0.27	31.91	0.06	0.25	2.97
CCG003440.1	6.09	31.67	0.08	0.1	0.07	0.12	0.17	0.1	0.01	0.04	0.75
CCG024671.1	12.35	67.06	0.25	0.26	0.23	0.3	0.04	0.18	0.04	0.09	0.49
CCG023554.1	7.06	43.73	0.12	0.23	0.17	0.24	0.28	0.05	0	0	0
CCG021861.1	13.85	3.54	0.07	0.07	0.08	0.02	0.56	0.69	0.02	0.38	0.01
CCG033592.1	5.76	7.49	0.04	0.01	0.05	0.04	10.78	0.11	0	0.02	0.02
CCG053234.1	14.67	20.89	1.01	0.61	0.96	0.6	53.35	2.26	1.44	1.17	5.75
CCG024637.1	174.37	259.37	24.7	25.52	25.92	22.62	27.31	24.21	42.66	21.65	10.53
CCG009141.1	14.34	77.91	0.19	0.31	0.13	0.3	0.03	0.03	0.03	0.09	0.09
CCG014844.1	33.74	46.05	5.09	5.22	5.01	5.49	19.27	15.56	16.99	12.63	44.77
CCG048636.1	52.42	78.69	6.3	6.68	7.7	7.7	9.32	11.61	4.68	13.34	24.38
CCG050615.1	58.31	343.76	0.89	1.34	0.62	1.37	0	0.12	0	0	0
CCG054187.1	9.51	6.66	0.21	0.29	0.3	0.35	4.91	9.42	0.46	2.98	1.74
CCG053549.1	4.25	1.97	0.01	0	0.03	0.01	0.16	0.11	0.06	0	0
CCG037970.1	27.96	35.33	3.5	3.84	3.99	3.55	0.83	2.07	2.58	1.32	4.98
CCG009224.1	23.44	4.49	0.44	0.14	0.47	0.4	25.4	8.97	25.76	57.88	0.08
CCG001402.1	3.18	2.86	0.17	0.1	0.13	0.11	2.65	3.95	0.28	1.32	0.34
CCG012696.1	7.24	34.03	0	0.1	0.04	0.14	1.67	0.58	0	0.02	0.38
CCG057104.1	52.66	60.47	4.68	4.48	4.44	5.22	22.9	2.8	7.39	1.9	0.29
CCG034430.1	13.42	44.89	0.38	0.81	0.37	1.09	1.49	6.76	0.85	3.03	0.12
CCG041770.1	38.64	71.91	1.35	2.2	1.82	2.22	0.84	0.02	0	0.02	0.07
CCG052302.1	1.54	1.93	0.02	0.05	0.01	0.04	0.06	0.17	0.01	0.11	0.7
CCG025430.2	0.94	1.02	0.05	0.03	0.08	0.06	0.05	0.27	0.05	0.06	0
CCG023169.1	16.3	22.38	2.49	3.92	3.23	4.3	26.15	13.7	7.75	7.09	21.93
CCG048218.1	0.42	0.44	0	0.01	0	0	0.02	0	0	0.01	0.94
CCG041699.1	71.17	121.25	10.02	11.55	11.69	10.94	7.76	6.49	10.4	6.75	4.68
CCG042598.1	18.34	108.1	0.24	0.52	0.14	0.32	0.09	0.04	0.02	0.12	0
CCG039911.1	27.61	10.06	0.07	0.08	0.11	0.06	8.95	2.32	4.31	5.56	4.02
CCG026390.1	2.25	4.97	0.07	0.05	0.05	0.05	0.05	0.32	0.06	0.4	0
CCG011510.1	82.57	81.66	11.01	9.76	12.91	9.42	4.19	30.09	12.23	13.78	3.33
CCG018366.1	35.86	36	2.39	1.8	2.8	2.34	41.07	5.22	20.74	56.88	16.31
CCG030200.1	9.29	51.51	0.14	0.24	0.07	0.23	0.41	0	0	0	0
CCG055408.1	4.63	3.37	0.03	0	0.03	0.04	0	0.48	0.02	0.26	0
CCG044206.1	2.77	5.08	0.01	0.03	0.05	0.12	0.26	9.38	0.04	0.02	0
CCG053416.1	9.23	13.13	1.42	2.45	3.36	3.25	49.93	12.87	11.51	14.86	46.34
CCG052263.1	28.34	110.85	0.25	0.4	0.33	0.37	0	0	0	0	0
CCG053975.1	16.46	121.96	0.28	0.39	0.26	0.42	0.11	0	0	0.02	0
CCG019101.1	16.03	98.06	0.18	0.39	0.2	0.39	0	0.01	0.01	0.04	0.05
CCG027897.2	3.47	6.51	0.53	0.66	0.68	0.88	6.21	3.39	1.05	5.53	5.13
CCG027397.1	5.22	1.39	0.01	0.02	0.06	0.06	3.61	0.1	1.81	0.21	0.02
CCG003503.1	92.21	536.48	1.12	1.78	1.29	1.86	0	3.48	0	0.04	0.03
CCG023250.2	199.76	110.72	4.86	4.23	3.49	6.77	336.83	29.55	96.3	255.61	3.04
CCG009800.1	35.99	32.46	6.28	6.71	7.57	7.09	10.08	13.57	5.35	10.69	4.7
CCG051146.1	35.18	18.92	0.25	0.06	0.19	0.05	0	0.11	0.13	0.14	0
CCG005079.1	260.92	205.98	34.02	74.27	41.83	63.47	494.39	424.59	429.36	398.02	84.36
CCG055215.1	3.38	6.38	0.07	0.11	0.02	0.07	0.17	0.44	0.07	0.9	0.04
CCG046849.1	7.05	6.83	0.01	0	0	0	57.8	0	0	0	0
CCG043088.2	3.79	1.89	0.11	0.03	0.05	0.04	0.48	1.57	0.22	1.55	0.23
CCG034081.1	7.03	51.09	0.09	0.03	0.02	0.13	0.21	60.75	0.01	0.03	0.02
CCG054188.1	20.68	19.76	0.87	0.95	1.12	0.87	9.71	2.72	1.81	2.74	0.46
CCG047347.1	54.23	64.3	8.99	16.66	11.26	21.17	25.63	40.24	20.53	34.59	26.63
CCG028507.1	5.91	5.68	0.38	0.29	0.29	0.22	0.08	0.9	0.57	4.84	0.02
CCG007015.1	11.81	5.64	0.02	0.02	0.08	0.01	6.55	0.02	0.48	0.04	0
CCG008990.1	1.29	4.81	0.01	0.01	0.01	0.02	0	0.04	0.02	0	0
CCG005972.4	1.26	1.48	0.02	0.03	0.03	0.01	0.02	0.25	0.12	0.22	0
CCG049097.1	2.65	3.71	0.32	0.52	0.39	0.55	2.57	0.64	0.16	0.45	1.45
CCG017921.1	2.7	14.05	0.03	0.04	0.04	0.08	0.01	12.59	0	0.01	0
CCG032145.1	149.5	203.23	2.9	1.46	6.15	1.83	749.67	1.88	4.76	14.87	6.99
CCG029622.1	6.77	39.84	0.11	0.18	0.04	0.19	0	0.01	0	0.03	0
CCG027913.1	2.55	15.29	0.04	0.05	0.04	0.05	0.03	0.31	0	0.08	0.01
CCG019176.1	82.9	137.56	10.17	9.58	12.3	7.58	7.23	17.17	17.99	34.46	7.78
CCG001063.1	37.06	97	0.25	0.29	0.35	0.49	0	0.02	0.02	0	0.03
CCG001528.1	5.14	4.47	0.01	0	0.02	0.07	95.49	0	0	0.04	36.71
CCG045667.1	1.35	1.21	0.04	0.04	0.02	0.26	1.63	0.03	0.34	0.66	0
CCG022068.1	5.49	13.28	0.12	0.12	0.12	0.15	2.93	0.09	0.79	0.49	0
CCG056171.1	55.17	56.94	4.1	5.37	3.07	7.55	23.06	1.95	13.33	3.98	1.48
CCG018419.1	6.04	6.15	0.13	0.11	0.07	0.06	0.75	0.26	0.18	0.18	0
CCG036866.1	40.09	63.74	2.04	1.07	1.31	0.92	13.93	7.84	1.18	13.03	0.19
CCG038538.1	68.77	75.77	2.12	2.02	1.86	2.09	10.06	49.51	0.99	2.22	16.27
CCG034882.1	7	11.07	0.28	0.34	0.27	0.22	1.64	0.86	0.69	1.33	0.36
CCG048138.1	244.86	244.62	10.73	13.78	11.61	21.8	156.06	25.29	173.04	341.28	5.47
CCG041297.1	1.26	0.38	0.01	0.02	0.02	0.01	2.9	0.37	0.1	0.12	0.13
CCG054029.1	3.04	3.52	0.58	0.48	0.64	0.44	0.34	6.33	6.24	1.78	0
CCG025037.1	5.05	31.17	0.05	0.11	0.07	0.13	1.11	0.02	0	0.05	0.01
CCG054299.1	9.49	61.35	0.17	0.25	0.15	0.24	0.04	0.27	0.03	0.68	0.3
CCG037659.1	13.38	9.32	0.95	0.76	1.06	0.83	9.67	24.19	14.53	77.65	1.72
CCG008304.1	16.32	24.87	0.86	0.11	0.98	0.27	11.29	17.38	2.72	0.16	0
CCG057025.1	8.1	14.87	0.53	0.63	0.56	0.61	1.42	0	0	0.02	0.06
CCG010715.1	14.71	79.39	0.17	0.34	0.24	0.35	0	0	0	0	0
CCG049395.1	12.45	71.32	0.18	0.19	0.13	0.24	0	0.02	0.02	0.05	0
CCG030860.1	3.39	22.95	0.01	0.1	0.1	0.15	0.18	0.53	1.89	5.45	0
CCG018855.1	7.02	43.58	0.06	0.21	0.11	0.19	0.03	53.53	0	0	0
CCG046848.1	14.41	12.56	0.51	0.75	0.76	0.84	7.85	1.61	0.84	1.59	0.99
CCG028272.1	169.66	232.88	7.92	10.44	9.46	13.53	21.91	4.53	8.71	2.23	2.07
CCG002608.1	232.17	89.57	36.73	20.72	31.53	10.07	10.38	146.84	27.66	77.86	0.37
CCG001721.1	4.87	24.05	0.03	0.1	0.02	0.11	0.05	0.02	0	0	0
CCG015516.1	25.38	9.82	0.07	0.01	0.16	0.05	6.83	2.34	4.3	6.83	3.52
CCG009944.1	156.88	124.72	10.11	11.57	8.13	8.23	72.77	19.96	29.97	88.26	1.82
CCG027571.2	32.55	33.58	5.4	6.36	7.78	6.83	24.17	24.07	13.75	18.39	3.52
CCG034160.1	1.33	2.63	0.01	0.16	0.05	0.08	2.97	0.11	0.1	0.25	0.04
CCG014167.1	11.09	63.34	0.13	0.28	0.17	0.24	0	0	0	0.01	0.03
CCG033821.1	2.09	4.31	0.13	0.21	0.12	0.19	0.67	0.63	0.25	1.26	5.72
CCG009873.1	1.19	10.65	0.02	0.01	0	0.03	0	0.01	0	0	0
CCG003651.1	6.34	5.07	0.17	0.07	0.14	0.08	1.61	0.92	0.4	1.14	0
CCG044143.1	9.95	18.63	0.91	0.85	0.67	0.78	1.72	2.45	4.15	9.33	0.35
CCG035186.1	0.54	0.85	0.01	0.01	0.02	0.01	0.08	0.05	0.03	0.06	0
CCG016286.1	4.39	3.6	0.01	0.02	0.02	0.07	0.07	11.55	0	0.04	0.11
CCG015440.1	28.61	61.58	3.77	7.85	3.86	8.02	15.51	20.17	5.68	7.52	10.38
CCG047986.1	5.78	9.14	0.29	0.38	0.4	0.55	6.14	0.23	0.13	0.6	0.66
CCG044918.1	6.36	2.55	0.06	0	0.03	0.01	0.57	0.25	0.05	0.06	0
CCG020758.1	1.75	1.43	0.15	0.22	0.19	0.24	0.16	0.15	0.29	0.97	0.04
CCG046676.1	137.75	68.52	6.37	9.07	10.89	4.77	876.29	620.45	397.91	893.29	4.6
CCG003021.1	16.91	87.54	0.16	0.32	0.24	0.37	0	0	0	0	0
CCG041718.1	0.98	1.08	0.01	0.01	0.01	0	2.67	0	0.02	0.04	0.22
CCG002418.1	26.17	43.88	2.6	2.74	3.52	3.27	32.08	6.03	5.19	13.7	2.47
CCG014071.1	1.95	5.13	0.02	0.03	0.03	0.09	3.89	16.91	0.09	0.27	0.25
CCG039364.1	2.8	2.9	0	0	0	0.03	0	0.08	0	0	0.44
CCG003543.1	5.89	32.22	0.09	0.12	0.05	0.12	0	0	0	0	0
CCG044177.1	5.28	29	0.03	0.11	0.06	0.16	0	0.04	0	0	0.03
CCG041395.1	486.81	268.34	3.46	0.03	1.15	0.99	0	1.63	0.58	0.29	0
CCG032157.1	3.77	1.57	0.45	0.55	0.49	0.46	2.17	9.31	0.92	11.1	4.94
CCG050237.1	6.01	15.62	0.14	0.16	0.11	0.2	6.87	0.43	0.09	0.1	0
CCG032604.2	12.82	23.64	0.93	0.56	0.84	0.47	1.53	2	0.94	3.38	0.27
CCG052245.1	41.1	226.73	0.49	0.68	0.5	0.88	0	0.08	0.01	0.02	0
CCG007103.1	1.01	1.48	0.01	0.02	0.01	0.06	0.49	0.11	0.06	0.2	0.27
CCG053876.1	1.31	1.75	0	0	0	0	0	7.79	0.14	0.42	0
CCG038960.1	1.6	2.79	0	0.03	0	0.01	0.41	1.96	0	0	0.01
CCG003049.1	41.33	51.07	3.2	4.68	4.14	5.31	8.03	9.46	1.39	5.62	0.54
CCG045205.1	30.6	174.41	0.34	0.7	0.27	0.47	0	0	0	0	0
CCG013648.1	115.94	141.11	6.18	4.99	5.23	3.7	2.54	17.95	8.24	11.16	1.59
CCG028238.1	23.58	133.3	0.26	0.34	0.27	0.49	0	0.09	0	0.03	0
CCG006716.1	7.77	9.06	0.45	0.28	0.34	0.29	2.88	0.43	0.09	0.28	0.1
CCG032929.1	12.3	11.81	0.69	0.64	0.66	0.73	5.95	1	0.73	0.55	0.25
CCG053927.1	18.42	105.42	0.2	0.46	0.23	0.46	0	0	0	0	0
CCG018092.1	44.47	69.64	7.38	9.06	8.76	9.91	5.2	12.98	5.04	4.39	2.71
CCG026742.1	15.79	23.64	0.56	0.28	0.5	0.37	6.16	4.7	0.66	1.83	0.12
CCG003616.1	73.8	32.04	6.73	5.43	6.01	4.04	10.73	20.72	12.03	49.54	12.56
CCG007787.1	24.12	133.58	0.26	0.45	0.27	0.46	0	0.13	0	0.01	0
CCG009260.2	11.33	13.12	1.13	0.88	1.06	1.4	4.99	2.91	2.35	2.42	3.26
CCG001573.1	18.53	22.97	3.17	2.07	3.23	1.61	7.74	1.23	2.03	2.12	0.02
CCG030572.1	29.93	163.42	0.41	0.53	0.35	0.41	0.18	0.04	0	0.17	0.09
CCG045643.1	8.64	59.37	0.13	0.26	0.07	0.32	0	0.01	0.01	0.01	0.03
CCG046134.1	59.76	91.94	3.37	2.35	2.19	1.75	8.44	12.57	2.04	14.31	0.37
CCG013250.1	7.7	9.22	0.97	0.85	1.34	1.25	0.15	2.61	0.04	0.22	0
CCG040310.2	19.32	35.23	1.24	2.11	1.61	2.27	5.5	4.27	0.6	1.98	1.56
CCG031902.1	32.88	9.62	0.47	0.08	0.51	0.14	69.3	3.06	4.64	6.87	0.09
CCG057029.1	30.54	30.84	2.32	1.54	1.37	2.05	12	5.11	0.21	1.59	0
CCG036045.1	44.04	55.11	3.01	2.44	3.64	2.94	9.66	12.93	5.52	61.9	0.15
CCG039992.1	9.36	54.23	0.12	0.25	0.08	0.22	0.02	0.04	0.01	0.07	0.03
CCG024701.1	222.97	230.55	29.34	42.82	35.66	47.28	73.36	61.82	63.53	78.77	21.47
CCG012249.1	4.94	26.31	0.02	0.05	0.04	0.18	0.06	0.06	0	0	0
CCG046831.1	13.08	82.05	0.09	0.27	0.15	0.31	0	0	0	0.02	0
CCG053018.1	61.73	387.56	0.92	1.34	0.68	1.54	0	0	0	0	0
CCG052510.1	16.13	17.89	4.86	4.87	5.37	4.19	26.32	6.19	4.43	2.79	7.18
CCG046102.1	4.33	4.12	0.16	0.05	0.09	0.12	1.08	0.78	0.03	1.83	0.04
CCG052340.1	22.79	33.41	2.25	4.18	2.49	4.74	15.36	32.4	9.59	67.44	37.82
CCG017051.1	1.84	3.92	0.02	0	0.03	0.02	1256.4	0.21	0.02	0.1	12.02
CCG007633.1	2.63	4.12	0.14	0.11	0.13	0.18	2.82	0.95	0.41	1.44	0.19
CCG019375.1	10.73	58.56	0.15	0.24	0.1	0.19	0	0	0	0	0
CCG037724.1	14.38	5.34	0.08	0	0	0.06	38.52	0	4.95	2.74	0
CCG007175.1	7.92	1.83	0.07	0	0	0.03	0	0.08	0.01	0.01	0
CCG054870.1	6.44	28.9	0.04	0.1	0.04	0.13	0	0	0	0.01	0
CCG008688.1	18.5	45.48	1.63	4.55	1.63	5.1	12.64	24.38	4.79	9.38	9.94
CCG052447.1	4.8	13.63	0.05	0.06	0.05	0.02	0.44	0	0	0.13	0
CCG047749.1	180.99	255.77	22.29	21.84	23.23	23.55	24.15	16.97	21.2	15.11	11.52
CCG012766.1	94.42	74.74	11.24	9.66	12.87	13.17	35.58	48.53	85.11	112.93	4.74
CCG045916.1	11.92	41.64	0.11	0.21	0.13	0.16	0	0.08	0	0.02	0
CCG012248.1	4.74	28.46	0.08	0.08	0.07	0.15	0	0	0	0	0.04
CCG025435.1	5.04	6.34	0.31	0.14	0.16	0.21	1.42	0.83	0.47	3	0.12
CCG046927.1	0.41	0.59	0	0.01	0	0.01	0.2	0.03	0.04	0.11	0.03
CCG005296.1	3.96	4.21	0.09	0.02	0.19	0.11	11.3	2.54	3.64	13.36	0
CCG046441.1	1.27	2.16	0.07	0.12	0.18	0.09	1.48	0.34	0.06	0.28	0.19
CCG037918.1	6.02	31.85	0.08	0.18	0.06	0.16	0.01	0.01	0	0	0
CCG025608.1	17.95	92.39	0.11	0.17	0.14	0.28	0	0	0	0	0
CCG006157.1	11.33	61.06	0.13	0.16	0.06	0.42	0	0	0	0.02	0.08
CCG055998.1	6.76	29.11	0.02	0	0	0.07	0.12	0	0	0	0
CCG023143.1	52.26	315.56	0.54	1.05	0.61	1.31	0	0	0	0	0.09
CCG056440.1	63.14	86.58	4.1	7.11	4.4	7.68	17.75	2.83	23.21	14.85	0
CCG024697.1	2.38	6.84	0.02	0.03	0.03	0.07	0	0.07	0.03	0.02	0
CCG034610.1	121.41	141.1	6.43	3.07	4.91	3.78	50.1	31.16	10.41	39.73	1.29
CCG004748.1	101.14	59.49	7.16	9.22	6.77	5.61	45.82	11.91	12.18	81.8	12.48
CCG054408.1	1.19	4.71	0.02	0.03	0.02	0.04	101.79	1.81	5.37	4.25	0
CCG038208.1	4.07	8.64	0.32	0.66	0.55	1.12	1.56	2.37	0.78	3.41	0.86
CCG043200.1	6.76	44.04	0.11	0.15	0.1	0.21	0	0	0.01	0	0
CCG016182.1	128.32	49.33	1.31	1.21	1.93	1.34	221.45	105.39	11.13	43.2	0.02
CCG052991.1	1.9	3.13	0.01	0	0.01	0.01	0.02	0.08	0.07	0	0
CCG048972.1	79.43	517.86	0.84	1.53	1.07	1.94	0.09	0	0	0.03	0
CCG015468.1	10.38	19.43	1.38	1.74	1.53	2.18	11.07	5.52	3.39	8.98	1.87
CCG052941.1	9.7	49.31	0.08	0.24	0.13	0.2	0	0.02	0	0	0
CCG049920.1	7	33.41	0.07	0.11	0.03	0.15	0	0.07	0.01	0.02	0
CCG051341.1	126.69	149.73	3.12	1.27	5.73	3.18	56.36	7.35	4.4	3.68	0.27
CCG020521.1	31.62	41.3	5.71	5.57	6.25	6.19	19.48	7.64	5.91	4.79	4.24
CCG014594.1	11.44	20.58	1.14	1.25	1.11	1.54	3.8	2.56	1.49	1.61	0.52
CCG036889.1	11.5	65.4	0.26	0.28	0.13	0.32	0.31	0.05	0	0	0
CCG042358.1	1.36	4.64	0.02	0.1	0.06	0.05	5.3	0.13	0	0.31	0
CCG046305.1	22.11	122.79	0.34	0.5	0.3	0.61	0.11	0.15	0.04	0.18	0.56
CCG001525.1	33.61	33.47	1.93	0.89	1.16	0.62	2.64	5.8	1.56	16.3	0.9
CCG000531.1	21.55	22.52	2.89	3.33	2.58	3.14	59.67	3.56	0.76	4.04	0.8
CCG015158.1	74.16	101.68	11.81	11.9	12.51	11.95	34.36	26.21	18.17	15.74	3.59
CCG015248.1	234.75	131.1	32.83	20.5	29.5	25.75	40.3	261.04	225.31	11.07	1.17
CCG042279.1	11.99	14.5	0.81	0.55	0.81	0.7	7.49	9.74	6.76	2.71	0.12
CCG019408.1	12.95	19.66	1.49	1.37	1.14	1.47	4.9	3.7	2.01	4.11	1.03
CCG019602.1	134	202.47	8.48	7.96	12.43	7.28	10.3	33.06	13.31	48.56	14.66
CCG054542.1	44.47	173.44	0.61	0.67	0.59	0.86	0	0.04	0.1	0.28	0
CCG039504.1	121.55	174.67	12.18	16.37	11.94	15.48	18.86	23.78	20.6	25.56	9.82
CCG011948.1	9.22	48.93	0.13	0.2	0.15	0.22	0	0.02	0	0.02	0
CCG037188.1	36.16	53.87	4.17	6.75	4.34	8.2	51.82	2.98	3.73	3.77	0.14
CCG001463.1	68.28	10.88	1.09	0.17	1.41	0.63	0.26	0.67	5.91	4.46	1.06
CCG002924.1	6.26	8.88	0.13	0.41	0.13	0.31	4.36	0.44	0.29	0.11	0.8
CCG030968.1	12.79	17.68	1.05	1.02	1.28	1.01	20.21	4.09	1.04	2.48	0.96
CCG024116.1	39.13	24.77	7.22	8.18	9.81	9.42	2.58	4.81	5.89	0.69	0
CCG027646.1	7.13	4.16	0.92	0.46	0.47	0.51	1.8	1.79	0.42	0.9	0
CCG050974.1	10.54	66.16	0.24	0.29	0.19	0.16	0	0	0	0	0
CCG040297.1	3.28	3.86	0.25	0.34	0.21	0.37	0.54	6.28	0.43	1.81	0.16
CCG005042.1	4.78	5.67	0.14	0.16	0.11	0.38	10.07	0.12	2.41	0.65	0.12
CCG050905.1	24.89	32.39	2.98	3.59	3.28	3.61	9.99	5.73	4.72	10.6	2.08
CCG046304.1	6.48	42.73	0.09	0.11	0.05	0.17	0	0.04	0	0.02	0.01
CCG011501.1	171.71	262.8	25.19	39.24	28.92	40.83	141.78	38.77	42.03	28.88	44.86
CCG044352.1	2.08	8.71	0.07	0.07	0.06	0.07	0.54	0.22	0.05	0.08	0.03
CCG047833.1	0.83	2.57	0.02	0.12	0.06	0.25	10.72	0.7	0.16	5.29	0.22
CCG041046.1	96.51	644.29	0.82	1.71	1.17	2.21	0.07	0.93	0	0	0.2
CCG027936.1	28.21	26.86	1.2	1.28	2.74	0.63	10.97	1.92	1.75	1.36	4.68
CCG015204.1	2.25	2.91	0.19	0.19	0.36	0.23	4.97	0.23	0.07	0.5	0.73
CCG022895.2	37.63	17.56	0.18	0.15	0.25	0.34	353.07	2.03	0.61	1.61	0.11
CCG044243.1	34.72	42.26	2.89	4.7	3.06	4.45	2.56	5.93	4.23	3.71	1.51
CCG042227.1	11.52	8.91	0.48	0.4	0.73	0.23	0.46	0.41	1.6	0.94	0
CCG049028.1	2.64	3.08	0	0	0.02	0.03	0.11	0.11	0.11	0.06	0
CCG037400.1	39.35	42.73	2.34	4.82	3.26	4.49	12.07	2.24	0.73	2.06	3.74
CCG036888.1	160.51	239.14	10.62	15.24	10.02	14.84	114.07	18.49	14.89	33.6	53.04
CCG053750.1	3.75	9.91	0.01	0.02	0.01	0.07	0	0	0	0.01	0.01
CCG034301.1	177.42	244.31	25.62	34.3	26.56	30.38	143.08	58.01	43.15	61.33	87.56
CCG048144.1	94.15	132.6	2.6	1.95	3.08	0.62	132.9	3.68	3.01	18.48	0.21
CCG036335.1	41.88	255.45	0.67	0.84	0.63	0.93	0	0	0	0.05	0.1
CCG043098.1	81.83	233.71	4.2	9.17	5.27	10.74	7.41	11.19	10.43	25.8	0.06
CCG021924.1	2.71	14.5	0.02	0.04	0.04	0.06	0	0.22	0.02	0.02	0.23
CCG026402.1	86.47	78.36	10.43	6.69	9.3	6.31	63.58	20.16	22.58	34.26	5.66
CCG033002.1	119.16	39.53	2.89	0.46	5.99	1.42	1885.35	0.52	8.67	4.99	44.85
CCG002850.1	4.81	10.41	0.01	0.05	0.06	0.04	19.74	0.38	2.78	0.49	0.36
CCG008839.1	7.67	10.15	0.61	1.06	0.9	1.46	20.64	9.96	4.26	4.81	13.39
CCG020194.1	20.26	21.33	4.41	3.46	4.62	4.27	196.76	17.25	6.94	12.45	10.34
CCG049810.1	76.29	49.43	2.04	0.84	3.42	1.62	51.14	55.07	3.62	3.94	0.02
CCG048851.1	2.79	7.85	0.04	0	0.02	0.02	0.11	0.83	0.04	0	1.08
CCG000072.1	2.31	1.05	0.01	0.03	0.04	0.01	0.26	0.41	0	0.39	0
CCG029115.1	8.99	51	0.1	0.18	0.12	0.21	0	0	0	0.01	0
CCG002304.1	1.33	2.75	0.1	0.09	0.12	0.13	2.13	4.86	0.15	0.46	0.09
CCG025444.1	5.09	8.29	0.03	0.07	0.04	0.02	0.1	0.87	0.12	0.15	0
CCG015825.1	12.75	68.5	0.1	0.23	0.21	0.23	0	0.08	0	0	0
CCG036745.1	311.02	547.47	29.99	53.36	33.83	49.12	12.82	22.05	5.69	21.06	4.93
CCG053287.1	6.5	25.43	0.31	0.45	0.29	0.29	0.03	0.04	0.01	0.07	0.17
CCG018305.1	28.92	28.11	0.44	0.17	0.63	0.16	3.9	0.15	0.24	0.15	0.22
CCG026849.1	6.36	17.89	0.04	0.06	0.03	0.14	0	0.32	0	0.04	0
CCG053748.1	12.68	79.34	0.14	0.31	0.17	0.35	0	0.01	0	0.01	0.03
CCG018418.2	82.49	143.58	1.93	0.76	0.36	0.96	0.81	0.74	0.42	0.76	0.24
CCG009940.1	131.79	187.45	12.39	7.84	12.51	6.35	26.78	1.22	0.26	0.96	6.43
CCG025661.1	2.12	9.64	0.06	0.07	0.1	0.16	8.17	1.86	0.06	0.55	0.11
CCG025311.1	4.75	5.34	0.36	0.2	0.47	0.74	248.36	11.25	203.59	20.62	1.11
CCG009068.1	128.23	135.39	1.17	0.21	0.47	0.5	6.51	13.4	4.51	4.86	12.3
CCG037429.1	119.06	154.37	9.48	24.86	9.75	31.95	7.09	11.72	20.8	16.12	11.67
CCG006029.1	17.72	96.37	0.39	0.56	0.38	0.64	0.07	1.99	1.74	19.04	0
CCG040418.1	24.87	129.95	0.35	0.56	0.24	0.51	0	0.1	0	0	0
CCG039346.3	5.33	5.55	0.45	0.52	0.58	0.41	0.35	1.64	0.88	2.24	0.21
CCG024894.1	93.73	525.86	0.98	2.2	0.94	2.01	0	0	0	0	0.09
CCG034177.1	60.83	86.63	8.29	10.66	10.43	12.9	28.71	17.8	34.89	43.33	46.56
CCG035473.1	532.9	296.44	68.83	60.93	72.35	64.93	51.7	126.14	8.83	11.55	5.7
CCG045453.1	397.53	385.91	22.97	11.38	32.31	13.45	87.46	41.41	10.42	8.98	0
CCG014282.1	1.16	4.14	0.04	0.05	0.04	0.1	0.78	0.12	0.06	0.11	0
CCG028892.1	46.46	57.06	5.7	5.63	6.66	6.4	17.16	23.91	7.64	40.13	1.54
CCG043357.1	64.65	55.08	0.84	0.14	0.27	0.27	39.58	14.87	4.21	16.55	0
CCG018820.1	3.77	1.12	0.13	0.06	0.07	0.08	10.82	1.7	0.38	0.72	0.61
CCG017195.1	13.8	4.67	0.09	0.05	0.26	0.16	49.87	1.98	94.82	24.71	0.11
CCG044280.1	2.51	9.33	0.04	0.03	0.02	0.01	0	0.12	0	0	0.02
CCG055726.1	7.02	9.34	0.6	1.18	0.6	0.87	0.57	3.51	1.72	9.82	3.16
CCG018747.1	0.92	2.45	0.02	0.01	0.02	0.02	0.06	0.61	0.03	0.04	0.13
CCG047676.1	90.74	126.96	4.56	5.72	4.57	6.07	7.94	14.4	9.01	7.13	2.48
CCG009683.1	10.49	5.14	0.34	0.16	0.18	0.14	22.62	1.52	0.24	0.27	0.53
CCG010172.1	8.49	53.27	0.08	0.12	0.15	0.2	0	0.01	0	0.02	0.02
CCG041713.2	12.66	48.2	1.06	1.16	1.23	1.15	3.41	12	1.85	5.92	0.64
CCG034929.1	54.09	58.6	5.36	4.72	6.51	5.05	14.78	5.45	5.94	6.52	1.2
CCG028441.1	2.81	4.14	0	0	0.02	0.01	0	0.02	0	0	0
CCG007020.1	1.04	0.86	0.02	0	0.02	0	0.14	0.41	0	0	0
CCG051084.1	13.34	15.5	1.66	1.1	2.27	1.84	23.21	2.35	1.31	7.45	0.93
CCG001883.1	10.62	10.44	0.73	0.56	0.75	0.51	12.67	8.14	6.78	27.68	0.98
CCG001452.1	7.95	45.28	0.1	0.14	0.17	0.25	0.05	0.74	0	0.08	0
CCG015316.1	20.79	22.76	3.91	3.64	4.26	4.13	13.04	10.71	9.29	12.19	9.84
CCG045760.1	3.68	4.89	0	0	0	0	0	0	0	0	0
CCG055833.1	27.09	12.49	1.48	1.61	1.5	1.54	28.56	3.78	14.02	3.19	0.4
CCG008358.1	22.66	124.49	0.31	0.47	0.31	0.59	0	0	0	0.01	0
CCG024250.1	57.08	41.28	4.18	5.02	4.79	5.07	23.04	13.33	11.11	7.27	2.68
CCG000813.1	77.93	102.5	12.1	12.1	13.97	13.04	16.75	2.07	0.48	0.86	1.11
CCG009865.1	11.5	17.99	1.92	2.2	2.2	1.74	5.42	14.59	1.96	2.55	0.64
CCG026407.1	2.66	14.32	0.03	0.08	0.06	0.04	0	0.01	0	0.05	0
CCG013135.1	41.43	10.09	1.13	0.52	2.08	0.66	28.45	6.48	31.82	14.81	4.74
CCG054555.1	9.97	56.65	0.15	0.31	0.18	0.83	16.13	2.25	0.55	4.03	0.24
CCG056129.1	8.27	13.73	0.13	0.11	0.43	0.16	0.74	0	0.11	0.26	0
CCG000412.1	4.99	26.29	0.03	0.03	0.09	0.03	0.94	0.06	0	0	0
CCG020154.1	0.77	0.86	0.08	0.06	0.09	0.1	8.72	11.56	10.41	23.41	1.1
CCG015668.1	9.83	3.06	0.2	0.3	0.34	0.15	49	22.22	7.9	10.43	0.18
CCG042421.1	1.27	5.19	0	0.04	0.02	0.06	1.85	0.3	0.05	0.02	0
CCG007442.1	18.01	10.85	0.64	0.33	0.86	0.5	21.57	2.26	16.31	12.42	0.04
CCG002182.1	28.96	25.96	5.29	5.54	6.02	6.25	7.88	13.45	4.49	9.24	2.78
CCG034560.1	37.14	108.02	0.45	0.4	0.37	0.54	0.12	2.85	0.16	0.63	0
CCG007332.1	74.73	100.1	6.95	6.55	5.91	6.07	10.07	19.74	47.64	22.49	28.75
CCG000120.1	311.51	324.77	23.06	23.08	29.75	40.36	205.3	24.94	16.75	19.42	128.44
CCG052218.1	11.42	70.34	0.14	0.32	0.27	0.42	0	0.03	0	0	0
CCG045509.1	1.52	3.04	0.03	0.01	0.03	0	0.3	0	0.06	0.47	0
CCG038254.1	9.46	14.83	1.24	1.28	1.4	1.41	1.38	1.98	0.76	2.13	4.14
CCG038659.1	458.8	613.11	44.26	55.61	54.28	60.45	150.7	35.54	151.17	31.26	89.61
CCG053350.1	10.99	3.71	0.03	0.06	0.08	0.04	14.72	0.68	7.98	4.83	6.98
CCG045365.1	5.52	32.92	0.01	0.1	0.08	0.13	0	0.02	0	0	0.05
CCG049635.1	61.04	70.15	7.16	7.97	9.68	8.24	96.1	14.9	9.86	11.29	10.38
CCG046585.1	1.32	0.99	0.02	0	0	0.01	0.07	0.11	0.03	0.02	0
CCG039839.1	38.97	44.26	2.1	3.84	2.35	6.87	0.27	11.25	2.19	2.26	0.26
CCG007983.1	42.68	98.26	0.44	0.31	0.45	0.42	154.64	0.25	9.45	7.08	0.16
CCG013082.1	26.27	174.83	0.36	0.73	0.33	0.59	0	0	0.02	0	0
CCG023700.1	22.86	33.73	3.86	4.4	4.62	5.5	27.24	18.07	8.2	13.63	7.77
CCG023676.1	3.81	3.87	0.04	0.04	0.14	0.1	11.97	0.07	0.02	0.14	0
CCG008915.1	480.01	310.39	43.01	27.08	37.31	27.68	51.36	85.78	58.97	71.89	0.79
CCG026359.1	3.25	4.31	0.09	0.09	0.09	0.14	4.01	0.15	0.06	0.04	0
CCG039894.1	0.8	1.08	0	0	0.01	0.01	0.02	0.02	0.03	0.11	0.15
CCG000775.1	84.68	118.66	7.33	5.75	5.94	5.59	5.14	19.62	3.56	8.71	6.19
CCG000565.1	10.18	13.03	0.22	0.04	0.18	0.13	5.35	9.42	0.44	1.09	0.45
CCG017919.1	82.29	102.56	1.99	0.75	0.82	1.03	2.45	51.56	2.05	1.22	2.56
CCG042423.1	33.74	37.13	7.99	8.36	8.63	9.05	17.12	16.56	6.51	4.95	0.21
CCG030161.1	11.96	35.57	0.52	4.01	1.71	3.53	1.1	0.29	0.3	0.61	0
CCG053764.1	53.98	340.69	0.57	1.26	0.49	1.29	0	0	0	0	0
CCG044207.1	1.03	2.2	0.03	0.03	0.02	0.02	0.1	0.33	0.05	0.04	0.24
CCG011785.1	2.84	1.97	0.2	0.16	0.24	0.18	1.65	1.32	0.29	0.82	14.34
CCG008666.1	45.98	16.03	1.06	1.15	1.02	1.25	84.82	30.36	11.33	70.79	18.87
CCG040647.1	6.53	36.48	0.07	0.15	0.14	0.33	0.41	0.47	0.02	0.09	0.18
CCG032765.1	42.18	35.88	5.28	5.96	6.07	6.56	2.49	1.55	1.47	2.15	6.92
CCG031049.1	6.68	12.89	0.06	0.06	0.05	0.04	6.4	5.17	0.14	0.18	0.35
CCG010557.1	8.61	9.78	1.59	1.89	1.64	1.98	10.83	10.64	3.1	7.86	6.22
CCG021219.1	71.79	75.89	7.41	13.47	8.44	13.69	7.35	36.48	33.88	31.44	5.02
CCG041764.1	41.33	61.86	3.47	3.8	5.48	6.23	28.38	2.85	19.46	2.93	0.09
CCG018344.1	4.78	24.76	0.17	0.38	0.18	0.9	4.02	3.7	0.71	1.07	82.37
CCG041512.1	21.91	26.52	3.3	4.13	3.19	3.93	12.59	2.92	2.13	3.06	1.97
CCG019970.1	442.84	395.26	27.21	16.3	24	19.39	30.45	15.8	22.61	30.92	0.02
CCG034390.1	22.36	16.36	3.53	3.37	3.94	4.35	11.98	19.06	0.98	2.71	6.58
CCG013809.2	23.64	43.36	4.46	4.88	3.85	4.74	90.77	21.29	12.34	10.34	15.19
CCG006314.1	3.76	22.76	0.17	0.18	0.18	0.22	0.02	0.27	0.03	0.16	0.03
CCG016156.1	1.28	1.81	0	0	0	0.01	0	0.04	0	0.03	0
CCG012251.1	0.64	0.47	0	0	0	0	0.01	0.04	0	0	0.01
CCG030012.1	9.3	9.51	2.08	2.42	2.53	3.29	8.28	15.59	5.57	9.76	8.54
CCG030615.1	5.81	6.26	0.27	0.37	0.35	0.26	0.03	1.6	0.17	2.12	0
CCG014017.1	1.83	2.47	0.2	0.37	0.12	0.2	0	0.25	0.05	0.05	0
CCG029557.1	6.13	12.13	0.69	0.73	0.79	1.07	11.81	7.29	3.04	3.52	3.27
CCG050181.1	31.25	27.38	0.09	0.02	0.04	0.14	0	0.05	0.02	0.07	0
CCG047488.1	52.85	50.89	1.12	0.37	0.39	0.66	7.41	25.6	8.15	14.41	12.89
CCG015964.1	3.22	5.69	0.58	0.58	0.54	0.6	1.98	5.74	0.59	1.17	9.18
CCG024345.1	3.97	3.52	0.16	0.27	0.4	0.28	88.85	0.6	0.11	1.71	1.13
CCG050800.1	13.36	42.35	0.97	0.96	0.48	0.43	0.33	2.7	2.79	10.8	0.06
CCG013288.3	2.22	2.39	0.41	0.29	0.45	0.41	2.22	1.36	0.37	0.83	0.39
CCG010145.1	7.63	42.97	0.14	0.28	0.1	0.47	17.46	0.83	1.23	5.44	0.38
CCG026357.1	13.14	71.48	0.39	0.39	0.37	0.46	0.12	0.25	0.06	0.17	0.2
CCG034932.1	9.1	51.01	0.11	0.2	0.07	0.24	0	0	0	0.02	0
CCG032638.1	18.04	23.56	2.15	1.4	1.72	1.82	0.57	2.8	0.17	0.14	2.62
CCG051790.1	11.97	72.82	0.27	0.22	0.09	0.33	0	0.33	0.05	0	0
CCG047467.3	50.47	48.39	5.74	7.66	7.77	8.49	60.41	55.24	50.68	52.79	5.9
CCG009351.1	6.54	33.31	0.05	0.18	0.16	0.09	0.05	0	0	0	0
CCG055977.2	124.17	127.29	18.25	13.67	15.44	13.1	14.41	27.27	23.27	14.1	30.58
CCG022886.1	197.29	120.1	1.62	0.02	0.35	0.39	0	0.23	0.13	0	0
CCG048641.1	70.79	31.27	3.93	3.65	4.68	2.84	19.38	13.14	16.25	25.26	1.94
CCG029878.1	6.33	39.48	0.09	0.18	0.08	0.19	0.22	1.17	0.09	0.09	0.07
CCG034561.1	67.02	75.9	6.59	7.91	6.99	9.39	9.68	0.75	5.21	2.36	0.47
CCG038403.1	1.74	5.38	0	0.01	0	0.05	0	165.08	0	0.08	0.55
CCG012745.1	7.14	33.21	0.06	0.14	0.12	0.19	0	0.02	0	0	0
CCG012457.1	46.17	281.22	0.62	1.12	0.48	0.85	0	0	0	0	0
CCG054414.2	26.45	25.26	1.81	1.58	2.01	1.44	18.86	1.45	0.97	1.7	0
CCG027931.1	1.13	2.89	0	0	0.01	0.02	1.18	0	0	0.02	0
CCG013682.1	1.73	8.01	0.01	0.01	0.01	0.01	0.59	1.02	0.01	0.05	0
CCG050666.1	29.62	33.96	0.7	1.56	0.88	0.95	0	4.75	1.11	0.09	0
CCG017326.1	25.9	21.26	0.64	1.22	0.59	0.89	7.43	0.71	0.26	1.6	0.4
CCG042653.1	14.39	7.76	0.42	0.25	0.21	0.23	3.36	2.56	0.47	3.28	0
CCG032950.1	3.04	4.76	0.17	0.35	0.26	0.42	2.36	0.43	0.65	0.85	1.48
CCG057389.1	23.73	11.49	2	2.55	1.87	4.78	38.83	42.24	57.1	87.52	1.06
CCG051542.1	48	65.22	3.87	7.69	6	11.35	10.88	11.17	11.17	16.79	0.47
CCG016093.1	4.8	2.42	1.12	1.16	1.26	0.9	32.64	8.05	1.51	4.12	8.22
CCG031209.1	29.24	24.1	3.47	4.2	3.66	5.04	17.05	18.94	8.37	13.83	8.92
CCG021497.1	1.4	1.54	0	0	0	0	67.78	8.46	0	0	0.02
CCG056468.1	6.09	37.54	0.11	0.11	0.08	0.21	0.02	0.03	0.02	0.1	0.05
CCG033257.1	16.75	106.68	0.2	0.35	0.18	0.44	0.03	0.05	0	0	0.15
CCG016533.1	13.1	68.72	0.09	0.14	0.13	0.3	0	0.02	0	0	0
CCG020467.2	16.22	20.48	2.42	2.41	2.78	2.17	6.02	4.37	3.3	3.57	1.29
CCG008165.1	130	148.23	21.03	24.32	25.59	24.45	105.59	38.75	72.5	53.24	8.23
CCG001398.2	5.69	4.78	0.52	0.48	0.52	0.66	34.61	15.5	9.19	13.83	0.36
CCG008218.1	2.72	20.53	0.02	0.09	0.03	0.07	0.03	2.53	0	0	0
CCG010685.1	0.79	0.74	0.01	0.01	0	0.01	0.02	0.2	0.01	0.02	0
CCG044242.1	26.14	26.38	0.43	1.04	0.36	0.71	0.68	0.16	0.47	0.37	0
CCG051246.1	3.59	22.35	0.04	0.06	0.06	0.09	0	12.12	0	0.01	0
CCG030082.1	20.73	26.05	0.21	0.13	0.27	0.11	132.09	3.29	0.8	1.25	3.08
CCG003867.1	93.53	36.4	3.67	1.24	3.85	2.27	1.48	176.29	107.23	43.3	0.06
CCG036344.1	8.18	1.35	0.73	0.28	0.84	0.44	9.73	1.93	10.34	4.59	0.03
CCG040488.1	182.47	200.91	14.18	14.4	17.93	17.12	46.92	20.32	23.08	13.24	0.39
CCG052759.1	6.36	4.95	0.17	0.08	0.1	0.16	3.22	0.44	0	2.03	0
CCG027902.1	4.67	7.35	0.59	0.46	0.55	0.62	3.4	3.79	1.35	2.54	0.84
CCG041901.1	56.27	44.57	9.67	10.6	11.33	13.05	73.87	50.25	94.3	127.76	12.98
CCG004749.1	89.31	51.6	7.88	8.05	6.7	4.75	41.17	12.55	11.89	70.18	9.23
CCG005576.1	34.51	54.64	4.11	7.51	4.51	8.6	13.59	6.67	3.84	10.48	0
CCG052106.1	3.83	26.91	0.13	0.1	0.06	0.14	0.02	0.15	0.01	0.1	0
CCG035185.1	0.6	0.95	0.01	0.02	0	0.01	0.14	0.07	0.06	0.1	0.07
CCG047748.1	27.14	50.14	3.75	3.87	3.13	3.88	3.25	3.48	1.87	3.6	3.99
CCG021752.1	57.8	62.77	4.99	4.28	3.95	3.75	6.26	18.28	5.27	6.27	15.31
CCG007681.1	9.85	11.17	1.58	9.48	3.58	12.8	13.34	30.56	20.69	32.76	6.37
CCG021431.1	45.88	50.1	4.06	3.19	2.57	3.5	50.99	13.4	1.35	4.66	0
CCG015438.1	58.56	74.99	5.04	4.48	4.28	3.64	1.07	14.5	4.16	5.78	2.26
CCG026396.1	20.4	103.54	0.14	0.27	0.17	0.3	0	0	0	0	0
CCG041572.1	19.65	6	0.62	0.43	0.8	0.56	6.24	1.22	1.89	1.99	0.67
CCG040900.2	158.45	126.76	11.76	12.51	12.7	11.67	0.43	49.01	14.75	61.25	0.68
CCG009521.1	3.2	1.31	0.06	0.06	0.05	0.13	1.74	0.54	0.25	7.12	0
CCG007669.1	0.95	1.93	0.03	0.05	0.15	0.02	0.06	0.03	0.01	0	0
CCG047301.1	30.8	34.01	4.51	9.09	5.17	9.08	8.1	102.74	56.92	11.89	81.92
CCG034569.1	2.31	5.01	0.08	0.02	0.06	0.02	0.7	0.18	0.04	0.03	0
CCG045301.1	24.23	92.3	0.23	0.16	0.23	0.32	0	0	0	0.14	0
CCG028980.1	712.06	1020.37	53.5	53.11	76.43	57.97	789.09	48.16	49.9	141.56	0.51
CCG042807.1	13.43	69.07	0.27	0.44	0.38	0.5	0.24	0.06	0.08	0.28	0
CCG044336.1	10.98	25.82	0.07	0.13	0.06	0.16	0	0	0	0	0
CCG037210.1	1.15	0.52	0.13	0.05	0.1	0.07	61.13	4.34	4.23	2.16	0
CCG052027.1	6.42	5	0.04	0	0.08	0.05	9.68	0	0.37	0.06	0
CCG056977.1	5.05	43.52	0.1	0.21	0.13	0.21	0	0.01	0.01	0.13	0
CCG055882.1	178.94	156.3	1.75	0.07	0.31	0.45	0	18.73	2.61	1.02	0
CCG029218.1	7.02	38.43	0.08	0.15	0.12	0.18	1.72	0.07	0.02	0.11	0.05
CCG006870.1	0.83	0.72	0	0	0	0.01	1.68	0.14	0.06	0	0.07
CCG053563.1	65.4	16.36	1.75	1.97	2.61	3.63	53.35	21.17	80.27	74	1.14
CCG057144.1	19.48	20.01	1.41	2.13	2.95	1.71	13.15	5.81	9.39	14.74	1.18
CCG049086.1	109.44	64.07	6.36	6.06	6.98	11.9	4.81	5.21	5.02	3	0
CCG036471.1	7.87	8.76	0.15	0.17	0.13	0.48	13.99	0.29	4.04	1.24	0.09
CCG045527.1	31.68	45.81	5.64	9.56	5.03	9.83	74.68	15.11	9.44	9.99	5.49
CCG001454.1	36.76	39.5	0.87	0.42	0.89	0.43	207.78	35.53	116.35	243.14	0.95
CCG038564.1	61.85	67.99	6.59	5.96	8.17	8.62	3.36	3.06	17.61	9.12	0.05
CCG014846.1	48.06	19.4	2.43	2.35	2.89	3.01	8.52	4.64	3.59	2.66	2.11
CCG002422.1	0.92	1.25	0.07	0.11	0.1	0.13	1.75	0.54	0.12	1.9	0.08
CCG049708.2	87.48	146.5	15.25	18.31	14.69	19.49	27.31	44.64	24.32	20.73	2.8
CCG021484.1	9.08	14.09	0.12	0.07	0.21	0.07	0	0.4	0.96	0.96	0
CCG037323.1	9.55	22.04	1.02	0.86	0.96	0.66	2.24	23.64	14.65	22.64	2.38
CCG056172.1	2.39	1.89	0.42	0.31	0.35	0.3	2.75	1.35	0.63	2.77	0.44
CCG030808.1	44.96	26.28	7.63	8.34	9.05	5.51	29.6	123.45	30.51	34.64	0.29
CCG037259.1	36.8	63.26	7.55	7.5	8.67	7.86	102.63	5.35	18.28	4.37	1.44
CCG001408.1	0.5	0.87	0	0.01	0	0.01	0.63	0.22	0.04	0.18	0
CCG052536.1	15.72	19.72	3.92	3.71	5.29	1.84	2.33	9.6	1.27	3.32	0.95
CCG034318.1	2.13	1.12	0.05	0.02	0.09	0.07	24.87	8.16	4.93	4.19	0.01
CCG026503.1	233.17	373.19	15.43	27.73	23.83	25.34	105.49	6.11	46.33	42.65	5.01
CCG048774.1	10.48	9.46	0.6	0.48	0.86	0.43	11.33	7.73	7.29	28.82	0.68
CCG042003.1	24.64	32.99	4.33	4.17	5.68	4.76	23.76	14.97	7.5	20.8	3.71
CCG002299.1	8.85	9.69	0.44	0.34	0.26	0.37	22.76	24.75	1.79	5.21	0.15
CCG054437.1	16.63	11.94	0.48	0.42	1.17	0.66	972.35	20.43	0.84	7.15	8.48
CCG057409.1	52.5	61.72	4.07	5.63	5.33	5.63	12.78	5.44	5.55	5.73	2.79
CCG040064.1	4.28	23.97	0.07	0.09	0.04	0.08	0.02	0.13	0	0.01	0
CCG033675.1	22.18	27.99	3.97	3.56	4.01	3.72	7.07	3.64	2.71	4.76	9.17
CCG024595.1	3.27	9.96	0.15	1.58	0.1	1.25	1.13	1.84	12.1	0.65	0.48
CCG036390.1	30.75	46.12	4.17	5.59	5.21	5.57	10.66	7.81	4.71	5.74	4.63
CCG023176.1	29.12	14.08	0.71	0.84	0.3	0.89	61.78	3.42	9.36	25.85	0.24
CCG042902.1	18.25	17.89	3.09	3.12	2.75	2.94	5.31	36.17	13.02	23.45	7.31
CCG001474.1	44.53	31.58	2.68	5.12	1.73	4.79	177.83	25.38	97.03	158.74	1.98
CCG015634.1	2.56	3.06	0.34	0.38	0.43	0.34	0.02	0.69	0.02	0.03	0
CCG036155.1	1.7	9.19	0.01	0	0	0.01	0.02	0.43	0	0	0.22
CCG050518.1	10.86	58.2	0.09	0.3	0.12	0.42	0	0.03	0	0.06	0.12
CCG044706.1	52.28	38.3	5.97	3.62	4.77	3.79	18.94	0.68	19.7	62.33	0.05
CCG056325.1	22.31	19.37	0.83	0.74	0.76	0.98	1.33	1.06	0.26	0.96	0.08
CCG047318.1	4.47	6.36	0.03	0	0	0	0.11	0	0	0	0
CCG032289.1	40.08	68	2.43	2.6	3.1	3.44	1.36	0.57	0.43	0.77	0.04
CCG039354.1	5.72	15.08	0.6	0.65	0.72	0.86	4.53	0.89	1.73	1.39	1.27
CCG034890.1	181	174.49	40.19	40.14	47.81	41.16	111.65	90.95	78.05	70.61	109.47
CCG017196.1	5.02	6.58	0.11	0.03	0.14	0.15	13.51	0.81	10.59	3.89	0.05
CCG057071.1	13.39	18.11	2.36	2.3	2.96	1.64	1.49	1.84	1.68	4.22	2.26
CCG002051.1	10.4	61.17	0.19	0.41	0.18	0.38	0	0.35	0.02	0.09	0.05
CCG016184.1	1.65	10.96	0.01	0.1	0.05	0.31	6.18	0.78	0.18	6.76	0.72
CCG039532.1	8.45	5.36	0.14	0.05	0.02	0	0.31	2.31	0.21	0.17	0
CCG034047.1	32.35	45.52	6.27	6.74	7.38	6.55	75.69	18.71	17.87	21.08	70.66
CCG028423.1	8.62	41.23	0.1	0.13	0.06	0.13	0.02	0.04	0	0.02	0.07
CCG010157.1	0.56	0.54	0	0	0	0	8.7	0.6	0.01	0.84	0.02
CCG012465.1	8.49	3	0.25	0.12	0.28	0.51	0.64	0	0	0.03	0
CCG039971.1	96.95	54.54	11.59	25.11	18.08	20.28	20.02	14.1	28.4	25.42	2.97
CCG028410.1	2.49	2.93	0.53	0.57	0.95	0.36	0.89	1.51	0.41	1.07	0.99
CCG014398.1	61.79	55.95	8.58	4.85	11.61	5.92	65.73	39.68	58.89	54.89	17.82
CCG006787.1	2.88	17.8	0.07	0.09	0.09	0.08	1.42	0.16	0.03	0.76	0
CCG036907.2	1.84	2.87	0.18	0.19	0.23	0.17	4.96	0.08	0.08	0.19	0.09
CCG057009.1	4.4	22.16	0.06	0.05	0.03	0.09	0	0.04	0	0	0
CCG020520.1	34.72	40.44	6.42	7.34	7.67	7.06	21.39	8.64	7.55	5.84	2.23
CCG055217.1	16.34	35.21	1.38	0.98	1	0.89	10.41	13.05	6.98	52.91	0.03
CCG003324.1	303.27	419.83	19.9	36.21	24.59	46.34	54.53	8.74	23.88	23.69	7.03
CCG033351.1	5.08	6.63	0.17	0.21	0.38	0.27	0	3.42	0	0.01	0
CCG031347.1	7.05	15.35	0.52	0.7	0.5	1.06	7.86	1.02	3.03	4.57	0.38
CCG013296.1	136.65	189.94	11.16	14.19	11.58	15.5	56.37	31.27	22.06	31.81	2.7
CCG010392.2	1.74	1.97	0.15	0.36	0.35	0.46	0.58	2.41	0.35	1.23	1.35
CCG049982.1	224.64	217.51	7.1	6.41	3.98	9.02	250.78	48.91	87.36	361.14	3.59
CCG042197.1	8.76	12.07	0.48	0.19	0.29	0.24	0.44	10.49	0.48	3.06	0.43
CCG042483.1	50.77	62.58	9.53	9.37	11.14	9.44	13.6	53.13	10.89	10.55	3.95
CCG018588.1	1.48	2.37	0	0	0	0.01	0.46	108.73	0	0.08	0.15
CCG026345.1	4.39	19.35	0.02	0.09	0.02	0.08	0	0.04	0	0	0
CCG042656.1	16.18	17.81	2.36	2.86	2.54	2.98	28.18	4.4	6.87	5	4.17
CCG031101.1	5.49	4.3	0.08	0.06	0.1	0.17	1.24	0	0.04	0.03	0
CCG010580.1	111.39	136.81	17.88	14.71	25.34	8.39	18.78	89.23	18.6	34.04	9.29
CCG032173.1	7.01	10.1	1.52	1.98	1.58	1.53	3.53	3.85	1.1	2.61	8.68
CCG001375.1	4.07	7.27	0.55	0.75	0.51	0.7	0.47	3.56	1.09	2.63	2.94
CCG015677.2	33.06	25.36	7.17	6.66	8	6.62	19.61	15.61	19.52	23.33	3.73
CCG000439.1	39.51	48.67	9.12	11.56	10.75	12.48	27.31	33.59	38.65	45.8	25.21
CCG034912.1	3.52	3.34	0.45	0.64	0.4	0.61	0.54	0.51	0.72	0.89	0.6
CCG018602.3	3.37	7.18	0.99	1.96	1.19	1.18	64.68	6.27	2.31	6.19	20.7
CCG056814.1	3.96	10.25	0.7	1.98	0.49	1.3	5.57	5.48	3.02	6.27	6.11
CCG053158.1	5.58	30.81	0.07	0.1	0.08	0.11	0	0	0	0.01	0
CCG002047.2	1.74	3.42	0	0	0	0.01	0.03	0.2	0	0.01	0.03
CCG054811.1	6.95	39.31	0.25	0.21	0.25	0.26	0.12	0.85	0.22	0.51	0.27
CCG032132.1	6.44	9.13	0.9	0.92	1.11	0.91	0.88	1.67	0.14	0.06	0.13
CCG032801.1	0.86	1.56	0.08	0.11	0.07	0.11	0.06	0.31	0.01	0.02	0.02
CCG004907.1	12.27	20.24	1.03	1.77	1.34	2.2	19.14	1.8	1.98	6.12	1.21
CCG035585.1	4.44	3.69	0.45	0.46	0.61	0.33	0.05	0.97	0.94	3.02	0
CCG048719.1	1.19	1.31	0.08	0.04	0.06	0.02	0.17	0.02	0	0.03	0.03
CCG042233.1	29.29	9.1	0.29	0.15	1.1	0.52	42.44	3.51	7	15.34	0.23
CCG003068.1	1.29	2.4	0.03	0.03	0.03	0.01	0	2.62	0.07	0.16	0.11
CCG006921.1	3.8	3.86	0.97	1.53	1.32	1.9	1.78	1.73	1.91	2.9	3.46
CCG013650.1	52.42	91.56	5.93	11.86	6.22	10.75	12.98	17.39	6.85	8.26	5.05
CCG032435.1	46.31	60.61	9.32	7.82	12.06	8.67	20.04	13.77	13.98	13.27	1.14
CCG029502.1	2170.78	2634.3	251.41	410.8	338.58	538.85	541.92	631.34	672.85	749	2.83
CCG012247.1	8.12	52.13	0.15	0.19	0.06	0.2	0	0.04	0	0.02	0
CCG015993.1	3.67	8.24	0.38	0.21	0.25	0.4	312.33	57.64	85.25	130.95	1.77
CCG016650.1	124.87	23.16	2.95	2.47	4.56	4.55	16.36	2.74	133.73	217.95	0.28
CCG008334.1	27.95	16.5	4.5	3.31	4.2	3.59	16.27	46.57	9.91	11.01	2.04
CCG025268.1	1.64	2.99	0	0.01	0.01	0.03	2.38	1.04	0.47	1.62	0
CCG007452.4	4.75	31.72	0.06	0.13	0.03	0.11	0.02	0.08	0	0	0
CCG006114.1	1.29	7.68	0.03	0.04	0.03	0.02	0	0.03	0	0.03	0.04
CCG003033.2	5.38	11.95	0.83	2.32	1.05	2.61	5.35	1.88	0.69	1.21	2.66
CCG006720.1	5.48	8.82	0.8	1.18	0.9	1.13	6.21	3.97	2.46	4.49	3.37
CCG044042.1	26.36	100.74	0.29	0.67	0.44	0.53	0	0.1	0	0.04	0
CCG014786.1	21.16	11.39	0.79	0.27	0.81	0.63	13.94	8.14	30.08	45.71	0.16
CCG009952.1	0.95	0.95	0.12	0.08	0.09	0.15	1.31	1.58	0.3	1.19	1.55
CCG001115.1	7.6	6.15	0.46	0.33	0.37	0.5	5.24	0.67	1.74	5.5	2.19
CCG025819.1	98.17	126.67	8.63	11.83	10.03	12.87	14.12	37.16	10.03	35.53	0.88
CCG038582.1	173.47	151.17	5.58	1.63	8.93	2.13	37.29	5.28	6.8	13.85	0
CCG022791.1	1.04	1.4	0.09	0.1	0.16	0.17	0.23	0.64	0.29	0.47	0.12
CCG038321.1	1.81	7.27	0.02	0.03	0.01	0.03	0.06	13.38	0	0.01	0.01
CCG004415.1	1.43	3.47	0	0.01	0.03	0.02	0.06	2.89	0.06	0.12	0
CCG005063.1	3.35	4.76	0.41	0.46	0.41	0.41	1.12	2.15	0.79	1.25	4.86
CCG001121.2	2.66	2.07	0.26	0.29	0.29	0.43	1.45	1.68	0.44	0.44	0.43
CCG022354.1	41.71	111.75	8.29	32.07	11.14	47.69	259.11	764.32	387.48	410.05	40.94
CCG032039.1	59.27	47.2	2	2.77	2.12	2.84	0.14	0.41	0.26	0.11	0.15
CCG019827.4	0.34	0.36	0	0.01	0.02	0.04	1.71	0.13	0.25	0.13	1.26
CCG033638.1	19.55	25.32	3.53	3.29	3.94	4.42	19.95	13.66	11.54	18.51	4.36
CCG039241.1	59.14	48.32	7.02	6.83	5.6	5.68	127.04	17.95	63.4	55.39	1.97
CCG029044.1	6.94	37.49	0.08	0.13	0.06	0.12	0	0.17	0	0.01	0
CCG042682.1	7.42	37.07	0.07	0.14	0.1	0.17	0	0	0	0	0
CCG029187.1	29.93	20.73	1.64	1.31	1.94	1.24	54.75	4.86	6.44	8.58	2.14
CCG026838.1	0.74	5.12	0.01	0.11	0.04	0.06	1.86	4.78	0.15	0.67	0.16
CCG028108.1	11.03	15.71	1.12	1.03	1.11	1.05	8.49	8.73	1.84	17.46	0.25
CCG046943.1	95.37	100.04	15.25	15.42	15.29	14.39	52.81	58.41	37.02	31.63	8.89
CCG024092.1	5.45	30.58	0.09	0.1	0.05	0.15	0.09	0.08	0.01	0	0
CCG051080.1	1.63	7.37	0.01	0.06	0.04	0.04	0.01	7.52	0.01	0.01	0
CCG004813.4	2.47	6.34	0.29	0.21	0.27	0.31	4.46	3.61	1.56	4.62	11.04
CCG040329.1	13.8	7.37	1.17	1.54	1.58	2.74	37.39	31.19	35.79	63.34	1.96
CCG002767.2	5.18	3.82	0.15	0.02	0.03	0.05	0.36	0.22	1.47	0.38	0
CCG000347.1	5.83	22.6	0.08	0.14	0.05	0.17	0	0.1	0	0	0
CCG032366.1	10.47	44.36	0.11	0.15	0.04	0.2	0	0	0	0	0
CCG016873.1	3.5	19.06	0.02	0.06	0.03	0.15	0	0.09	0.02	0.06	0.01
CCG047296.1	16.35	106.72	0.24	0.34	0.2	0.43	0	0	0	0	0
CCG042114.1	0.86	3.55	0.02	0.03	0.06	0.09	7.51	0.24	0.27	1.66	0.09
CCG027089.2	0.84	0.59	0.02	0.1	0.05	0.06	0.35	4.05	0.03	0.05	6.35
CCG057337.1	12.76	4.46	1.18	0.27	0.8	0.82	141.82	41.12	214.77	24.67	3.31
CCG042311.1	52.79	15.07	2.37	1.3	3.63	3.35	65.1	98.66	165.13	236.55	0.59
CCG009011.1	4.03	2.17	0.04	0.07	0.05	0.06	0.33	0.03	0.05	0.26	0
CCG007915.1	1234.86	2693.08	95.23	66.36	51.42	52.31	471.59	129.19	323.58	392.25	0.65
CCG004962.1	26.12	17.71	2.77	3.55	2.79	3.25	24.36	6.29	6.92	20.46	1.27
CCG032852.1	1.03	1.98	0.04	0.13	0.13	0.03	1.37	0.21	0.02	0.27	0.19
CCG021822.1	61.58	44.88	5.19	5.08	4.88	5.15	93.18	11.66	20.1	13.44	1.52
CCG032365.1	9.33	53.71	0.13	0.12	0.08	0.21	0	0	0	0	0
CCG052502.1	6.1	35.41	0.18	0.13	0.15	0.17	0.31	2.28	0.29	0.26	0.66
CCG056353.1	8.4	11.32	0.62	0.5	0.83	0.57	0.33	1.39	0.45	1.55	1.43
CCG052535.1	91.97	103.66	14.7	12.04	20.05	6.46	14.14	20.93	6.07	10.56	9.69
CCG006408.1	3.59	7.63	0.16	0.26	0.21	0.19	0.55	0.53	1.15	1.42	0.27
CCG039808.1	59.79	338.94	0.69	1.45	0.46	1.12	0	0.03	0	0.04	0
CCG013869.4	55.05	29.6	5.55	4.71	5.84	3.77	2.62	3.05	3.18	2.55	1.7
CCG020848.1	2.47	1.14	0.07	0.06	0.07	0.06	0.17	6.61	0.71	3.59	1.28
CCG016654.1	14.74	24.38	0.72	1.11	0.82	1.74	6	61.09	1.1	1.75	0.16
CCG026260.1	19.28	30.17	1.48	2.67	1.89	2.64	5.47	6.69	10.01	10.24	0.68
CCG046437.1	12.96	20.4	3.3	3.06	4.32	2.4	3.72	3.19	3.71	5.78	4.21
CCG015249.1	1.42	1.03	0.18	0.62	0.18	1.32	1.73	14.74	1.22	0.72	0.12
CCG054090.1	3.87	12.45	0.15	0.11	0.13	0.28	0.18	0.11	0	0	0
CCG023822.1	29.95	44.87	8.32	12.15	8.5	13.87	10.08	10.29	5.26	12.79	20.41
CCG016291.1	12.46	18.87	1.94	1.49	1.85	1.58	0.07	0.16	0.03	0.4	0.02
CCG011297.1	23.44	57.94	0.17	0.17	0.17	0.41	0	0.01	0	0.04	0.2
CCG028030.1	5.55	21.26	0.07	0.01	0.04	0.06	0	0.11	0	0	0
CCG053976.1	19.67	124.14	0.34	0.44	0.26	0.4	0	0	0	0	0
CCG052800.2	5.52	35.61	0.07	0.19	0.07	0.13	0.12	0.51	0	0	0
CCG043773.1	3.04	3.14	0.51	1.01	0.72	1.12	0.63	1.66	1.02	0.98	1.16
CCG050219.1	26.52	27.47	2.83	2.67	3.21	2.97	14.68	21.3	17.27	18.77	4.49
CCG006168.2	12.8	14.6	2.12	2.9	2.48	3.16	8.24	10.65	2.03	7.6	6.13
CCG056488.3	3.28	3.02	0.86	1.52	1.23	1.24	22.49	14.62	15.65	21.32	0.25
CCG013981.1	1.09	4.85	0.01	0.03	0.02	0.06	0.12	0.06	0.03	0.01	0.2
CCG055097.1	2.58	1.7	0.08	0.07	0.14	0.21	3.68	2.9	1.56	2.63	0.24
CCG021039.1	3.26	1.99	0.22	0.22	0.21	0.11	63.06	1.23	0.31	1.5	0.21
CCG057440.2	50.04	44.97	3.02	6.32	1.79	4.69	32.47	10.27	61.29	6.61	0.38
CCG052604.1	8.51	8.35	0.21	0.03	0.28	0.06	0.83	0.28	0.39	0.28	1.41
CCG054924.1	19.49	32.33	3.99	3.58	3.73	3.59	46.22	9.96	9.26	11.47	7.24
CCG048695.1	2.85	2.77	0.39	0.19	0.4	0.31	6.3	6.02	4.58	17.29	0.07
CCG023826.1	384.31	375.13	62.55	54.85	72.41	45.41	71.47	130.3	104.08	228.34	42.62
CCG001472.1	3.27	14.63	0.04	0.09	0.03	0.07	1.49	0.07	0.03	0.32	0.29
CCG026796.1	26.53	21.66	6.41	7.1	6.82	6.93	16.04	12.51	10.25	14.92	6.04
CCG002029.1	14.44	22.82	0.41	0.2	0.2	0.37	0.37	113.19	0.88	3.39	0
CCG012415.1	81.04	36.33	11.96	15.46	18.33	16.78	9.3	100.42	36.49	21.42	0
CCG027524.1	26.47	25.11	2.48	1.33	2.07	0.99	4.1	9.2	2.04	0.24	0.45
CCG050812.1	52.9	74.29	15.36	20.87	14.69	19.08	71.94	67.85	19.17	53.81	6.99
CCG004629.1	294.41	582.58	72.34	44.68	78.51	49.98	65.28	61.22	46.28	68.27	1.02
CCG047117.2	40.15	26.85	4.4	4.69	4.81	4.98	28.14	16.23	9.47	12.5	13.26
CCG046244.1	0.56	0.5	0.02	0.01	0.02	0.01	0.09	0.91	0.03	0.01	0
CCG034345.1	14.24	103.05	0.2	0.6	0.11	0.4	0	0	0.02	0	0
CCG055646.1	18.73	97.93	0.26	0.3	0.31	0.47	0	0	0	0.02	0
CCG040478.1	3.02	17.4	0.03	0.03	0.03	0.1	0.02	0	0	0	0
CCG023221.1	7.04	0.56	0.08	0	0.02	0.04	0	0	0	0	0
CCG002998.1	4.48	6.83	0.82	1.17	0.72	0.99	0.71	5.13	1.7	3.66	3.09
CCG037583.1	3.54	4.1	0.8	0.69	1.09	0.81	0.44	1.86	0.72	1.04	2.25
CCG014576.3	5.15	27.79	0.18	0.28	0.2	0.29	0.69	0.2	0.09	0.23	1.6
CCG008112.1	47.27	67.02	3.06	3.46	4.17	3.93	7.92	4.09	1.86	2.44	0.81
CCG009827.2	19.2	14.5	1.8	1.81	2	1.64	7.98	5.4	1.87	2.62	3.12
CCG032998.1	17.07	26	2.19	3.93	2.37	3.49	4.61	2.1	1.33	2.76	5.6
CCG023388.1	0.91	0.4	0.03	0.02	0.03	0.06	0.07	0.66	0.12	17.95	0.01
CCG056125.1	10.44	4.34	0.18	0.2	0.38	0.94	0.58	0	0	0	0
CCG030544.1	43.95	44.98	3.11	2.2	1.88	1.78	184.93	18.05	8.5	52.45	0.06
CCG014063.1	14.02	14.84	1.54	1.02	1.37	0.53	1.08	0.93	0.24	0	0.08
CCG043751.1	4.28	1.96	0.04	0.03	0.03	0.01	0.22	0.46	0.03	0.31	0
CCG017541.1	1.43	2.01	0	0.02	0.04	0.01	1.71	0.37	0.5	0.07	0.05
CCG026073.1	56.76	71.76	8.95	11.46	9.62	12.25	27.95	16.25	16.32	17.17	26.18
CCG038046.1	1.43	1.94	0	0	0	0.01	0.04	0.82	0	0	0
CCG051985.1	9.5	63.29	0.04	0.16	0.15	0.14	0	0	0	0	0
CCG021011.1	4.67	2.45	0	0	0	0.02	0.24	0.08	0	0	0
CCG033690.1	21.11	28.91	4.65	11.35	7.39	9.48	586.75	608.81	554.19	554.87	89.08
CCG016842.1	12.57	10.29	2.96	3.7	4.01	3.57	5.21	3.94	3.67	5.14	1.54
CCG000891.1	65.78	79.77	11.68	11.18	10.7	12.14	28.65	42.85	22.85	24.17	33.95
CCG010391.1	31.45	40.97	6.19	8.8	7.87	7.61	24.14	34.16	21.78	8.09	21.49
CCG034750.1	3.93	22.95	0.06	0.03	0.07	0.14	0	0.06	0	0.04	0
CCG020926.1	1.02	1.23	0.03	0.01	0	0.01	0.39	0.02	0	0.03	0
CCG032598.1	15.87	93.71	0.17	0.31	0.12	0.37	0	0	0	0.02	0
CCG012383.2	123.17	175.81	37.7	38.54	40.7	34.32	140.88	12.05	16.18	10.59	4.24
CCG013959.1	3.62	20.93	0.06	0.06	0.02	0.08	0	0	0	0	0
CCG025173.1	4.04	22.89	0.08	0.12	0.05	0.08	0.05	0.04	0.11	0.77	0
CCG037654.1	1.89	9.07	0.04	0.07	0.06	0.05	0.03	0.16	0.01	0.08	0
CCG021561.2	13.24	13.55	0.25	0.17	0.28	0.11	49.14	12.67	2.63	0.62	0.18
CCG029252.1	16.18	22.59	1.25	1.42	2.46	1.57	27.97	15.96	16.38	14.52	3.65
CCG043177.1	39.43	11.77	2.62	2.45	1.71	2.32	311.59	96.02	37.29	74.93	36.03
CCG050032.1	2.27	5.07	0.33	0.2	0.31	0.16	4.62	1.43	0.25	1.6	0
CCG013813.1	2.29	4.53	0.06	0.04	0.05	0.02	1.33	0.17	0.17	1	0
CCG029087.1	22.76	110.15	0.65	0.78	0.76	0.78	0.16	0.53	0.37	0.47	0.9
CCG006086.1	1.67	1.54	0.05	0.01	0.03	0.04	50.71	0.12	0.02	0.38	0.02
CCG019866.1	3.96	5.96	0.38	0.96	0.63	1.16	9.52	3.14	4.78	6.29	0.29
CCG007375.2	400.72	176.23	12.68	13.11	13.06	21.79	476.07	284.16	665.89	791.76	26.42
CCG014158.1	1.71	1.05	0.03	0.32	0.05	0.38	0	2.79	0.09	0.06	1.77
CCG010684.1	6.77	42.05	0.1	0.17	0.09	0.24	0	0.35	0	0	0
CCG046229.1	0.65	2.15	0.02	0	0.01	0.03	1	1.82	0.01	0.03	0.47
CCG018729.1	1.05	6.16	0.02	0.05	0.03	0.05	0.04	0.13	0.04	0.03	0.01
CCG007532.1	5.47	0.9	0.09	0.03	0.11	0.13	39.91	93.77	6.78	30.74	0
CCG035757.1	7.49	7.28	0.64	0.5	0.29	0.52	41.12	14.25	21.97	8.39	0.12
CCG045640.1	31.79	37.01	8.7	6.74	7.85	7.75	13.46	13.6	13.16	20.92	13.63
CCG027843.1	2.95	3.42	0.36	0.42	0.35	0.36	3.31	0.38	0.81	0.55	0.49
CCG016207.1	23.49	32.29	2.13	1.99	2.34	1.95	6.41	6.71	4.93	10.03	1.26
CCG031579.2	3.28	20.85	0.07	0.07	0.05	0.15	0.03	0.9	0	0	0
CCG049139.1	193.57	266.33	45.87	36	47.86	34.06	51.55	43.03	41.93	32.47	123.91
CCG009991.1	2.27	0.86	0	0.01	0.08	0.02	70.97	0.04	0.15	0.16	0
CCG046554.1	3.03	4.61	0.27	0.29	0.32	0.41	2.29	0.79	0.4	3.3	1.35
CCG041172.1	53.89	10.78	0.82	0.37	1.06	0.53	82.16	13.54	10.79	22.72	0.14
CCG040489.1	2.37	3.92	0.04	0.18	0.1	0.19	0.1	0.13	0.1	0.19	0.16
CCG016078.1	1.93	2.86	0.01	0.01	0	0	0	0.07	0.03	0	0.03
CCG004482.1	2.16	5.81	0.03	0.01	0.02	0.02	0	0.13	0.01	0	0
CCG048724.1	3.16	17.7	0.05	0.09	0.04	0.04	0.01	0.03	0.01	0.07	0.01
CCG003553.1	39.43	56.46	10.42	12.69	9.55	14.04	45.87	10.25	18.5	17.1	4.58
CCG020658.1	11.28	20.45	0.65	0.92	1.13	1.29	23.43	2.46	0.52	2.2	0
CCG038009.1	33.67	15.26	1.76	1.59	2.62	1.9	18.19	31.31	24.28	43.83	4.35
CCG014108.1	30	40.5	4.95	16.42	5.28	11.63	0	0.06	0.25	0	0
CCG014863.1	3.84	6.99	0.16	0.52	0.12	0.69	113.23	2.89	42.04	2.14	32.59
CCG037185.1	6.64	33.21	0.03	0.12	0.02	0.05	91.38	0	0.09	0	0
CCG033607.1	143.52	177.84	39.12	45.43	46.16	47.73	123.78	137.58	91.67	109.36	74.93
CCG009895.1	3.59	6.4	0.57	0.92	1.06	1.3	13	2.4	1.7	2.36	10.66
CCG048249.1	21.15	3.42	0.51	0.2	0.3	0.21	5.81	43.78	44.96	24.41	0.65
CCG001929.2	14.2	18.3	3.06	2.69	3.35	3.03	8.48	8.25	5.04	8.02	2.13
CCG032094.1	116.1	175.21	8.26	14.87	12.81	14.13	46.05	1.59	13.72	14.79	2.68
CCG053437.1	1.13	0.81	0.06	0.25	0.01	0.27	0.03	1.7	0.07	0.09	1.41
CCG032743.1	354.49	433.7	51.6	83.09	61.59	67.52	234.11	31.35	51.6	172.22	0.4
CCG036356.1	4.23	4.41	0.69	0.89	0.9	1.03	1.04	2.11	0.63	1.08	0.81
CCG050361.1	0.26	0.17	0.02	0.01	0.02	0.01	0.07	0.44	0.01	0.06	0.02
CCG042004.1	30.28	57.24	5.22	5.88	5.65	5.02	26.44	14.82	9.87	23.14	8.65
CCG011105.1	2.92	17.3	0.05	0.05	0.04	0.05	0.03	0	0.01	0	0
CCG000528.1	2.33	1.84	0.19	0.21	0.32	0.36	1.91	2.42	0.38	4.53	0.42
CCG006300.1	3.08	4.62	0.13	0.19	0.12	0.29	5.54	1.75	1.21	1.87	0.02
CCG023661.2	0.87	0.88	0	0.01	0.01	0.01	1.08	0.1	0.07	0.26	0.06
CCG052108.1	17.3	41.75	2.17	2.89	2.41	2.94	3.83	2.84	3.38	4.07	4.76
CCG052201.1	25.66	25.51	1.88	1.23	1.84	1.49	70.31	67.21	52.5	138.78	2.94
CCG014412.1	1.59	1.87	0	0	0	0	0	0.23	0.02	0.02	0
CCG000154.1	31.71	32.31	3.63	3.29	3.49	3.01	3.69	23.06	0.99	1.09	6.62
CCG037349.1	18.76	29.35	3.12	3.63	2.85	3.15	0.19	0.04	0	0	0.19
CCG050458.1	80.76	109.5	22.72	29.03	25.78	30.32	42	82.14	52.45	63.99	80.15
CCG050565.2	0.91	7.17	0.01	0.02	0	0.06	1.25	0.95	0.02	0.06	0.16
CCG032927.1	5.75	2.74	0.56	0.29	0.5	0.22	9.03	1.73	4.61	4.32	0.79
CCG028271.1	30.25	52.1	1.63	2.15	1.59	2.42	3.02	0.58	1.02	0.2	0.41
CCG022384.1	3.7	5.2	0.71	0.92	0.8	1.13	6.96	4.05	2.35	2.08	4.03
CCG034169.1	13.89	11.23	2.25	2.2	2.35	2.27	3.51	6.64	4.31	3.93	5.79
CCG009005.1	81.51	28.41	1.42	0.67	1.56	0.76	88.21	3.66	4.56	7.87	0
CCG024767.1	1.25	0.12	0	0	0.01	0.01	0	0.04	0.05	0	0
CCG031127.1	0.61	3	0	0.01	0.03	0.03	2.82	0.11	0.01	0.23	0
CCG035472.1	385.2	210.62	58.39	48.1	52.95	47.78	35.1	80.06	6.41	6.64	3.64
CCG007331.1	72.6	92.34	7.32	6.25	6.48	6.26	11.31	19.37	43.84	26.6	24.97
CCG045383.1	2.55	16.64	0.07	0.08	0.04	0.08	0.1	0.18	0.35	0.24	0.03
CCG011906.1	27.82	36.06	5.99	7.36	7.82	7.36	4.81	3.6	5.3	3.7	3.97
CCG021589.1	64.2	15.77	1.12	0.67	1.26	0.54	26.84	1.82	0.77	0.25	0.04
CCG008558.1	66.19	29.83	3.97	4.24	3.13	6.27	30.9	62.4	136.2	192.01	1
CCG016153.1	4.29	0.78	0.01	0	0.06	0.05	223.56	0	0.98	1.33	0.12
CCG044745.1	339.7	545.23	14.91	26.22	18.94	48.8	306.98	46.48	64.35	40.64	16.06
CCG040935.1	121.2	91.48	35.01	29.03	45.42	22.32	17.72	130.23	44.64	24.03	2.12
CCG005774.1	79.03	47.4	8.32	8.05	9.4	7.89	136.64	42.7	107.73	107.21	2.21
CCG030198.1	9.49	13.19	0.09	0	0.01	0.07	0	0.08	0.02	0.22	0
CCG041680.1	11.12	15.97	3.77	5.02	5.14	5.08	5.62	15.4	9.51	6.61	8.05
CCG006380.1	124.93	98.99	24.18	34.45	24.96	32.64	8.42	16.65	6.98	14.16	4.16
CCG001477.1	11.5	10.35	1.4	2.4	1.88	2.09	9.24	7.36	4.39	24.33	1.27
CCG027643.1	41.81	44.62	2.45	2.82	3.22	4.67	12.25	0.13	1.12	1.84	0.82
CCG053299.1	42.09	56.75	8.11	7.31	7.63	6.81	63.76	118.92	22.21	69.97	10.65
CCG033725.1	65.3	48.58	11.31	10.02	12.55	11.62	21.6	104.38	54.09	244.95	12.62
CCG036440.1	166.63	172.77	25.88	35.46	34.19	44.13	138.56	64.68	56.88	112.12	48.13
CCG027950.1	10.49	42.26	0.3	0.27	0.35	0.38	0	0.13	0.19	0.29	0.04
CCG041229.1	1.51	2.58	0.05	0.08	0.05	0.11	0.09	0.33	0.04	0.05	0
CCG040452.1	222.47	145.85	13.95	4.51	12.83	8.48	162.41	27.54	334.57	326.48	0.11
CCG025087.1	4.39	2.47	0.6	0.32	0.59	0.44	0.57	0.28	0.77	1.26	0.1
CCG011606.1	2.08	3.51	0.31	0.53	0.73	0.82	7.47	3.11	2.18	3.54	7.56
CCG035184.1	0.73	0.88	0.01	0.02	0.01	0.01	0.03	0.07	0.05	0.06	0.05
CCG033538.2	5.38	4.93	1.17	1.14	1.37	1.3	3.99	12.8	1.72	3.63	2.48
CCG011666.1	250.26	295.2	26.01	15.06	23.39	20.63	14.93	15.68	21.93	19.09	0.03
CCG013745.1	1.79	2.21	0.15	0.17	0.24	0.3	26.31	17.34	9.39	63.31	4.22
CCG057028.1	69.25	47.35	1.81	0.42	0.46	0.75	0.13	10.2	0.83	0.64	0
CCG020874.1	29.78	32.75	2.25	2.17	1.66	2.25	46.96	14.51	49.21	34.86	3.33
CCG005352.1	5.86	4.46	2.04	1.91	2.93	2	7.3	15.41	11.6	14.73	1.8
CCG001958.1	1.68	0.67	0	0	0.01	0	0.27	0	0	0.03	0
CCG033557.1	1.6	2.63	0.07	0.12	0.11	0.19	3.63	0.78	1.53	2.72	0.69
CCG056209.1	2.94	15.84	0	0.05	0.02	0.1	0	0	0	0	0
CCG045661.1	6.48	43.28	0.03	0	0.11	0.14	2271.15	0.14	0	0.06	4.58
CCG000275.1	28.45	11.42	0.37	0.33	0.99	0.14	11.75	2.06	5.06	2.67	3.47
CCG030811.1	9.76	10.06	0.62	1.12	0.55	1.45	0.16	0.1	0.17	0.1	0.23
CCG029864.1	1.32	0.45	0	0	0.01	0.01	4.02	0.01	0.18	0.05	0
CCG024062.1	175.79	228.43	33.17	26.57	27.65	26.19	127.54	33.95	43.66	23.36	8.74
CCG056809.1	42.04	44.18	4.96	5.62	5.34	6.33	13.47	3.73	7.72	5.87	0.75
CCG011977.1	2.14	1.99	0.25	0.41	0.37	0.55	1.24	0.63	1.26	0.35	1.55
CCG030344.1	7.41	18.77	0.21	0	0.01	0.06	0.09	4.27	0.04	0.02	0
CCG021923.1	1.96	11.39	0.04	0.05	0.01	0.08	0	0.25	0	0.04	0.02
CCG010109.1	33.55	40.86	11.82	11.3	13.84	10.36	70.14	23.21	18.39	23.8	14.49
CCG057352.1	1.5	2.17	0	0.01	0.01	0	0.1	4.32	0.02	0.16	0.13
CCG000963.3	49.84	45.65	9.01	10.43	10.08	11.79	20.25	10.17	4.6	11.62	9
CCG037857.1	12.98	14.41	3.87	4.65	4.46	4.2	11.92	25.74	8.46	12.79	8.09
CCG048070.1	7.16	2.15	0.07	0.14	0.07	0.16	11.9	0.59	0.17	0.22	0.29
CCG012183.1	1.01	2.7	0.06	0.02	0.06	0.09	1.19	0.18	0.49	0.19	0.02
CCG049347.1	13.87	3.52	0.18	0.05	0.16	0.05	129.13	8.15	3.61	24.26	2.87
CCG016657.1	57.66	93.15	7.13	7.24	7.31	6.86	2.11	1.87	1.73	1.97	15.02
CCG027522.1	21.85	28.99	3.96	4.97	4.48	4.38	4.35	5.95	2.58	4.69	5.1
CCG025667.1	2.74	12.41	0.04	0.15	0.03	0.07	0.07	0.28	0.05	0.08	0
CCG010481.1	224.08	237.82	52.1	51.39	52.52	54.36	133.58	135.62	147.54	243.28	42.57
CCG029605.1	3.96	18.57	0.06	0.09	0.04	0.08	1.14	0.38	0.06	0.33	0.13
CCG022008.1	9.48	41.27	0.12	0.04	0.11	0.16	0	0.05	0	0	0
CCG016658.1	94.05	132.08	19.92	18.55	20.23	18.69	49.81	29.33	19.89	17.32	17.14
CCG048614.1	17.25	20.24	1.26	1.81	1.8	3.83	20.07	4.92	16.36	49.66	0.11
CCG048282.1	9.41	11.78	2.57	2.58	2.75	2.35	2.53	13.44	6.92	19.48	0.85
CCG048146.1	173.34	265.56	8.38	17.2	11.67	32.84	219.34	43.59	68.24	18.33	22.63
CCG035530.1	28.06	49.16	2.81	2.91	3.64	3.47	14.99	3.19	8.6	4.37	4.27
CCG016624.1	51.24	70.83	7.18	7.42	6.85	6.96	16.56	11.04	8.04	12.14	6.62
CCG055288.1	0.9	0.3	0	0	0	0	0.04	0	0	0	0.04
CCG050888.1	17	21.23	2.84	3.76	3.6	4.78	1.47	7.27	2.01	4.12	0.31
CCG037657.1	7.96	45.42	0.5	0.88	0.49	0.75	1.19	1.3	1.14	1.63	0.86
CCG016383.1	17.88	23.35	3.61	5.16	4.55	3.93	8.04	9.2	3.75	5.36	9.99
CCG043753.1	0.66	4.04	0	0	0	0.01	0.01	0.02	0	0	0
CCG042465.1	5.9	9.69	0.96	1.26	1.42	1.37	5.57	1.5	1.23	4.64	14.78
CCG027644.1	3.33	2.23	0.04	0.23	0.09	0.1	11.23	0.33	0.11	0.28	0.82
CCG034787.1	114.05	133.86	12.47	7.42	11.26	11.99	228.89	85.93	158.17	319.16	0.45
CCG041465.3	11.99	7.65	1	1.02	1.16	1.2	10.35	6.99	3.28	5.1	13.52
CCG004815.1	3.95	19.54	0.03	0.1	0.06	0.12	0	0.45	0	0.02	0
CCG008616.1	22.69	18.85	2.28	1.38	2.87	2.6	71.81	149.63	138.04	148.38	2.65
CCG034586.1	18.37	20.15	3.11	4.31	2.22	3.53	13.92	5.6	7.64	3.58	2.08
CCG037911.1	4.7	33.52	0	0.14	0.1	0.1	0	0	0	0	0
CCG024310.1	19.43	31.16	3.14	2.77	3.04	2.7	21.24	28.75	3.77	12.88	5.09
CCG041794.1	46.16	33.78	8.61	7.97	9.81	7.46	2.44	20.72	6.63	7.67	1.81
CCG012924.1	5.55	8.67	0.83	1.69	1.1	1.95	6.95	4.76	3.34	3.91	0.95
CCG030277.1	3.1	16.53	0.09	0.13	0.08	0.12	0.08	0.26	0.1	0.16	0
CCG015802.1	13.24	10.17	1.5	1.08	1.71	1.51	13.57	2.37	2.75	6.49	0.96
CCG049239.1	50.55	99.51	4.47	5.87	3.39	8.2	17.75	3.5	0.78	0.79	44.69
CCG050409.1	2.4	2.47	0.06	0.24	0.07	0.14	0	0	0	0	0
CCG005003.1	8.84	11.47	1.84	1.89	2.12	2.01	6.53	7.58	4.03	8.38	3.56
CCG001246.1	4.1	9.84	0.83	0.92	0.78	0.99	0	0.03	0.01	0.39	0.11
CCG032957.1	30.75	43.92	4.32	4.15	3.22	4.41	46.65	14.21	13.9	28.38	1.38
CCG009945.1	22.86	19.06	3.35	3.12	4.22	4.81	6	10.79	8.63	9.73	1.37
CCG021547.1	11.25	9.68	1.79	2.23	2.39	2.16	0.37	3.14	1.05	1.09	0.31
CCG011304.2	22.8	34.85	2.14	2.75	2.61	5.71	12.77	4.97	7.03	9.75	0.14
CCG050702.1	55.23	62.82	10.56	11.2	11.15	10.62	32.13	29.83	16.67	14.28	14.34
CCG029861.1	31.71	33.65	3.88	5.29	4.15	6.37	1.47	4.19	0.84	1.97	1.39
CCG049789.1	2.04	2.09	0.02	0.04	0.07	0.05	1.17	0.35	0.11	0.59	2.77
CCG008731.1	1.83	5.96	0.01	0.05	0.02	0.05	0	0.54	0	0	0
CCG038190.1	2.05	0.96	0.12	0.13	0.16	0.12	6.16	0.69	1.25	1.15	5.29
CCG049750.3	6.14	3.38	0.31	0.37	0.35	0.41	4.17	1.79	4.77	2.37	0.09
CCG020800.1	5.21	6.27	1.28	1.78	1.52	1.62	1.75	3.4	0.86	2.19	0.32
CCG000694.1	0.38	0.33	0.02	0.04	0.05	0.08	28.93	0.62	9.96	0.19	1.18
CCG039159.1	30.77	63.95	8.17	15.88	9.49	18.13	6.17	6.39	5.59	11.13	13.93
CCG028110.1	7.72	10.01	1.13	0.86	1.35	1.39	6.13	6.56	2.06	6.57	11.33
CCG030020.1	3.77	18.24	0.12	0.22	0.12	0.23	1.62	2.77	0.41	0.56	5.68
CCG046466.1	12.3	8.08	1.45	3.05	1.65	4.1	91.97	8.9	6.07	12.24	3.02
CCG009812.3	14.94	14.36	1.66	2.18	1.71	2.34	2.15	2.56	0.99	2.28	1.29
CCG050540.1	2.78	21.41	0.08	0.31	0.23	0.4	0.14	0.75	0.42	0.43	0.62
CCG003912.1	321.13	380.97	78.63	73.87	85.05	67.58	59.4	297.49	91.85	64.56	61.49
CCG012232.1	59.09	104.86	10.6	19.24	12.73	17.56	64.88	59.37	26.69	40.25	29.16
CCG019544.2	1.72	12.46	0.02	0.06	0.04	0.04	0.88	0.03	0	0.09	0.01
CCG010915.1	11.23	6.44	0.49	0.46	0.22	0.45	21.57	20.79	10.09	20.14	0.08
CCG025060.1	3.25	14.05	0.22	0.12	0.24	0.25	1.12	0.91	0.52	0.87	0.74
CCG007244.1	267.3	375.1	36.21	33.6	37.32	33.97	222.85	104.85	97.26	81.46	131.7
CCG044469.1	7.44	26.9	0.08	0.06	0.19	0.17	0.14	1.17	0	0	0
CCG053653.1	99.85	147.18	17.47	26.22	17.61	27.87	89.71	28.82	50.51	29.28	8.03
CCG039526.1	4.31	5.98	0.68	0.95	0.7	0.74	0.49	2.59	0.88	1.74	3.97
CCG056496.1	8.07	11.87	1.06	0.95	1.18	1.58	52.36	4.62	3.21	9.77	4.4
CCG010110.1	52.52	51.62	23.76	21.4	28.76	22.31	75.7	42.38	14.37	20.71	11.47
CCG039401.3	0.38	0.88	0	0	0.01	0.01	0	210.67	0.02	0.05	0.05
CCG053166.1	0.99	0.71	0	0	0	0	0	0.02	0	0	0
CCG002913.1	1.44	1.29	0.08	0.09	0.04	0.04	0.08	0.12	0.04	0.06	0.04
CCG049346.1	10.02	2.14	0.09	0.13	0.11	0.21	453.58	4.48	4.43	47.92	2.68
CCG042432.1	49.07	45.97	10.88	9.99	12.18	12.18	2.21	14.64	7.15	13.62	0.26
CCG050048.1	0.76	0.68	0.01	0	0.03	0	0.07	355.43	0.01	0.07	0
CCG052770.1	1.13	1.05	0.03	0.06	0.01	0.1	1.05	1	0.52	3.12	1.04
CCG009588.1	58.12	3.61	0.81	0	0.07	0.08	0	0.11	0.02	0	0
CCG034618.1	154.19	186.16	37.29	41.6	40.04	44.65	43.65	70.87	40.18	59.74	37.85
CCG035274.1	1.9	4.44	0.03	0.02	0.03	0.01	0.21	8.43	0.01	0	0.01
CCG004906.1	10.99	15.67	1.04	1.91	2.06	2.02	23.76	1.93	2.28	7.15	1.1
CCG042684.1	40.06	35.18	11.93	13.01	12.03	14.06	23.38	16.57	2.47	3.49	28.29
CCG023937.1	2.67	15.25	0	0.07	0.03	0.1	0	0.07	0.02	0	0.1
CCG034212.1	5.29	23.59	0.18	0.18	0.17	0.2	0.17	0.72	0.05	0.08	0.07
CCG036522.1	103.84	102.95	41.25	39.42	46.6	42.66	63.34	63.49	44.56	55.79	41.86
CCG002335.1	94.54	93.24	5.05	8.71	5.77	9.16	8.6	3.64	0.49	1.47	0.3
CCG002548.1	42.74	65.31	3.71	6.26	3.77	7	8.87	11.49	2.63	10.1	1.02
CCG035188.1	8.09	40.08	0.17	0.18	0.08	0.21	0	0.17	0.09	0.26	0
CCG014728.1	14.34	35.62	0.59	6.27	0.74	11.31	1.8	0.77	0.13	0.28	30.48
CCG035093.1	3.53	1.12	0.27	0.2	0.28	0.38	3.23	2.38	0.57	1.13	0.05
CCG004453.1	6.06	16.76	0.34	0.23	0.23	0.31	6.34	102.96	0.56	1.55	0.56
CCG029253.1	14.57	15.24	1.44	1.16	2.33	1.46	33.28	16.09	16.53	17.72	2.88
CCG016990.1	2.39	3.14	0.39	0.53	0.6	0.63	1.48	0.7	1.06	1.56	5.55
CCG032736.1	40.71	28.64	3.06	2.8	3.6	2.34	6.65	6.24	3.45	7.08	2.52
CCG030358.1	5.36	9.95	0.18	0.5	0.15	0.51	0.09	1.88	0.06	0.43	0.06
CCG028120.1	22.16	33.63	4.37	5.45	5.48	6.13	19.15	5.48	7.44	10.25	9.79
CCG004408.1	21.52	30.75	5.66	7.45	5.97	7.1	14.27	5.4	8.01	6.71	6.24
CCG016609.1	124.33	150.09	27.38	26.43	30.26	25.34	117.97	48.63	78.36	66.55	8
CCG004675.1	39.6	37.12	3.5	2.81	2.75	3.26	7.97	13.03	6.76	8.29	15.88
CCG022376.1	12.42	35.39	0.72	0.36	0.41	0.4	12.18	2.47	0.85	4.62	0.22
CCG032999.1	1.05	0.66	0.1	0.08	0.15	0.15	0.26	0.08	0.08	0.16	0.26
CCG055350.1	0.42	0.79	0.01	0.02	0	0.01	0.27	0	0	0.03	0.33
CCG025359.1	34.29	37.04	7.9	6.57	8.74	6.02	7.54	9.49	5.43	6.62	12.42
CCG041822.1	1.78	13.08	0.03	0.03	0.03	0.05	0	0	0	0	0
CCG003717.1	11.86	3.8	1.12	0.91	0.99	2.08	3.61	0.26	0.56	2.86	0.13
CCG050150.1	8.62	15.12	0.78	2.05	1.19	2.21	2.44	3.47	2.2	3.56	6.13
CCG038148.1	1.74	0.39	0	0	0.01	0	0.47	0.3	0.07	0.14	0.05
CCG048855.1	106.57	133.47	33.04	28.68	37.12	30.08	96.39	60.35	52.96	61.15	20.97
CCG015441.1	2.99	2.52	0.29	0.26	0.23	0.26	0.26	0.69	0.11	0.2	0.2
CCG022419.1	1.41	0.28	0.02	0	0.03	0.03	0.43	0.18	0.34	1.03	0
CCG055889.1	13.26	79.36	0.71	1.27	0.79	0.93	0.1	1.01	0.7	0.91	0.19
CCG000113.1	2.48	1.96	0	0.01	0.03	0.05	0.05	0.18	0.09	0.08	0
CCG052928.1	3.16	5.28	0.36	1.06	0.72	0.89	0.33	0.48	0.74	0.74	4.87
CCG044835.2	26.59	26.68	4.23	6.47	4.83	5.98	41.54	3.19	14.39	14.14	0.63
CCG036165.1	11.28	19.18	2.29	2.48	2.66	2.97	21.81	5.61	8.67	7.62	2.49
CCG016648.1	21.81	31.02	4.14	5.61	4.61	6.07	6.33	4.43	4.54	6.65	1.34
CCG008538.1	2.42	3.78	0.26	0.47	0.34	0.46	0.35	0.74	0.26	0.87	0.41
CCG051466.1	352.68	122.1	5.13	3.49	1.03	6.29	3.56	10.81	7.43	4.59	0.77
CCG042277.1	70.71	55.1	8.97	6.3	7.6	6.29	12.91	17.49	12.68	7.61	0.26
CCG042770.1	2.95	1.75	0.11	0.1	0.03	0.11	49.41	3.38	0.08	1.63	3.29
CCG040593.1	12.44	16.15	3.07	4.34	3.95	4.25	8.58	9.48	11.05	12.51	2.77
CCG004917.1	24.62	24.33	0.86	0.33	0.65	0.31	0.64	3.39	0.5	0.56	0
CCG009864.1	186.15	356.9	7.98	10.88	4.09	10.01	106.39	0.47	0.07	4.52	0.23
CCG000646.1	14.83	88.18	0.24	0.27	0.05	0.28	0	0	0	0	0
CCG044498.1	11.44	12.56	1.46	2.88	3.24	3.43	7.6	4.52	1.89	3.57	0.17
CCG046775.1	7.34	25.63	0	0.03	0.08	0.1	0.07	0	0	0	0
CCG018033.1	19.64	9.29	2.3	1.91	2.73	2.69	4.6	46.4	35.95	59.07	1.15
CCG034720.1	17.19	13.88	1.78	1.39	1.84	1.28	41.35	3.02	1.48	10.98	21.92
CCG055448.2	1.26	1.29	0.23	0.14	0.27	0.22	1.62	1.19	0.31	0.78	1.07
CCG000280.1	0.54	0.77	0.05	0.04	0.03	0.02	0.54	0.11	0.04	0.11	0.13
CCG053177.1	3.38	2.49	0.02	0.04	0.02	0.02	3.59	0.11	0.07	1.22	0
CCG027517.1	36.81	12.22	1.26	1.15	1.42	1.36	5.14	1.85	1.18	1.01	0.81
CCG046674.1	12.56	12.27	1.73	2.12	2.19	2.35	1.96	1.29	0.33	1.17	0.23
CCG035967.1	1.96	2.2	0.14	0.16	0.25	0.21	2.63	0.83	0.32	0.38	0
CCG045463.1	18.75	22.1	4.61	4.19	4.73	4.29	11.62	11.82	7.85	14.85	20.55
CCG034636.1	18.21	5.93	0.34	0.13	0.41	0.31	99.11	3.21	51.31	10.29	1.64
CCG030157.1	25.15	26.19	6.88	6.15	6.8	6.37	8.32	9.97	10.17	8.74	7.94
CCG003188.1	27.59	27.03	4.4	4.87	4.61	4.52	23.28	7.5	14.79	11.32	1.88
CCG034417.1	120.99	27.2	1.25	0.09	0.31	0.12	0	0.99	0.08	0.28	0
CCG000708.1	21.83	14.52	0.4	0.1	0.17	0.11	29.18	6.09	1.82	39.32	0.19
CCG052940.1	18.11	110.73	0.21	0.44	0.09	0.47	0	0	0	0	0
CCG026163.1	11.58	13.78	3.34	4.01	3.77	3.98	23.2	30.9	27.19	31.67	6.89
CCG029485.1	0.4	1.71	0.01	0	0.02	0.01	0.85	0.47	0.03	0.31	0.17
CCG015935.1	19.83	18.58	1.65	1.84	1.72	1.6	4.16	1.57	1.2	1.72	1.22
CCG010968.1	3.09	1.67	0.07	0.04	0.07	0.11	10.46	5.96	11.67	68.32	0.09
CCG031345.1	12.46	25.11	1.05	1.72	0.66	2.17	13.88	1.15	3.26	7.79	0.38
CCG005731.1	5.28	6.75	1.66	2.23	1.96	1.82	4.06	3.76	3.36	7.02	16.94
CCG027951.1	12.13	46.68	0.23	0.33	0.34	0.41	0	0.06	0.18	0.26	0
CCG008084.1	0.81	1.68	0.08	0.11	0.07	0.16	7.38	0.87	0.6	0.31	0.12
CCG018776.2	76.26	91.63	9.12	6.98	7.28	5.9	6.42	21.49	5.99	9.67	2.75
CCG010057.1	34.29	47.46	14.73	14.78	13.74	13.77	20.52	66.66	39.15	85.97	49.26
CCG048065.1	22.41	14.48	0.29	0.02	0.04	0.03	0	0.38	0.02	0.01	0
CCG057473.2	127.02	126.65	15.86	16.65	18.8	16.69	282.59	65.34	144.8	166.51	29.22
CCG037663.1	8.39	1.68	0.14	0.07	0.22	0.1	14.24	2.54	1.51	3.37	0
CCG003715.3	2.24	0.69	0.05	0.06	0.03	0.08	0.03	0.83	0.14	1.2	0.08
CCG034431.2	16.9	17.59	4.09	3.47	4.05	3.74	37.15	4.74	8.16	8.64	3.96
CCG018247.1	156.89	105.83	34.91	34.36	39.41	53.69	613.55	252.24	784.96	174.18	147.55
CCG030032.1	6	6.93	0.83	0.46	0.75	0.4	2.61	5.61	1.74	13.83	1.44
CCG020346.1	9.53	9.33	2.31	1.7	3	1.09	2.54	5.67	1.62	2.48	1.45
CCG001432.1	4.52	18.47	0	0.02	0.03	0.19	0	0	0.06	0.06	0
CCG024737.1	2.71	1.78	0	0.02	0	0.04	0.85	1.28	1.52	0.22	0
CCG048214.1	2.39	3.65	0.76	0.67	0.87	0.7	0.08	5.64	0.19	0.43	0.31
CCG035574.1	0.78	2.87	0.06	0.05	0.04	0.08	1.12	0.18	0.13	0.45	0
CCG013191.1	4.14	6.58	1.47	1.48	1.61	1.38	3.87	25.81	5.41	13.67	0.86
CCG031717.1	8.71	11.57	0.58	1.03	0.6	1.21	1.29	7.5	1.55	3.89	0.21
CCG039505.1	26.15	30.18	5.73	6	7.51	6.01	16.14	5.85	5.69	5.13	2.37
CCG021705.1	11.46	11.9	2.9	2.93	3.85	3.48	10.47	22.03	5.84	11.72	3.04
CCG027798.1	7.76	12.22	1.13	1.85	1.16	1.9	1.81	1.75	1.32	2.33	7.48
CCG032640.1	10.37	3.34	0.37	0.33	0.44	0.36	1.27	0.62	0.5	0.48	0.13
CCG021306.1	48.61	30.95	4.96	3.31	4.45	4.64	76.29	32.21	63.71	84.86	1.17
CCG053174.1	6.82	47.48	0.1	0.22	0.18	0.15	0.08	0.04	0	0	0
CCG032126.1	53.28	64.58	10.48	15.99	13.19	16.77	15.25	13.98	11.97	19.97	19.78
CCG005638.1	7.75	36.03	0.12	0.16	0.05	0.14	0	0	0	0.09	0
CCG020257.1	68.9	55.94	9.01	9.09	8.73	8.46	81.5	126.25	37.72	116.57	21.37
CCG043994.1	0.5	2.12	0	0	0	0.01	0	0	0	0	0
CCG030197.1	40.66	53.7	7.54	8.65	8.25	8.59	23.07	39.06	13.23	63.97	3.27
CCG048084.1	1.92	1.79	0.3	0.32	0.43	0.34	2.83	3.47	2.78	4.7	7.58
CCG049793.1	1	0.76	0.14	0.14	0.12	0.12	0.22	0.31	0.27	0.58	0.16
CCG045526.1	0.24	0.18	0.04	0.05	0.04	0.05	0.07	0.23	0.22	0.29	0.04
CCG050193.1	34.37	11.07	1.79	1.76	2.08	2.58	26.54	28.93	60.41	54.9	1.08
CCG000148.1	5.02	22.01	0.04	0.1	0.08	0.1	0	0	0	0	0
CCG013868.1	0.78	0.9	0.04	0.07	0.02	0.06	0.07	3.77	0.08	0.12	0.16
CCG024852.1	97	68.49	7.18	5.65	8.15	10.77	91.59	93.1	109.29	181.64	13.31
CCG007001.1	21.45	19.51	2.88	3.55	2.76	2.78	54.96	50.25	46.88	139.61	1.15
CCG043652.1	364.8	200.65	13.45	9.36	11.67	19.87	484.19	312.04	439.64	649.19	13.89
CCG042809.1	3.43	5.47	0.09	0.26	0.17	0.22	4.69	0.57	1.09	3.92	0.15
CCG030199.1	1.47	5.83	0.04	0.04	0.05	0.11	1.07	0.04	0.03	0.09	0
CCG019944.1	9.27	5.61	2.55	2.41	3.33	2.81	10.98	6.69	8.41	6.5	20.56
CCG006898.1	5.72	8.52	0.49	0.69	0.62	0.87	6.82	0.77	1.77	1.24	1.17
CCG002262.1	28.58	47.25	6.94	7.2	7.91	7.76	6.74	12.76	8.54	13.46	16.87
CCG028240.1	15.1	54.22	0.29	0.17	0.12	0.43	0	0	0	0	0
CCG046833.1	1.84	2.08	0.04	0	0	0.05	1.91	4.99	1.75	2.03	7.59
CCG001884.2	7.42	9.31	1.32	1.18	1.72	1.2	9.12	7.84	6.43	9.38	2.48
CCG023094.1	21.27	25.16	3.14	4.03	3.46	4.25	11.58	4.45	4.52	4.21	11.32
CCG002016.1	11.81	16.92	2.11	2.4	2.45	2.61	2.36	2.04	2.1	4.17	0.21
CCG046923.1	0.28	0.44	0.01	0	0.01	0.01	0.35	0.07	0.03	0.04	0.02
CCG023197.1	1.43	2.03	0.02	0.08	0.05	0.06	0.21	0.04	0.04	0.2	0.03
CCG021649.1	3.56	3.79	0.04	0.15	0.04	0.3	0.15	0.03	0.18	0.06	0.37
CCG007701.1	1.09	2.47	0.05	0.04	0.04	0.04	3.6	4.25	0.02	0.28	0.38
CCG015119.1	2.73	14.51	0.01	0	0.01	0.04	0.13	0	0	0.04	0
CCG022452.2	20.36	32.93	3.08	3.54	2.52	2.96	10.42	0.96	1.21	0.71	0.66
CCG022767.1	1.03	4.23	0.14	0.17	0.14	0.16	0.91	0.23	0.24	0.14	0.03
CCG018704.1	22.11	19.03	3.21	2.37	3.26	2.79	10.71	49.89	67.09	24.66	7.2
CCG002458.1	50.71	39.77	4.57	4.18	4.94	3.83	38.82	23.39	34.23	14.9	3.03
CCG021354.1	0.44	2.05	0	0.02	0	0.02	0	0.01	0	0.01	0.02
CCG046802.1	22.54	36.72	6.19	5.1	6.07	4.31	4.92	11.96	4.37	8.38	4.48
CCG019378.1	4.75	9.58	1.02	3.88	0.87	2.5	11.4	7.01	3.15	6.55	7.19
CCG015431.1	2.18	9.8	0.03	0.05	0.04	0.06	0	0	0	0	0
CCG053833.2	2.92	3.42	0.58	0.67	0.53	0.63	3.3	1.73	1.59	2	10.83
CCG016512.1	1.29	1.18	0.19	0.14	0.23	0.14	1.47	1.41	0.5	2.6	0.78
CCG004327.1	41.46	29.45	5.44	4.77	5.81	4.74	14.12	22.85	20.6	23.62	0.78
CCG054548.1	4.09	6.65	0.67	0.85	0.77	1.35	1.78	1.93	0.44	1.48	0.93
CCG043411.1	0.26	0.18	0	0.01	0.01	0.05	3.78	4.42	1.7	2.54	1
CCG032770.1	3.89	4.83	0.81	0.78	0.94	0.74	5.78	2.06	0.98	1.47	13.68
CCG024460.1	21.02	39.72	6.83	10.62	7.76	9.54	18.1	54.84	37.22	27.44	97.57
CCG036894.1	83.31	51.4	3.13	3.31	3.86	2.46	8.37	0.09	0.25	0.1	0.75
CCG014868.1	24.84	23.97	5.34	3.86	5.53	3.47	41.63	14.17	7.55	11.88	2.6
CCG055472.2	4.33	21.73	0.06	0.09	0.05	0.03	0	0.01	0.02	0	0
CCG034883.1	5.3	8.89	0.51	0.56	0.54	0.57	2.17	1.83	1.7	4.49	0.36
CCG030751.1	12.64	9.35	0.96	1.12	1.09	1	4.07	2.05	1.37	1.11	0.44
CCG043586.1	1.4	2.87	0.02	0.01	0.04	0.05	1.1	3.06	0.13	0.2	0.07
CCG048033.1	139.75	163.66	31.54	44.76	36.33	49.9	98.01	88	134.74	124.48	91.34
CCG019291.1	0.78	4.3	0.01	0.01	0.01	0.02	0.01	0.02	0	0.01	0.02
CCG041000.1	2.78	10.62	0.02	0	0	0.08	8.78	0.11	2.21	0.41	0
CCG010963.1	0.89	3.73	0.08	0.09	0.08	0.11	13.98	1.39	0.25	5.35	0.54
CCG016384.1	3.2	4.07	0.38	0.85	0.52	0.56	1.6	3.12	1.06	1.24	10.55
CCG010579.1	49.48	55.4	10.11	8.25	14.35	3.47	13.94	56.1	8.83	17.3	2.39
CCG000570.1	42.7	50.91	13.9	19.66	18.46	20.28	20.43	17.56	17.65	48.42	5.95
CCG051091.1	6.24	14.31	0.03	0.02	0.03	0.02	0	0.03	0.03	0.06	0
CCG020258.1	0.64	0.62	0.04	0.07	0.02	0.09	0.24	0.51	2.52	1.56	0.24
CCG052885.1	2.5	12.97	0.03	0.03	0.05	0.09	0	0	0	0	0
CCG017133.1	46.3	52.75	15.2	15.66	16.39	15.86	34.42	30.12	24.18	30.02	19.43
CCG042716.1	13.87	23.35	1.78	2.33	2.7	3.07	3.95	4.45	3.69	3.24	2.35
CCG050230.1	9.36	5.3	2.17	2.89	2.4	2.86	1.32	10.35	8.55	11.4	3
CCG031639.1	2.74	11.96	0.31	4.39	0.37	8.33	31.19	21.57	41.28	2.21	446.43
CCG004448.3	4.07	4.37	0.56	0.59	0.69	0.64	3.66	1.24	1	1.56	0.93
CCG014910.1	29.39	29.41	6.94	6.31	8.06	8.29	17.34	82.67	107.56	26.81	5.18
CCG045480.1	3.53	6.05	1.05	1.37	1.19	1.42	6.88	7.23	5.31	6.62	5.27
CCG022932.1	67.26	79.59	9.78	11.96	12.25	13.66	13.63	9.95	6.21	10.44	2.15
CCG019949.1	4.74	21.87	0.06	0.15	0.06	0.16	0	0	0	0	0
CCG021540.1	13.15	24.44	1.85	1.4	1.38	1.99	30.6	8.14	13.46	32.37	0
CCG037897.1	2.34	2.74	0.1	0	0.09	0	1.57	0.05	0	0.04	0.32
CCG021762.1	3.7	4.51	0.46	0.37	0.64	0.51	0.83	0.88	0.82	5.12	0
CCG005428.1	124.79	53.37	14.01	5.01	26.11	9.1	0.51	88.57	16.98	157.4	32.93
CCG001670.2	24.27	41.89	2.91	5.53	4.02	3.93	5.21	0.25	0.02	0.55	0
CCG052600.2	6.72	6.36	1.31	1.28	1.59	1.24	1	1.42	0.63	1.03	0.41
CCG001014.1	40.43	52.26	8.36	14.94	9.05	17.68	18.69	29.97	15.25	24.56	17.99
CCG051721.1	63.73	52.59	6.9	6.91	6.68	6.26	11.08	26.16	40.78	32.16	58.82
CCG029386.1	6.04	6.04	0.12	0.18	0.11	0.33	0.55	0.14	0.92	3.3	0.45
CCG034010.1	3.98	19.82	0.06	0.09	0.06	0.12	0.07	0.15	0.05	0.02	0.11
CCG045940.1	0.3	1.32	0	0	0	0.01	1.66	0.35	0	0.01	0
CCG014064.1	9.2	9.41	1.4	1.61	2.14	2.1	5.93	4.37	4.87	13.94	13.91
CCG025641.1	153.74	79.8	21.09	10	33.7	13.92	218.03	45.44	48.83	292.4	0.21
CCG003081.1	5.06	7.11	0.73	0.65	0.56	0.62	16.46	2.52	1.06	4.19	1.56
CCG038712.1	19.76	26.49	2.8	3.49	1.62	3.16	7.98	4.67	3.57	14.58	16.79
CCG022489.1	4.86	30.06	0.08	0.09	0.06	0.06	0	0.04	0	0	0
CCG034123.1	15.57	3.79	0.17	0.24	0.14	0.43	10.06	2.47	7.05	30.2	0
CCG007695.1	47.12	16.83	1.12	0.68	0.94	2.14	18.73	36.12	33.41	102.6	0.35
CCG042194.1	26.79	26.34	4.91	4.83	5.52	4.8	16.56	4.58	5.05	2.94	2.27
CCG011787.1	22.51	31.2	6.02	7.96	7.25	8.72	7.12	12.97	13.94	12.44	23.71
CCG009877.1	6.2	34	0.08	0.15	0.05	0.18	0	8.44	0	0	0
CCG007179.1	2.5	10.92	0.03	0.07	0.05	0.02	0	0	0	0	0
CCG048578.1	12.62	29.72	0.5	3.54	0.75	5.88	1.85	1.1	0.12	0.63	26.35
CCG047030.1	18.53	28.24	1.25	2.01	1.52	2.97	26.06	1.71	6.22	5.33	0.13
CCG021888.1	65.47	84.05	16.35	20.73	18.61	20.87	100.02	42.75	32.33	28.15	99.6
CCG039980.2	0.74	1.38	0.04	0.08	0.07	0.07	0.01	0.24	0.24	0.3	0
CCG011513.1	17.92	15	3	2.65	3.38	2.86	20.4	22.21	46.04	17.42	2.21
CCG022706.1	241.31	338.32	28.83	34.81	29.87	46.28	16.78	10.42	8.6	16.29	17.87
CCG056831.1	32.56	30.45	5.55	4.21	4.23	4.85	48.46	40.4	32.86	44.81	17.37
CCG032234.1	2.95	3.39	0.42	0.39	0.28	0.26	1.28	1.54	0.3	0.92	0.32
CCG003748.1	18.12	7.98	0.47	0.22	0.32	0.55	31.58	61.31	31.03	90.43	4.98
CCG046635.1	5.46	41.78	0.14	0.15	0.04	0.08	0	0	0	0	0
CCG029313.1	549.32	881.84	37.63	40.82	42.28	57.06	167.72	35.79	98.03	213.91	17.33
CCG008481.1	8.8	14.05	0.79	0.54	0.69	0.63	12.35	1.45	9.54	0.51	19.37
CCG027368.2	32.16	32.81	5.62	4.94	8.52	4.2	25.81	23.72	11.37	39.41	9.58
CCG000497.1	7.38	5.43	0.43	0.17	0.18	0.2	0.16	93.53	0.29	1.35	0
CCG036283.1	74.74	96.59	10.93	14.88	11.76	17.33	38.95	19.12	42.36	53.33	45.42
CCG020519.1	27.15	27.38	6.28	7.59	6.51	8.26	13.98	9.59	10.13	8.06	4.33
CCG033264.1	3.19	1.73	0.35	0.18	0.2	0.35	5.53	5.96	10.87	37.27	0.06
CCG024705.1	5.74	8.62	1.03	1.25	1.09	1.1	2.42	4.82	0.6	2.04	9.28
CCG026344.1	21.28	19.82	3.97	2.19	3.73	3.19	133.41	14.79	30.32	31.28	0.23
CCG003555.1	4.71	9.65	0.65	1.29	0.86	1.39	8.1	0.65	3.51	2.54	0.35
CCG034297.1	24.98	37.84	6.1	7.27	6.94	7.07	0	0	0	0.04	0
CCG023437.1	170.35	61.7	8.7	3.26	10.35	6.59	111.87	16.61	154.41	87.56	0.03
CCG013812.1	3.94	19.67	0.04	0.11	0.04	0.11	0	0	0	0	0
CCG022827.1	2.78	17.15	0.05	0.18	0.03	0.11	0	0	0	0	0
CCG045303.1	56.41	49.6	9.18	9.48	11.79	10.12	12.98	3.47	8.04	30.22	4.2
CCG017206.1	13.95	14.94	5	5.37	5.1	5.51	12.93	13.36	10.95	11.7	8.19
CCG005760.1	180.74	294.53	32.7	23.37	34.22	23.11	54.65	1.98	0.45	1.78	8.28
CCG052563.1	1.94	10.89	0.03	0.07	0.01	0.08	0	0.03	0	0	0
CCG044501.1	26.72	24.18	4.09	3.4	5.34	3.32	30.6	5.8	3.19	3.28	1.52
CCG020451.1	1.42	1.01	0.35	0.3	0.39	0.29	0.4	0.46	0.62	0.87	0.17
CCG016871.1	22.41	28.11	4.44	5.35	4.44	5.32	4.83	8.59	8.84	12.13	1.86
CCG037345.1	4.6	4.97	0.99	1.06	1	1.25	1.5	4.52	1.25	2.1	0.94
CCG012602.3	0.93	0.79	0.03	0.02	0.13	0.07	1.9	0.44	1.12	0.75	0.01
CCG038062.1	0.34	0.16	0.01	0	0	0	0	19.45	0	0	0
CCG010411.1	1.88	2.24	0.25	0.12	0.22	0.05	0	0.57	0.64	0.33	0.02
CCG052706.1	4.9	9.66	0.12	0.05	0.06	0.11	0.7	2.6	0.14	0.54	0
CCG000893.1	44.18	23.51	3.15	3.31	4.52	3.69	18.91	14.01	10.45	23.35	2.58
CCG018337.1	7.04	45.09	0.23	0.67	0.37	0.71	1.86	1.09	2.7	1.43	0.73
CCG028221.1	5.11	9.68	0.41	0.52	0.42	0.65	0.82	6.38	0.86	2.73	4.38
CCG008068.1	11.36	17.75	2.88	2.21	3.13	1.77	5.9	5.62	4.71	11.45	6.6
CCG015713.1	22.51	27.37	8.41	8.69	9.51	8.97	23.27	20.98	12.44	21.95	20
CCG056680.1	8.41	51.47	0.15	0.1	0.04	0.17	0	0.07	0	0	0
CCG000879.1	217.01	258.2	23.24	27.73	27.05	35.51	98.29	8.31	24.59	25.25	61.99
CCG041160.1	4.62	3.03	0.03	0	0.03	0	4.3	1.97	0.06	0.35	0
CCG021470.1	2.42	1.04	0.02	0	0.02	0	26.65	1.96	0	17.14	0.14
CCG000878.1	76.31	97.51	8.9	13.16	8.74	15.47	28.9	15.32	3.51	3.28	6.11
CCG015865.1	4.27	4.92	1.26	1.88	1.65	2.26	1.78	2.05	2.39	3.48	4.23
CCG010410.2	8.44	10.31	2.12	2.9	2.46	2.36	5.76	16.91	8.92	18.93	2.16
CCG040619.1	7.81	9.32	0.72	0.42	0.29	0.44	2.22	0.92	0.71	0.27	11.84
CCG009291.1	0.47	0.12	0	0.01	0	0	0.01	0.23	0.05	0.04	0
CCG043589.1	0.55	0.23	0	0.01	0	0.01	0.08	0.14	0.01	0.3	0.28
CCG007893.1	1.37	1.05	0.18	0.24	0.19	0.22	9.86	4.46	1.19	1.19	0.14
CCG022427.1	105.52	24.81	1.99	0.28	1.86	0.41	731.96	6.51	6.15	11.41	0.46
CCG010480.1	8.33	10.99	1.37	0.98	1.2	1.09	6.78	7.95	3.8	2.66	1.16
CCG055356.1	33.57	13.17	2.39	1.35	2.65	2.25	73.5	11.18	48.93	53.06	0.42
CCG048600.1	4.14	19.67	0.04	0.05	0.08	0.04	2.1	0.75	0	0	0
CCG000129.2	57.25	73.59	21.34	25.38	26.45	26.18	52.83	42.34	45.33	56.19	26.11
CCG021549.1	1.6	9.13	0.02	0.05	0.03	0.02	0	0	0	0	0.03
CCG049484.1	1.93	1.73	0.13	0.14	0.14	0.23	1.31	1.2	0.25	0.53	0.65
CCG021744.1	380.45	294.53	42.73	29.93	53.22	27.13	15.36	57.35	93.41	80.69	4.99
CCG035849.1	34.71	47.66	6.7	8.29	7.96	7.9	8.14	24.83	18.84	18.6	3.56
CCG021836.2	5.88	6	1.39	1.47	1.67	1.72	4.27	1.33	1.47	1.8	0.59
CCG031570.1	144.08	71.02	19.24	8.45	31.03	13.58	163.46	35.18	37.43	210.62	0.15
CCG046891.1	2.83	3.84	0.11	0.02	0.03	0.03	0	0.47	0	0.13	0
CCG002178.1	0.91	0.65	0.01	0	0	0	15.91	0.25	0	0	1.62
CCG041331.1	12.06	13	2.28	2.89	2.28	3.08	15.15	23.47	14.04	24.42	14.89
CCG035115.1	54.07	45.29	7.95	8.32	10.1	8.41	12.18	2.88	5.46	21.49	3.17
CCG025527.1	48.76	71.34	10.02	10.95	9.72	10.88	58.22	33.49	16.37	22.84	36.02
CCG057143.1	13.61	11.99	1.87	1.2	2.53	1.46	7.99	2.52	5.61	8	0.77
CCG020884.2	31.85	34.18	5.97	6.71	7.3	8.68	32.5	494.45	197.28	226.91	104.31
CCG049159.1	25.07	33.15	5.67	6.38	5.12	5.53	7.35	9.52	10.36	6.95	14.29
CCG002389.1	15.75	15.69	3.19	3.76	4.73	3.96	5.22	10.92	3.01	9.03	31.11
CCG019334.1	8.81	12.51	1.45	1.81	2.04	1.73	4.06	9.22	9.43	5.38	0.13
CCG007044.1	0.99	5.16	0	0.02	0.01	0.02	0.02	1.65	0	0.01	0.02
CCG027518.1	14.54	4.97	0.19	0.02	0.02	0	0.08	1.25	0.04	0.04	0
CCG030002.1	12.44	14.9	3.02	3.65	3.46	3.3	9.37	5.46	4.97	14.73	5
CCG051358.1	3.15	3.98	0.53	0.53	0.67	0.59	3.68	3.54	3.36	2.48	2.3
CCG046882.1	3.14	0.87	0.05	0.05	0.05	0.07	146.2	1.25	1.23	14.68	0.87
CCG005166.1	30.16	30.08	6.41	7.65	8.24	7.53	9.18	9.18	12.31	11.53	8.41
CCG010765.1	1.23	1.44	0	0.02	0	0.01	0.09	0	0.03	0.1	686.32
CCG034526.3	29.77	35.36	10.28	11.36	12.66	10.33	25.83	17.88	13.29	14.1	16.33
CCG001177.1	1.82	7	0.02	0.02	0.02	0.07	0	0.14	0	0.13	0.04
CCG023784.1	29.44	31.27	4.5	5.37	4.56	5.39	12.95	21.22	14.86	11.48	63.06
CCG024416.1	2.28	3.51	0.05	0.08	0.06	0.1	0.21	0.06	0.06	0.34	0.1
CCG032899.1	0.88	1.13	0	0	0.01	0	0.34	0.03	0.01	0.05	0
CCG050179.1	3.99	24.45	0.19	0.27	0.11	0.33	0.24	2.87	0.01	0.56	0
CCG030060.1	0.61	4.42	0	0.02	0.02	0.07	0.14	0.21	0.01	0	0
CCG041763.1	15.12	21.78	3.01	3.29	3.6	4.2	18.73	3.3	12.82	2.56	0.08
CCG014157.1	10.45	11.27	0.52	2.94	0.28	3.24	3.6	2.29	0.1	0.16	0.81
CCG002428.1	4.54	23.45	0.1	0.18	0.2	0.25	0.17	0.21	0.09	0.06	0.14
CCG002311.1	0.9	6.59	0.01	0.02	0.01	0.01	0.01	0.98	0	0	0.02
CCG020891.1	0.48	0.73	0	0	0	0	0.02	0.2	0.02	0.01	0
CCG036580.1	0.34	1.18	0	0.01	0.01	0.03	7.93	0.34	0.2	0.46	0.12
CCG027870.1	5.5	8.86	1.48	1.61	2.11	1.57	9.26	6.12	6.03	9.06	1.89
CCG013926.1	17.11	17.48	3.04	4.12	3.21	4.55	8.78	23.13	7.47	18.24	3.69
CCG046883.1	9.68	2.49	0.15	0.04	0.12	0.03	93.53	6.54	2.39	19.2	2.29
CCG016295.1	0.45	2.01	0	0	0	0.01	0.04	0.02	0	0	0.01
CCG049252.1	19.04	18.91	5.05	6.43	6.01	6.98	11.11	60.72	22	17.23	83.03
CCG032641.1	12.15	3.92	0.04	0.03	0.08	0.07	0.17	0.52	0.04	0	0
CCG014652.1	1.18	1.44	0.02	0.01	0.03	0.08	0	0.02	0	0	0
CCG051554.1	0.84	2.4	0.01	0.01	0	0.02	0	0.03	0.01	0	0
CCG054857.1	15.58	17.89	3.82	4.8	3.96	5.41	10.49	6.85	5.84	6.71	5.26
CCG025732.1	63.43	71.34	9.53	14.88	12.05	19.56	135.59	17.6	129.25	158.81	10.2
CCG044084.1	5.62	7.09	1.01	1.76	0.99	1.69	1.39	2.28	1.68	1.42	1.58
CCG044877.2	13.08	5.81	1.06	0.95	1.19	0.96	0	8.59	17.48	12.04	0
CCG026708.1	1.76	1.35	0.08	0.52	0.11	0.46	9.42	0.24	0.19	0.18	1.85
CCG001353.1	2.11	13.12	0.02	0.02	0	0.08	0	0.02	0	0	0
CCG011793.1	17.36	20.88	6.72	7.81	8.35	8.18	11.67	14.4	10.8	17.11	13.43
CCG048901.1	5.44	26.44	0.04	0.18	0	0.11	0	0.11	0	0	0
CCG001034.1	4.7	2.55	0.06	0.05	0.12	0.05	11.64	0.24	2.97	1.38	0.22
CCG004929.1	1.04	6.39	0.02	0.02	0	0.06	0	53.72	0.02	0.03	0.03
CCG015557.1	20.93	22.85	3.74	5	3.51	4.6	4.21	7.16	6.23	11.16	1.87
CCG001874.1	38.75	31.44	0.85	0.45	1.83	0.71	1187.88	2.43	15.02	8.17	7.9
CCG048235.1	119.41	166	23.63	32.58	26.68	20.38	50.41	5.8	11.44	17.29	0.89
CCG036724.1	96.78	98.75	16.55	29.65	14.09	27.1	52.72	11.11	34.68	32.72	44.03
CCG051701.1	24.04	35.19	5.76	5.28	5.23	4.69	38.77	32.34	11.75	24.83	47.59
CCG057069.1	19.38	21.64	6.94	7.13	7.33	7.21	23.08	18.19	18.68	17.65	2.52
CCG031212.1	20.93	21.34	4.35	4.65	6.27	5.11	15.42	12.33	20.05	16.63	2.47
CCG031486.1	29.43	22.07	1.72	0.86	1.45	1.1	22.26	1.61	10.61	40	0.05
CCG021648.1	1.98	0.66	0.05	0.02	0.04	0.02	0.34	0.11	0.11	0.19	0.09
CCG040183.1	44.54	19.03	0.09	0.03	0.19	0.09	47.07	1.17	10.56	13.17	0
CCG021864.1	5.67	9.72	0.11	0.09	0.1	0.06	0	0	0	0	0
CCG012705.1	423.64	510.38	27.16	49.91	33.15	64.7	209.35	26.7	50.69	37.28	22.42
CCG046111.1	0.53	2.09	0	0.01	0	0.01	0	0	0	0	0
CCG055667.1	19.7	9.05	1.75	2.11	1.88	2.81	188.26	13.42	55.22	28.76	0.15
CCG008127.1	12.57	20.07	1.75	1.23	1.59	1.3	87.54	8.46	1.06	9.9	10.14
CCG050914.1	52.55	79.81	13.68	13.53	16.6	15.57	28.78	13.27	10.7	13.29	11.55
CCG030201.1	1.36	2.7	0.4	0.29	0.48	0.43	4.67	0.2	0.12	0.84	0.17
CCG014923.1	311.94	301.76	68.89	73.6	85.46	77.01	76.54	54.68	93.36	69.59	4.74
CCG014337.1	64.36	74.22	14.35	20.39	14.09	22.11	35.68	90.72	46.25	45.89	14
CCG042572.1	1.99	5.75	0.15	0.17	0.1	0.11	2	20.55	0.07	0.11	0.23
CCG014018.1	25.32	27.47	1.24	0.39	0.37	0.32	0.67	26.35	0.99	1.99	1.17
CCG055960.1	0.27	1.16	0	0.01	0	0	0.01	0	0	0	0.02
CCG050166.1	41.69	52.53	5.93	12.42	7.77	12.45	20.28	12.48	21.51	31.68	23.92
CCG051526.1	14.42	8.51	3.21	2.51	4.48	2.25	14.01	6.22	1.22	11.39	2.36
CCG011715.1	0.72	3.21	0	0.01	0.03	0.01	0.01	0.02	0	0.03	0
CCG042280.1	81.38	80.39	14.86	8.26	15.02	8.6	39.08	20.48	40.84	33.49	0.25
CCG028561.2	12.84	12.74	1.69	1.6	2.68	1.78	10.06	1.92	1.3	9.76	3.32
CCG016643.1	8.84	11.47	1.6	1.55	1.32	1.55	10.68	11.63	6.15	11.01	1.46
CCG011565.1	32.51	21.8	4.91	3.65	4.62	3.66	33.37	9.2	12.15	9.62	2.95
CCG001590.1	18.29	16.3	4.94	3.9	5.27	3.73	8.71	22.74	21.34	25.75	1.32
CCG023149.1	1.92	2.89	0.04	0.01	0.03	0.03	0	0.11	0	0	0
CCG051292.1	3.58	3.97	0.3	0.13	0.35	0.19	0.13	4.9	0.7	0.5	0.08
CCG017608.1	2.74	13.76	0.03	0.02	0.03	0.01	0	0.01	0	0	0
CCG006545.1	0.59	2.04	0	0	0	0	0.02	0	0	0	0
CCG056678.1	10.41	9.35	4.06	3.58	5.07	3.82	5.96	4.18	3.47	7.27	1.48
CCG024261.1	29.22	37.34	6.14	7.74	7.41	7.35	21.64	16.44	13	18.4	9.13
CCG023612.1	2.46	4.36	0.11	0.3	0.17	0.19	0.24	0.06	0.24	0.34	0.04
CCG037774.1	52.66	22.34	2.57	2.82	2.6	4.16	35.84	86.69	141.4	74.96	2.27
CCG012084.1	0.44	4.28	0	0.02	0.01	0.02	0.03	0.44	1.24	0.03	0
CCG046101.1	10.97	61.19	0.17	0.16	0.1	0.21	0.04	0.02	0	0.27	0
CCG011834.1	39.67	20.65	3.48	2.96	4.65	3.72	41.4	43.04	51.95	68.21	4.72
CCG041398.1	0.4	0.47	0.01	0	0.01	0.03	0	0.27	0	0	0
CCG028109.1	7.98	9.07	1.14	0.67	1.03	1.17	7.22	6.27	2.03	6.24	7.31
CCG039158.1	25.81	46.95	8.17	14.24	10.17	17.77	6.34	6.61	4.11	10.03	7.51
CCG023987.1	4.83	0.77	0.09	0	0.06	0.13	10.51	12.71	10.77	51.12	0.12
CCG016785.1	8.73	10.76	3.03	3.51	3.45	3.13	5.33	5.85	2.19	4.19	1.39
CCG051293.1	291.28	284.69	26.61	12.41	20.61	11.81	0	3.43	0.12	0.1	0
CCG055606.1	4.37	6.01	1.21	1.19	1.07	1.06	1.21	1.82	0.62	1	0.85
CCG043095.1	2.47	2.95	0.13	0.04	0.09	0.09	15.07	0.93	0.28	1.26	0.05
CCG053423.1	0.92	7.3	0.02	0.04	0	0.05	5.44	0.31	0.12	0.59	0
CCG057234.1	9.33	53.31	0.09	0.24	0.06	0.13	0.08	0	0.04	0	0
CCG047808.1	4.84	6.73	1.01	1.22	1.11	1.18	0.99	2.46	0.86	3.06	0.65
CCG050456.1	4.49	3.25	0.03	0	0.03	0	2.19	8.45	0	0.39	0.9
CCG015480.1	1.02	4.47	0	0	0.02	0.04	0.07	0.02	0	0	0
CCG035219.1	31.85	52.94	3.73	12.63	4.65	18.67	16.9	13.95	14.02	9.71	4.78
CCG040293.1	1.97	3.81	0.09	0.04	0.01	0.03	1.61	0.6	0.12	2.25	0.1
CCG019219.1	11.58	15.05	2.22	2.74	2.89	4.01	5.61	20.39	56.13	25.58	2.95
CCG005916.1	10.92	8.22	0.6	0.33	0.88	0.55	12.42	9.23	22.4	53.06	0.11
CCG021427.2	13.31	14.26	4.05	4.01	4.27	4.54	15.53	13.6	12.88	11.34	1.81
CCG002672.2	80.36	97.62	14.54	24.11	18.85	32.24	17.17	22.97	36.42	21.49	9.86
CCG048746.1	36.24	50.95	9.76	8.83	10.23	8.96	25.31	2.39	5.46	7.91	9.51
CCG030026.1	19.98	53.41	3.49	5.18	5.12	5.84	51.28	14.27	10.86	48.88	682.49
CCG039654.1	1.41	1.16	0	0.03	0	0.08	0	0	0	0.02	0.04
CCG000231.1	1.01	5.25	0.01	0.02	0.01	0.03	0.01	309.79	0	0.04	0
CCG017139.1	6.27	9.95	0.85	2.39	1.5	3.78	14.15	49.8	45.39	39.02	10.83
CCG035966.1	2.55	4.63	0.05	0.11	0.26	0.13	1.71	0.74	0.41	0.34	0.14
CCG043407.1	2.66	4.56	0.01	0.05	0	0.03	12.65	0.12	0.02	0	0
CCG008073.1	7.48	4.29	0.17	0.07	0.1	0.04	0.07	3.62	0.8	0.57	0
CCG034114.1	7.75	9.84	3.07	3.59	3.46	3.43	14.7	13.15	8.58	10.17	14.57
CCG047044.1	2.64	12.88	0.08	0.06	0.03	0.07	0	0.2	0	0.07	0
CCG044022.1	76.07	29.92	14.61	8.4	9.93	3.12	2.75	10.39	1.62	5.89	0.07
CCG054059.1	3.15	4.05	0.53	0.45	0.51	0.44	3.81	1.93	0.66	4.86	1.68
CCG046957.1	0.93	1.15	0.02	0.09	0.02	0.16	0	0	0	0	0
CCG031584.1	20.88	28.8	3.61	4.5	4.29	4.94	2.21	4.51	2.67	1.56	2.42
CCG015936.1	220.83	246.53	10.15	5.21	10.82	4.98	291	13.77	23.65	32.1	7.93
CCG016725.1	4.25	6.48	1.18	1.99	1.52	1.86	3.22	2.99	1.32	3.61	5.45
CCG025820.1	10.72	3.82	0.56	0.37	0.61	0.56	11.2	1.6	2.99	1.39	0
CCG036707.1	16.94	12.06	2.74	1.53	3.06	1.68	16.17	5.22	9.24	8.43	0.42
CCG039952.1	25.25	22.68	3.78	1.65	1.71	2.45	53.41	36.59	47.39	137.79	1.15
CCG034402.1	1.55	2.59	0.02	0.02	0.04	0.06	0	0.43	0.03	0.03	0
CCG018248.1	4.29	2.33	0.86	0.77	1.05	1.08	14.63	8.55	23.8	4.46	2.84
CCG025027.1	1.48	1.4	0.17	0.18	0.18	0.23	9.25	6.3	0.85	1.35	0.33
CCG038097.1	0.45	0.6	0.01	0	0.01	0	1.53	70.97	0	0.02	0.02
CCG004428.1	1	3.24	0.01	0	0.01	0.02	0	0	0	0	0
CCG035968.1	26.39	19.29	5.99	6.82	7	7.45	28.36	38.36	31.13	44.56	36.15
CCG045697.1	1.89	11.86	0.02	0.02	0.02	0.04	0	0.02	0	0	0
CCG023324.1	1.97	9.96	0	0	0.06	0.01	0	0.18	0	0	0
CCG022931.1	30.29	24.7	2.83	2.87	2.05	2.68	46.86	3.57	7.81	6.12	0.95
CCG054162.1	14.11	18.71	1.58	1.31	0.94	1.43	2.46	12.56	1.6	14.24	3.35
CCG017504.1	24.65	29.86	9.05	7.92	10.84	5.41	24.79	62.59	57.94	84.29	19.79
CCG033316.1	13.04	10.85	0.64	0.55	0.78	0.23	0.9	0.91	5.12	2.59	0
CCG017335.1	2.85	3.41	0	0	0	0	8.43	0.49	0.08	0.18	0
CCG041507.1	35.04	25.42	2.11	3.37	1.93	5.43	2.55	0.4	7.52	3.3	0.02
CCG007974.1	1.92	0.77	0.03	0.01	0.06	0.02	27.88	0.77	17.23	16.92	1.24
CCG015519.1	52.4	66.85	7.55	4.76	5.67	4.11	1.31	62.6	6.02	4.17	0
CCG002606.1	0.64	1.69	0.03	0.01	0.04	0.01	0.28	326.74	0.12	0.79	1.33
CCG049686.1	5.34	7.46	0.66	0.74	0.91	0.97	6.12	11.82	1.37	2.17	0.98
CCG030137.1	140.94	141.77	35.31	28.02	33.94	28.94	47.41	47.72	25.59	39.8	5.14
CCG008962.1	17.11	22.21	2.09	1.97	1.82	2.79	1.51	2.66	9.19	7.26	0.42
CCG019787.1	18.4	12.65	1.77	2.19	2.04	3.33	11.21	63.37	94.7	54.44	7.01
CCG033565.1	1.19	5.42	0.05	0.06	0.1	0.19	0.8	6.13	3.45	34.46	0.13
CCG005761.1	2.05	2.04	0.07	0.06	0.18	0.05	7.37	5.35	5.11	11.09	6.84
CCG056208.1	3.84	16.5	0.05	0.03	0.06	0.07	0	0	0	0	0
CCG045315.1	48.95	59.72	10.43	14.99	11.19	13.68	29.26	20.53	32.83	56.69	7.88
CCG020031.1	29.19	38.16	4.17	12.2	5.76	7.83	166.19	15.52	5.33	2.18	10.61
CCG014065.1	6.57	8.96	1.18	1.33	1.48	1.31	0.81	0.99	0.27	0.54	0.84
[truncated: 3,368 more rows]

## Sheet: EBC_Ctrl_vs_Leaf_Ctrl_downGO
GO_ID	qValue	Term	Category	Gene
GO:0005886	7.32801e-19	plasma membrane	Cellular_Component	CCG025061.2|CCG048746.1|CCG036277.1|CCG014529.1|CCG042004.1|CCG018323.1|CCG052604.1|CCG026849.1|CCG017403.1|CCG016624.1|CCG047804.1|CCG049992.1|CCG025941.1|CCG001398.2|CCG048641.1|CCG017711.1|CCG030320.1|CCG034903.1|CCG008163.2|CCG024506.1|CCG006934.1|CCG003778.1|CCG004826.1|CCG000850.1|CCG050974.1|CCG000324.1|CCG037262.1|CCG014463.2|CCG035757.1|CCG021833.1|CCG029735.1|CCG016295.1|CCG003648.1|CCG…
GO:0003723	7.32801e-19	RNA binding	Molecular_Function	CCG017196.1|CCG032640.1|CCG044207.1|CCG037168.1|CCG014023.1|CCG001209.1|CCG031710.1|CCG050065.1|CCG056031.1|CCG027620.1|CCG025661.1|CCG036898.1|CCG014476.1|CCG019476.1|CCG002262.1|CCG028535.1|CCG006326.1|CCG036283.1|CCG016535.1|CCG049155.1|CCG053108.5|CCG042857.1|CCG022082.2|CCG007029.2|CCG041399.1|CCG027941.1|CCG031899.1|CCG034177.1|CCG025044.1|CCG008860.1|CCG020882.1|CCG013391.1|CCG017035.2|CCG…
GO:0006397	1.2367e-12	mRNA processing	Biological_Process	CCG049155.1|CCG031899.1|CCG027941.1|CCG037168.1|CCG032640.1|CCG017140.1|CCG036898.1|CCG027620.1|CCG008174.2|CCG051743.1|CCG041770.1|CCG021300.1|CCG022245.1|CCG026800.1|CCG056063.1|CCG020882.1|CCG011790.1|CCG045309.1|CCG055233.1|CCG032975.1|CCG041903.1|CCG037967.1|CCG054919.1|CCG043934.1|CCG002649.1|CCG056592.1|CCG027517.1|CCG004234.1|CCG026155.1|CCG030524.1|CCG026154.1|CCG024939.1|CCG005057.1|CCG…
GO:0010150	8.75987e-12	leaf senescence	Biological_Process	CCG020644.1|CCG019334.1|CCG016362.1|CCG024799.1|CCG032174.2|CCG054996.1|CCG048145.1|CCG052200.1|CCG008293.1|CCG054974.1|CCG020151.1|CCG011606.1|CCG029801.1|CCG042656.1|CCG020117.1|CCG033694.1|CCG031326.1|CCG039355.1|CCG017743.1|CCG035338.1|CCG056854.1|CCG013848.1|CCG006031.1|CCG041159.1|CCG011941.1|CCG048457.1|CCG046579.1|CCG031343.1|CCG010599.1|CCG026683.1|CCG013042.1|CCG034035.1|CCG027843.1|CCG…
GO:0005576	1.49681e-11	extracellular region	Cellular_Component	CCG018397.1|CCG038032.4|CCG029082.1|CCG042846.2|CCG023348.1|CCG026357.1|CCG027949.1|CCG038321.1|CCG032763.1|CCG048148.1|CCG014910.1|CCG045503.1|CCG033628.1|CCG008305.1|CCG042114.1|CCG019479.1|CCG043303.1|CCG050533.1|CCG052245.1|CCG022897.1|CCG042290.1|CCG035967.1|CCG011778.1|CCG047487.1|CCG020966.1|CCG004987.3|CCG057103.2|CCG002304.1|CCG015136.1|CCG050615.1|CCG014157.1|CCG032770.1|CCG022245.1|CCG…
GO:0009651	7.49547e-10	response to salt stress	Biological_Process	CCG043934.1|CCG049097.1|CCG038009.1|CCG015802.1|CCG048174.1|CCG001209.1|CCG046411.1|CCG050518.1|CCG002607.1|CCG023827.1|CCG002458.1|CCG001876.1|CCG052631.1|CCG031705.1|CCG017634.1|CCG014023.1|CCG031368.1|CCG001481.2|CCG004508.1|CCG024934.1|CCG048755.1|CCG008498.1|CCG042421.1|CCG054437.1|CCG014260.1|CCG003860.1|CCG007093.1|CCG012905.1|CCG031703.1|CCG002629.1|CCG018775.1|CCG050677.1|CCG045988.1|CCG…
GO:0009611	1.40348e-09	response to wounding	Biological_Process	CCG021648.1|CCG030481.1|CCG009683.1|CCG051341.1|CCG034903.1|CCG036282.1|CCG046541.1|CCG010711.1|CCG025835.1|CCG023826.1|CCG001145.1|CCG044121.1|CCG020817.1|CCG046640.1|CCG001873.1|CCG036093.1|CCG021888.1|CCG032318.1|CCG026390.1|CCG046579.1|CCG020526.1|CCG057114.1|CCG035967.1|CCG009760.1|CCG042483.1|CCG005481.1|CCG052944.1|CCG053524.1|CCG052993.1|CCG041160.1|CCG018727.1|CCG052747.1|CCG035757.1|CCG…
GO:0004674	1.40348e-09	protein serine/threonine kinase activity	Molecular_Function	CCG045463.1|CCG000583.1|CCG046290.1|CCG043585.1|CCG032852.1|CCG003860.1|CCG018775.1|CCG019357.2|CCG049229.1|CCG001035.1|CCG033592.1|CCG046424.1|CCG014576.3|CCG048822.1|CCG055328.1|CCG054563.1|CCG006539.1|CCG041718.1|CCG033607.1|CCG002235.1|CCG034609.1|CCG042816.2|CCG037250.1|CCG008164.1|CCG033954.1|CCG030189.1|CCG050028.2|CCG033264.1|CCG028139.1|CCG010659.1|CCG043520.1|CCG022815.1|CCG008027.1|CCG…
GO:0010200	1.40348e-09	response to chitin	Biological_Process	CCG003081.1|CCG040961.1|CCG001690.1|CCG043525.1|CCG005631.1|CCG031486.1|CCG013802.1|CCG012196.1|CCG030275.1|CCG019310.1|CCG055356.1|CCG031913.1|CCG050566.1|CCG026601.2|CCG007990.1|CCG044501.1|CCG026940.1|CCG050745.1|CCG040520.1|CCG014638.1|CCG030817.1|CCG040309.1|CCG037236.1|CCG018212.1|CCG039113.1|CCG041560.1|CCG027994.1|CCG028352.1|CCG034431.2|CCG003176.1|CCG050781.1|CCG019858.1|CCG023250.2|CCG…
GO:0042546	2.16873e-09	cell wall biogenesis	Biological_Process	CCG052864.1|CCG008353.1|CCG036866.1|CCG019291.1|CCG021803.1|CCG028327.1|CCG029441.1|CCG043471.1|CCG011715.1|CCG000838.1|CCG016834.1|CCG023884.1|CCG056129.1|CCG023042.1|CCG057144.1|CCG026146.1|CCG027505.1|CCG049277.1|CCG029252.1|CCG027503.1|CCG042701.1|CCG038011.1|CCG007669.1|CCG053342.1|CCG052672.1|CCG032429.1|CCG026145.1|CCG041995.1|CCG043612.1|CCG047069.1|CCG016643.1|CCG013770.1|CCG057143.1|CCG…
GO:0009737	8.14715e-09	response to abscisic acid	Biological_Process	CCG051050.1|CCG050130.1|CCG023617.1|CCG047501.1|CCG046412.1|CCG031928.1|CCG021063.1|CCG022268.1|CCG008081.1|CCG043835.1|CCG002339.1|CCG056996.1|CCG029276.1|CCG020795.1|CCG056881.1|CCG052859.1|CCG023920.1|CCG045767.1|CCG048976.1|CCG036834.1|CCG005571.1|CCG000387.1|CCG011787.1|CCG012049.1|CCG032424.1|CCG030800.1|CCG024770.1|CCG028108.1|CCG019149.1|CCG040999.1|CCG046235.1|CCG006346.1|CCG004453.1|CCG…
GO:0006412	1.38005e-08	translation	Biological_Process	CCG023881.1|CCG050144.1|CCG005682.1|CCG012293.1|CCG039942.1|CCG052340.1|CCG013404.1|CCG029039.1|CCG040125.1|CCG037657.1|CCG031234.1|CCG034177.1|CCG018354.1|CCG011557.1|CCG054105.1|CCG011853.1|CCG030137.1|CCG031236.1|CCG006326.1|CCG036283.1|CCG013295.1|CCG056233.1|CCG029315.1|CCG017697.1|CCG044207.1|CCG056473.1|CCG047513.1|CCG043242.1|CCG011565.1|CCG006168.2|CCG051948.1|CCG042960.2|CCG041165.1|CCG…
GO:0009414	1.49416e-08	response to water deprivation	Biological_Process	CCG024904.1|CCG034431.2|CCG019858.1|CCG008353.1|CCG045303.1|CCG056656.1|CCG051154.1|CCG027994.1|CCG033820.1|CCG014355.1|CCG030817.1|CCG039438.1|CCG022082.2|CCG018212.1|CCG019291.1|CCG056854.1|CCG053963.1|CCG007787.1|CCG039879.2|CCG038870.1|CCG042964.1|CCG029260.1|CCG035966.1|CCG011786.1|CCG032344.2|CCG008616.1|CCG031326.1|CCG039355.1|CCG025079.1|CCG051963.1|CCG031976.1|CCG039179.1|CCG017227.1|CCG…
GO:0046777	2.33002e-08	protein autophosphorylation	Biological_Process	CCG032424.1|CCG052105.1|CCG016638.1|CCG007360.1|CCG011196.1|CCG055238.1|CCG037654.1|CCG036775.2|CCG014398.1|CCG013247.1|CCG055753.1|CCG018729.1|CCG006300.1|CCG036289.1|CCG008096.2|CCG019357.2|CCG018775.1|CCG049229.1|CCG003860.1|CCG045463.1|CCG042816.2|CCG055328.1|CCG014576.3|CCG030189.1|CCG033954.1|CCG033264.1|CCG036894.1|CCG004508.1|CCG021765.1|CCG041014.1|CCG021007.1|CCG008027.1|CCG043520.1|CCG…
GO:0006468	2.64041e-08	protein phosphorylation	Biological_Process	CCG049489.1|CCG023661.2|CCG051922.1|CCG033002.1|CCG009078.1|CCG055610.1|CCG028620.1|CCG006542.1|CCG021288.1|CCG056338.1|CCG052073.1|CCG005203.1|CCG021836.2|CCG021452.1|CCG012247.1|CCG033001.1|CCG038671.4|CCG013980.1|CCG039509.1|CCG023186.1|CCG040961.1|CCG041590.1|CCG051084.1|CCG032999.1|CCG015475.2|CCG051227.1|CCG029115.1|CCG044151.1|CCG011572.1|CCG020489.1|CCG036093.1|CCG011778.1|CCG004987.3|CCG…
GO:0005840	3.00557e-08	ribosome	Cellular_Component	CCG025936.1|CCG048686.1|CCG043885.2|CCG047513.1|CCG004675.1|CCG051948.1|CCG054105.1|CCG039942.1|CCG005682.1|CCG050128.2
GO:0080167	7.39292e-08	response to karrikin	Biological_Process	CCG021093.1|CCG044873.1|CCG048981.1|CCG011501.1|CCG051721.1|CCG025865.1|CCG003912.1|CCG042428.1|CCG052006.1|CCG043243.1|CCG041512.1|CCG057084.1|CCG005331.1|CCG013297.1|CCG015204.1|CCG030655.1|CCG032276.1|CCG028958.1|CCG002607.1|CCG052482.1|CCG050593.1|CCG030175.3|CCG054921.1|CCG027932.1|CCG054595.1|CCG008127.1|CCG045315.1|CCG026954.1|CCG011003.1|CCG029313.1|CCG028442.1|CCG021547.1|CCG018248.1|CCG…
GO:0009738	8.01898e-08	abscisic acid-activated signaling pathway	Biological_Process	CCG053149.3|CCG004889.1|CCG036009.2|CCG022376.1|CCG021306.1|CCG006304.1|CCG003081.1|CCG009386.1|CCG037259.1|CCG010859.1|CCG025079.1|CCG056888.1|CCG010968.1|CCG001014.1|CCG056656.1|CCG003804.1|CCG001591.1|CCG052218.1|CCG020919.1|CCG018519.1|CCG024092.1|CCG020663.1|CCG017711.1|CCG049992.1|CCG008073.1|CCG045640.1|CCG054883.1|CCG016873.1|CCG043835.1|CCG005932.1|CCG023617.1|CCG021063.1|CCG021093.1|CCG…
GO:0010345	1.38737e-07	suberin biosynthetic process	Biological_Process	CCG040871.1|CCG007804.1|CCG022702.1|CCG016142.1|CCG006898.1|CCG003426.1|CCG008209.1|CCG046329.4|CCG055853.1|CCG003425.1|CCG044057.1|CCG023061.1|CCG040874.1|CCG051944.1|CCG015249.1|CCG040132.1|CCG002076.1|CCG027902.1|CCG008699.1|CCG003912.1|CCG025865.1|CCG028442.1|CCG014071.1|CCG026185.1|CCG023150.1|CCG014731.1|CCG011427.1|CCG042358.1|CCG055852.1|CCG018711.1|CCG056372.1|CCG042710.1|CCG045018.1|CCG…
GO:0044822	1.42404e-07	poly(A) RNA binding	Molecular_Function	CCG034080.1|CCG021940.1|CCG022105.1|CCG047662.1|CCG025992.1|CCG013323.1|CCG051430.1|CCG045752.1|CCG052963.2|CCG026154.1|CCG004448.3|CCG037967.1|CCG022354.1|CCG029735.1|CCG041903.1|CCG033219.1|CCG031212.1|CCG053102.1|CCG008372.1|CCG056592.1|CCG030524.1|CCG028127.1|CCG043934.1|CCG002649.1|CCG033484.1|CCG029744.2|CCG000528.1|CCG047216.1|CCG055423.1|CCG008174.2|CCG052340.1|CCG024617.1|CCG018532.1|CCG…
GO:0009860	2.0186e-07	pollen tube growth	Biological_Process	CCG042996.1|CCG035692.1|CCG008027.1|CCG014074.1|CCG049609.1|CCG023760.1|CCG032101.1|CCG032744.1|CCG052885.1|CCG002068.1|CCG025992.1|CCG049185.1|CCG012131.1|CCG025816.1|CCG011297.1|CCG001075.1|CCG021354.1|CCG056126.1|CCG040379.1|CCG005441.1|CCG004453.1|CCG051059.1|CCG049761.1|CCG010684.1|CCG015763.1|CCG012145.1|CCG005296.1|CCG047878.1|CCG034197.1|CCG025061.2|CCG039594.1|CCG016156.1|CCG050812.1|CCG…
GO:0016301	2.23376e-07	kinase activity	Molecular_Function	CCG044779.1|CCG028196.1|CCG027397.1|CCG016616.1|CCG055582.1|CCG012602.3|CCG017140.1|CCG041131.1|CCG054811.1|CCG017543.1|CCG052800.2|CCG037655.1|CCG057009.1|CCG006314.1|CCG046644.2|CCG052600.2|CCG021652.1|CCG029202.1|CCG050762.1|CCG000603.1|CCG022556.1|CCG035578.1|CCG027272.1|CCG027824.1|CCG021653.1|CCG008268.1|CCG034356.1|CCG041968.1|CCG030606.1|CCG008096.2|CCG036104.1|CCG020675.1|CCG036775.2|CCG…
GO:0003697	3.02314e-07	single-stranded DNA binding	Molecular_Function	CCG005772.1|CCG017224.1|CCG037583.1|CCG009316.3|CCG023039.1|CCG008526.1|CCG004246.1
GO:0009534	3.26028e-07	chloroplast thylakoid	Cellular_Component	CCG044641.1|CCG006630.1|CCG041395.1|CCG053423.1|CCG042227.1|CCG004800.1|CCG037689.1|CCG049027.1|CCG033316.1|CCG033318.1|CCG053988.1|CCG052333.1|CCG006882.1|CCG030198.1|CCG055352.1|CCG014412.1|CCG006048.1|CCG022887.1|CCG022886.1|CCG011083.1|CCG005597.1|CCG027940.1
GO:0048765	3.26028e-07	root hair cell differentiation	Biological_Process	CCG052312.1|CCG032999.1|CCG020624.1|CCG021452.1|CCG034750.1|CCG042846.2|CCG000776.1|CCG036391.1|CCG003452.1|CCG020489.1|CCG051612.1|CCG043178.1|CCG041622.1|CCG015773.1|CCG006539.1|CCG044999.2|CCG008763.1|CCG034716.1|CCG022371.1|CCG041737.1|CCG041128.1|CCG025019.1|CCG029202.1|CCG046644.2|CCG001270.1|CCG032948.1|CCG006350.1|CCG037918.1|CCG046224.1|CCG014018.1|CCG000775.1|CCG027784.1|CCG054696.1|CCG…
GO:0004722	3.26372e-07	protein serine/threonine phosphatase activity	Molecular_Function	CCG033151.1|CCG056854.1|CCG007604.1|CCG002810.1|CCG036165.1|CCG022627.1|CCG014355.1|CCG008165.1|CCG035189.1|CCG043835.1|CCG002703.4|CCG015055.1|CCG042964.1|CCG042398.1|CCG011786.1|CCG031326.1|CCG000861.1|CCG010968.1|CCG012450.3|CCG039529.1|CCG056251.1|CCG006130.1|CCG048578.1|CCG035093.1|CCG055540.1|CCG045497.1|CCG031877.1|CCG003867.1|CCG026639.1|CCG024636.1|CCG048870.2|CCG028137.1|CCG048070.1|CCG…
GO:0016310	3.87636e-07	phosphorylation	Biological_Process	CCG031486.1|CCG043525.1|CCG053033.1|CCG029878.1|CCG043586.1|CCG051027.3|CCG045047.1|CCG040400.1|CCG052106.1|CCG055998.1|CCG037429.1|CCG035530.1|CCG014120.1|CCG056659.1|CCG037889.1|CCG035578.1|CCG000603.1|CCG029220.1|CCG027824.1|CCG027272.1|CCG037655.1|CCG050762.1|CCG017140.1|CCG017543.1|CCG052800.2|CCG028196.1|CCG044779.1|CCG055582.1|CCG043585.1|CCG048822.1|CCG016638.1|CCG036775.2|CCG055753.1|CCG…
GO:0010053	6.93977e-07	root epidermal cell differentiation	Biological_Process	CCG001075.1|CCG041163.1|CCG037918.1|CCG021354.1|CCG006350.1|CCG013770.1|CCG004103.1|CCG049185.1|CCG036697.1|CCG049709.1|CCG031546.1|CCG022872.1|CCG030750.1|CCG039000.1|CCG033607.1|CCG024251.1|CCG052201.1|CCG006486.1|CCG003648.1|CCG034197.1|CCG036277.1|CCG028808.1|CCG034363.1|CCG055016.1|CCG052502.1|CCG023920.1|CCG052105.1|CCG002457.1|CCG045403.1|CCG029115.1|CCG016864.1|CCG052312.1|CCG012247.1|CCG…
GO:0009733	9.04928e-07	response to auxin	Biological_Process	CCG011024.1|CCG021843.1|CCG049276.1|CCG009068.1|CCG008578.1|CCG054506.1|CCG049275.1|CCG040822.1|CCG045988.1|CCG044269.1|CCG020117.1|CCG027504.1|CCG033394.1|CCG034178.1|CCG054996.1|CCG019537.1|CCG042894.1|CCG024799.1|CCG009521.1|CCG054974.1|CCG038283.1|CCG040910.1|CCG035115.1|CCG034174.1|CCG012470.1|CCG034212.1|CCG025203.1|CCG052027.1|CCG049279.1|CCG018309.1|CCG024736.1|CCG041669.1|CCG027784.1|CCG…
GO:0003735	9.04928e-07	structural constituent of ribosome	Molecular_Function	CCG017697.1|CCG043885.2|CCG030112.1|CCG034177.1|CCG031234.1|CCG056473.1|CCG044207.1|CCG004675.1|CCG041165.1|CCG036813.1|CCG037657.1|CCG029315.1|CCG056233.1|CCG026260.1|CCG048686.1|CCG025936.1|CCG042960.2|CCG006168.2|CCG034631.1|CCG051948.1|CCG029039.1|CCG040125.1|CCG010676.1|CCG011565.1|CCG013295.1|CCG013404.1|CCG043242.1|CCG006326.1|CCG031236.1|CCG036283.1|CCG039942.1|CCG047513.1|CCG054105.1|CCG…
GO:0006970	1.10244e-06	response to osmotic stress	Biological_Process	CCG023150.1|CCG031326.1|CCG039879.2|CCG024906.1|CCG024139.1|CCG010599.1|CCG026683.1|CCG049709.1|CCG007804.1|CCG022506.1|CCG021335.1|CCG004454.1|CCG013162.1|CCG003343.1|CCG017710.1|CCG051074.1|CCG031705.1|CCG012905.1|CCG056888.1|CCG021219.1|CCG006575.1|CCG017711.1|CCG014902.1|CCG036282.1|CCG034000.1|CCG002388.1|CCG046370.1|CCG055285.1|CCG051050.1|CCG005571.1|CCG003951.1|CCG029276.1|CCG052859.1|CCG…
GO:0006631	1.1238e-06	fatty acid metabolic process	Biological_Process	CCG018677.3|CCG049495.1|CCG039484.1|CCG014056.1|CCG054549.1|CCG030725.1|CCG054417.1|CCG051045.1|CCG055852.1|CCG008334.1|CCG013902.1|CCG046730.2|CCG012511.1|CCG022767.1|CCG033776.1|CCG036244.1|CCG023137.1|CCG011306.1|CCG035574.1|CCG026193.1|CCG030198.1|CCG008922.1|CCG042114.1|CCG035664.1|CCG030796.1|CCG021314.1|CCG015249.1|CCG038225.1|CCG027902.1|CCG056788.1|CCG034020.1|CCG011071.1|CCG048173.1|CCG…
GO:0009570	1.23936e-06	chloroplast stroma	Cellular_Component	CCG052651.1|CCG041000.1|CCG005019.2|CCG009874.1|CCG006676.1|CCG023700.1|CCG045640.1|CCG015431.1|CCG026345.1|CCG020257.1|CCG010471.1|CCG019715.3|CCG042572.1|CCG001630.1|CCG043850.1|CCG040938.1|CCG007915.1|CCG027644.1|CCG003872.1|CCG002339.1|CCG016616.1|CCG002936.1|CCG002642.1|CCG054186.1|CCG002048.1|CCG053988.1|CCG031518.1|CCG037116.1|CCG003432.1|CCG009141.1|CCG004454.1|CCG013150.1|CCG000148.1|CCG…
GO:0090447	1.38926e-06	glycerol-3-phosphate 2-O-acyltransferase activity	Molecular_Function	CCG025190.1|CCG024117.1|CCG042949.1|CCG041900.1|CCG053350.1|CCG047567.1|CCG015516.1|CCG024118.1|CCG024116.1|CCG049086.1|CCG054595.1|CCG042008.1|CCG022702.1|CCG040935.1|CCG039911.1|CCG010284.1
GO:0016021	2.01057e-06	integral component of membrane	Cellular_Component	CCG034618.1|CCG010137.1|CCG002642.1|CCG028110.1|CCG019040.1|CCG023760.1|CCG034634.1|CCG019970.1|CCG055609.1|CCG030023.1|CCG005136.1|CCG040777.1|CCG006168.2|CCG044691.1|CCG016362.1|CCG039654.1|CCG004815.1|CCG053229.1|CCG007804.1|CCG046137.1|CCG008947.1|CCG037428.1|CCG023554.1|CCG011573.1|CCG025492.1|CCG025087.1|CCG002389.1|CCG009945.1|CCG007016.3|CCG019091.1|CCG026976.1|CCG001454.1|CCG016566.1|CCG…
GO:0004672	2.05229e-06	protein kinase activity	Molecular_Function	CCG006539.1|CCG054563.1|CCG033954.1|CCG030189.1|CCG021007.1|CCG024971.1|CCG008860.1|CCG038144.1|CCG019118.1|CCG018002.1|CCG036289.1|CCG015681.1|CCG056845.1|CCG040153.1|CCG016461.1|CCG012248.1|CCG051612.1|CCG016095.2|CCG017929.1|CCG057409.1|CCG041622.1|CCG030544.1|CCG046725.1|CCG017483.1|CCG013981.1|CCG054059.1|CCG012249.1|CCG024278.1|CCG024352.1|CCG047833.1|CCG025060.1|CCG022419.1|CCG023197.1|CCG…
GO:0000398	2.05229e-06	mRNA splicing, via spliceosome	Biological_Process	CCG008174.2|CCG033219.1|CCG041903.1|CCG033967.1|CCG026800.1|CCG045981.1|CCG007029.2|CCG055671.1|CCG043934.1|CCG002649.1|CCG008860.1|CCG013768.1|CCG015682.1|CCG018532.1|CCG021925.1
GO:0031425	2.05229e-06	chloroplast RNA processing	Biological_Process	CCG031899.1|CCG013057.1|CCG004234.1|CCG003809.1
GO:0005451	2.2549e-06	monovalent cation:proton antiporter activity	Molecular_Function	CCG046101.1|CCG046112.1|CCG053338.1|CCG028381.2|CCG053138.1|CCG003679.1|CCG046111.1|CCG020408.1|CCG006545.1|CCG031091.1|CCG046712.1|CCG038227.2|CCG046703.1|CCG052754.1|CCG035740.1|CCG006547.1|CCG010530.1|CCG024365.1|CCG049920.1|CCG018989.1|CCG043108.1|CCG020406.1|CCG008245.1|CCG015460.1
GO:0080156	2.80573e-06	mitochondrial mRNA modification	Biological_Process	CCG031899.1|CCG020882.1|CCG017350.1|CCG004234.1|CCG031266.1|CCG003809.1
GO:0009555	2.95156e-06	pollen development	Biological_Process	CCG006233.1|CCG016110.1|CCG041669.1|CCG022485.1|CCG054488.1|CCG024671.1|CCG020151.1|CCG034241.1|CCG042572.1|CCG054548.1|CCG033725.1|CCG031584.1|CCG016643.1|CCG009833.2|CCG038554.1|CCG006314.1|CCG030788.1|CCG000883.1|CCG054974.1|CCG021652.1|CCG037583.1|CCG001177.1|CCG032429.1|CCG032174.2|CCG013150.1|CCG011240.1|CCG052495.1|CCG041131.1|CCG017543.1|CCG055853.1|CCG054996.1|CCG027002.1|CCG015604.1|CCG…
GO:0005618	2.95156e-06	cell wall	Cellular_Component	CCG033003.1|CCG040361.5|CCG049347.1|CCG017167.1|CCG013704.1|CCG021039.1|CCG002590.1|CCG016533.1|CCG051079.1|CCG023201.1|CCG027505.1|CCG045701.1|CCG030655.1|CCG026146.1|CCG051080.1|CCG008510.1|CCG044469.1|CCG006086.1|CCG005597.1|CCG027951.1|CCG009631.1|CCG021923.1|CCG049346.1|CCG028423.1|CCG022371.1|CCG039461.1|CCG040418.1|CCG055472.2|CCG049277.1|CCG030460.1|CCG042701.1|CCG044336.1|CCG006421.1|CCG…
GO:0009620	3.12069e-06	response to fungus	Biological_Process	CCG006048.1|CCG048620.1|CCG008096.2|CCG050767.1|CCG013247.1|CCG036775.2|CCG050762.1|CCG048070.1|CCG038554.1|CCG000603.1|CCG002936.1|CCG017138.1|CCG039196.1|CCG013150.1|CCG013959.1|CCG046340.1|CCG035066.1|CCG008735.1|CCG052563.1|CCG016754.1|CCG008833.1|CCG013523.1|CCG039179.1|CCG026407.1|CCG042398.1|CCG038947.1|CCG000832.1|CCG044745.1|CCG021029.1|CCG000120.1|CCG011153.1|CCG003607.1|CCG019576.1|CCG…
GO:0008380	3.50933e-06	RNA splicing	Biological_Process	CCG027941.1|CCG017140.1|CCG008174.2|CCG051743.1|CCG041770.1|CCG022245.1|CCG055233.1|CCG041903.1|CCG002649.1|CCG043934.1|CCG056592.1|CCG030524.1|CCG026154.1|CCG011003.1|CCG004448.3|CCG020501.1
GO:0009846	5.31277e-06	pollen germination	Biological_Process	CCG038009.1|CCG035692.1|CCG042996.1|CCG052526.1|CCG031705.1|CCG031703.1|CCG004453.1|CCG036199.1|CCG036390.1|CCG027912.1|CCG046424.1|CCG011359.2|CCG051059.1|CCG009600.1|CCG002268.1|CCG011715.1|CCG002884.1|CCG049761.1|CCG028873.1|CCG030026.1|CCG009833.2|CCG038554.1|CCG048870.2|CCG049609.1|CCG016110.1|CCG010684.1|CCG042572.1|CCG020151.1|CCG039529.1|CCG047211.1|CCG055285.1|CCG012249.1|CCG025992.1|CCG…
GO:0005509	5.40523e-06	calcium ion binding	Molecular_Function	CCG056854.1|CCG014355.1|CCG018811.3|CCG031326.1|CCG006130.1|CCG033575.1|CCG050199.1|CCG010599.1|CCG019382.1|CCG001621.1|CCG016042.1|CCG044279.1|CCG034686.1|CCG024852.1|CCG002068.1|CCG012554.1|CCG017575.1|CCG002389.1|CCG004454.1|CCG011105.1|CCG013162.1|CCG051488.1|CCG022872.1|CCG017710.1|CCG045301.1|CCG008401.1|CCG031368.1|CCG031705.1|CCG013622.1|CCG008091.1|CCG005360.1|CCG050936.1|CCG037260.1|CCG…
GO:0004366	7.13736e-06	glycerol-3-phosphate O-acyltransferase activity	Molecular_Function	CCG047567.1|CCG041900.1|CCG025190.1|CCG024117.1|CCG010284.1|CCG054595.1|CCG015516.1|CCG053350.1|CCG042949.1|CCG022702.1|CCG039911.1|CCG049086.1|CCG024116.1|CCG042008.1|CCG040935.1|CCG024118.1
GO:0009741	7.40476e-06	response to brassinosteroid	Biological_Process	CCG056129.1|CCG027934.1|CCG040153.1|CCG036289.1|CCG029441.1|CCG044873.1|CCG021007.1|CCG030189.1|CCG042872.1|CCG028327.1|CCG036363.1|CCG001022.1|CCG000776.1|CCG027935.1|CCG046677.1|CCG017543.1|CCG026145.1|CCG044206.1|CCG024727.1|CCG022556.1|CCG055753.1|CCG052672.1|CCG005733.1|CCG002629.1|CCG049277.1|CCG027503.1|CCG046676.1|CCG000950.1|CCG027505.1|CCG026146.1|CCG017370.1|CCG027504.1|CCG040910.1|CCG…
GO:0006952	7.69037e-06	defense response	Biological_Process	CCG044140.1|CCG046579.1|CCG004614.1|CCG052944.1|CCG000745.1|CCG045383.1|CCG014844.1|CCG048972.1|CCG013737.1|CCG017424.1|CCG038979.1|CCG026683.1|CCG022335.1|CCG023785.1|CCG051466.1|CCG025816.1|CCG049025.1|CCG009098.1|CCG019872.1|CCG045904.1|CCG035966.1|CCG037689.1|CCG039642.1|CCG004211.1|CCG056372.1|CCG015282.1|CCG026940.1|CCG038848.1|CCG016067.3|CCG011941.1|CCG055356.1|CCG041323.1|CCG004273.1|CCG…
GO:0009941	7.73097e-06	chloroplast envelope	Cellular_Component	CCG052993.1|CCG006882.1|CCG040361.5|CCG037153.1|CCG018727.1|CCG049495.1|CCG018677.3|CCG025941.1|CCG036093.1|CCG051955.1|CCG001590.1|CCG002811.2|CCG027897.2|CCG046340.1|CCG056013.1|CCG030655.1|CCG033425.1|CCG011501.1|CCG029804.1|CCG052006.1|CCG053190.1|CCG047513.1|CCG008922.1|CCG007244.1|CCG012453.1|CCG046780.2|CCG041753.1|CCG039722.1|CCG035728.2|CCG033426.1|CCG053299.1|CCG047808.1|CCG054187.1|CCG…
GO:0051015	7.91756e-06	actin filament binding	Molecular_Function	CCG005441.1|CCG004453.1|CCG049761.1|CCG049922.1|CCG036880.2|CCG012468.1|CCG005296.1|CCG050812.1|CCG016156.1|CCG002051.1|CCG035692.1|CCG003033.2|CCG031705.1|CCG002268.1|CCG002068.1|CCG056716.1|CCG015468.1|CCG018754.1|CCG048400.1|CCG045761.1|CCG056126.1|CCG048953.1|CCG005440.1|CCG042572.1|CCG055582.1|CCG012467.1|CCG005295.1|CCG051985.1|CCG037281.1|CCG000275.1|CCG031703.1|CCG056127.1|CCG009600.1|CCG…
GO:0003729	7.91756e-06	mRNA binding	Molecular_Function	CCG056592.1|CCG050138.1|CCG037967.1|CCG026154.1|CCG051430.1|CCG004246.1|CCG044098.1|CCG049155.1|CCG040125.1|CCG011790.1|CCG025044.1|CCG041345.1|CCG021335.1|CCG051823.1|CCG002262.1|CCG036244.1|CCG034020.1
GO:0010143	8.50641e-06	cutin biosynthetic process	Biological_Process	CCG034858.1|CCG042008.1|CCG040935.1|CCG024118.1|CCG054408.1|CCG056009.1|CCG035574.1|CCG003425.1|CCG046329.4|CCG003426.1|CCG022702.1|CCG023532.1|CCG039911.1|CCG024116.1|CCG040132.1|CCG049086.1|CCG012415.1|CCG053350.1|CCG042710.1|CCG008915.1|CCG021744.1|CCG023081.1|CCG015519.1|CCG042949.1|CCG053353.1|CCG010284.1|CCG008209.1|CCG006898.1|CCG054595.1|CCG015516.1|CCG051944.1|CCG047567.1|CCG031127.1|CCG…
GO:0050832	1.42934e-05	defense response to fungus	Biological_Process	CCG013884.1|CCG055753.1|CCG001958.1|CCG039690.1|CCG027912.1|CCG015247.1|CCG049097.1|CCG052631.1|CCG006048.1|CCG045757.1|CCG000603.1|CCG024727.1|CCG027272.1|CCG007510.1|CCG048070.1|CCG021039.1|CCG014145.1|CCG008735.1|CCG006086.1|CCG027994.1|CCG034431.2|CCG026740.1|CCG042398.1|CCG031486.1|CCG030460.1|CCG045882.1|CCG036289.1|CCG011715.1|CCG025442.1|CCG045661.1|CCG038947.1|CCG030189.1|CCG021007.1|CCG…
GO:0022627	1.97642e-05	cytosolic small ribosomal subunit	Cellular_Component	CCG017697.1|CCG036813.1
GO:0006281	1.99636e-05	DNA repair	Biological_Process	CCG010978.1|CCG046341.1|CCG010397.1|CCG013288.3|CCG021584.1|CCG027121.1|CCG034458.1|CCG006921.1|CCG034474.1|CCG014312.1|CCG006303.1|CCG036737.1|CCG007777.1|CCG045040.1|CCG011093.2|CCG017851.1|CCG026954.1|CCG012861.2|CCG015350.1|CCG013728.1|CCG041770.1|CCG032770.1|CCG014594.1|CCG028127.1|CCG057122.1|CCG032233.1|CCG044498.1|CCG006161.1|CCG015865.1|CCG023039.1|CCG029735.1|CCG019636.1|CCG017147.1|CCG…
GO:0009612	1.99636e-05	response to mechanical stimulus	Biological_Process	CCG040972.1|CCG052672.1|CCG026145.1|CCG042382.1|CCG026146.1|CCG027505.1|CCG049277.1|CCG027503.1|CCG044960.1|CCG029441.1|CCG051375.1|CCG056129.1|CCG051618.1|CCG028327.1|CCG018788.1|CCG050406.1|CCG004826.1|CCG012469.1|CCG056128.1|CCG049276.1|CCG049275.1|CCG027504.1|CCG012470.1|CCG040910.1|CCG049279.1|CCG018309.1|CCG012554.1|CCG033820.1|CCG029440.1|CCG007175.1
GO:0043565	1.99636e-05	sequence-specific DNA binding	Molecular_Function	CCG012293.1|CCG007019.1|CCG003674.1|CCG013802.1|CCG018033.1|CCG050566.1|CCG031962.1|CCG050511.1|CCG032754.2|CCG036093.1|CCG052907.1|CCG046640.1|CCG002548.1|CCG021648.1|CCG049984.1|CCG015993.1|CCG038918.1|CCG029869.1|CCG033680.1|CCG018728.1|CCG000582.1|CCG015459.1|CCG053166.1|CCG006626.1|CCG054603.1|CCG031837.1|CCG004873.2|CCG016110.1|CCG014923.1|CCG024344.1|CCG005933.1|CCG007872.1|CCG008169.1|CCG…
GO:0048046	1.99636e-05	apoplast	Cellular_Component	CCG029441.1|CCG030026.1|CCG005489.1|CCG003013.1|CCG008304.1|CCG016945.1|CCG044873.1|CCG007777.1|CCG038857.2|CCG027934.1|CCG007894.1|CCG056129.1|CCG045697.1|CCG009378.1|CCG028137.1|CCG019458.1|CCG001590.1|CCG002304.1|CCG006882.1|CCG011793.1|CCG028561.2|CCG042846.2|CCG038321.1|CCG023581.1|CCG038980.1|CCG024395.1|CCG014412.1|CCG022895.2|CCG053659.1|CCG026838.1|CCG028327.1|CCG038011.1|CCG013884.1|CCG…
GO:0071555	2.06279e-05	cell wall organization	Biological_Process	CCG008358.1|CCG029253.1|CCG003616.1|CCG049276.1|CCG042694.1|CCG017608.1|CCG038009.1|CCG049275.1|CCG035472.1|CCG034634.1|CCG027504.1|CCG023900.2|CCG054395.1|CCG017166.1|CCG009543.1|CCG012470.1|CCG012745.1|CCG040910.1|CCG023061.1|CCG044057.1|CCG021819.1|CCG027950.1|CCG050565.2|CCG049279.1|CCG020151.1|CCG026390.1|CCG057143.1|CCG013770.1|CCG053100.1|CCG023785.1|CCG035473.1|CCG056372.1|CCG033820.1|CCG…
GO:0005544	2.5215e-05	calcium-dependent phospholipid binding	Molecular_Function	CCG030026.1|CCG043749.1|CCG044914.1|CCG031703.1|CCG026177.3|CCG041995.1|CCG045757.1|CCG018743.1|CCG042572.1|CCG047069.1|CCG007669.1|CCG003996.1|CCG042701.1|CCG044917.1|CCG018771.1|CCG010883.1|CCG006442.1|CCG004454.1|CCG008091.1|CCG031705.1|CCG024852.1|CCG002068.1|CCG008935.1|CCG044915.1|CCG011957.1|CCG049761.1|CCG043750.1|CCG004321.1|CCG057191.1|CCG004453.1|CCG050936.1|CCG037260.1|CCG050812.1|CCG…
GO:1902074	3.11473e-05	response to salt	Biological_Process	CCG035338.1|CCG041159.1|CCG024733.1|CCG008947.1|CCG051341.1|CCG052747.1|CCG014260.1|CCG004508.1|CCG047364.1|CCG049067.3|CCG057009.1|CCG037363.1|CCG034000.1|CCG022408.1|CCG012531.1|CCG032424.1|CCG000224.1|CCG016638.1|CCG004731.1|CCG044779.1|CCG027824.1|CCG005840.1
GO:0009723	3.48092e-05	response to ethylene	Biological_Process	CCG052944.1|CCG040967.1|CCG017895.1|CCG006504.1|CCG038774.1|CCG048972.1|CCG007755.1|CCG038329.1|CCG026683.1|CCG022335.1|CCG039355.1|CCG016438.1|CCG035338.1|CCG030817.1|CCG009876.1|CCG034080.1|CCG041159.1|CCG006031.1|CCG015141.1|CCG051074.1|CCG011024.1|CCG033339.1|CCG053563.1|CCG054506.1|CCG033394.1|CCG054996.1|CCG052200.1|CCG022872.1|CCG034174.1|CCG050193.1|CCG038283.1|CCG054974.1|CCG041669.1|CCG…
GO:0016887	4.6008e-05	ATPase activity	Molecular_Function	CCG039159.1|CCG023822.1|CCG055924.1|CCG003872.1|CCG053158.1|CCG056881.1|CCG047501.1|CCG054932.2|CCG019819.1|CCG035226.1|CCG017504.1|CCG000299.1|CCG037583.1|CCG025992.1|CCG039894.1|CCG003651.1|CCG055582.1|CCG040361.5|CCG053287.1|CCG034900.1|CCG054443.1|CCG026367.1|CCG034733.1|CCG005731.1|CCG054109.1|CCG047704.1|CCG013479.1|CCG052370.1|CCG029735.1|CCG011003.1|CCG053472.1|CCG034732.2|CCG046220.1
GO:0006950	4.82959e-05	response to stress	Biological_Process	CCG038998.1|CCG034363.1|CCG022827.1|CCG036522.1|CCG052105.1|CCG043520.1|CCG010916.1|CCG011072.1|CCG029354.1|CCG001483.1|CCG020031.1|CCG034197.1|CCG044835.2|CCG013340.3|CCG046134.1|CCG030615.1|CCG022828.1|CCG034618.1|CCG052270.1|CCG024416.1|CCG053174.1|CCG039000.1|CCG034494.2|CCG028576.1|CCG039504.1|CCG001075.1|CCG021354.1|CCG041163.1|CCG052928.1|CCG016951.1|CCG049185.1|CCG037655.1|CCG032948.1|CCG…
GO:0006629	4.83629e-05	lipid metabolic process	Biological_Process	CCG052312.1|CCG005114.1|CCG002551.1|CCG039438.1|CCG008922.1|CCG047437.1|CCG042846.2|CCG026177.3|CCG035574.1|CCG026193.1|CCG038975.1|CCG016110.1|CCG023648.1|CCG034020.1|CCG048173.1|CCG023532.1|CCG015773.1|CCG017949.1|CCG017720.1|CCG008763.1|CCG038225.1|CCG047885.1|CCG012952.1|CCG022371.1|CCG046945.1|CCG003996.1|CCG012186.1|CCG013902.1|CCG008334.1|CCG037429.1|CCG030725.1|CCG053730.1|CCG028109.1|CCG…
GO:0006979	5.24151e-05	response to oxidative stress	Biological_Process	CCG053976.1|CCG002788.1|CCG014260.1|CCG022767.1|CCG034323.1|CCG052004.1|CCG040972.1|CCG020519.1|CCG016183.1|CCG035125.1|CCG042572.1|CCG042891.1|CCG028196.1|CCG037116.1|CCG049576.1|CCG008197.1|CCG016182.1|CCG031097.2|CCG045701.1|CCG031535.1|CCG025284.1|CCG040400.1|CCG038046.1|CCG018677.3|CCG032678.1|CCG045100.1|CCG051341.1|CCG045205.1|CCG028162.1|CCG021820.1|CCG051919.1|CCG015280.1|CCG032107.1|CCG…
GO:0000166	5.42424e-05	nucleotide binding	Molecular_Function	CCG006921.1|CCG039670.1|CCG044132.1|CCG043657.1|CCG032279.1|CCG054316.1|CCG042338.1|CCG008833.1|CCG023517.1|CCG057168.1|CCG029275.1|CCG007184.1|CCG037967.1|CCG021452.1|CCG054096.1|CCG030262.1|CCG048399.1|CCG021649.1|CCG015865.1|CCG039280.1|CCG035229.1|CCG000129.2|CCG011746.1|CCG047704.1|CCG054933.1|CCG052542.2|CCG039642.1|CCG022354.1|CCG018476.2|CCG022082.2|CCG001473.1|CCG035608.1|CCG006161.1|CCG…
GO:0009579	5.95599e-05	thylakoid	Cellular_Component	CCG053988.1|CCG003013.1|CCG031703.1|CCG030026.1|CCG027643.1|CCG040086.1|CCG017669.1|CCG018247.1|CCG053299.1|CCG006882.1|CCG009261.1|CCG042572.1|CCG020257.1|CCG037116.1|CCG006048.1|CCG018248.1|CCG027644.1|CCG004454.1|CCG031705.1|CCG002068.1|CCG043760.1|CCG004453.1|CCG049761.1|CCG050812.1|CCG007244.1
GO:0006260	6.28295e-05	DNA replication	Biological_Process	CCG013728.1|CCG048281.1|CCG032998.1|CCG034458.1|CCG014312.1|CCG053903.1|CCG048282.1|CCG046341.1|CCG002858.1|CCG052963.2|CCG047662.1|CCG000518.2|CCG009276.1|CCG054362.1|CCG040938.1|CCG023039.1|CCG009316.3|CCG047809.1|CCG053102.1
GO:0045490	7.51723e-05	pectin catabolic process	Biological_Process	CCG052941.1|CCG008731.1|CCG041485.1|CCG036022.1|CCG028423.1|CCG055472.2|CCG019604.1|CCG016461.1|CCG011982.1|CCG003543.1|CCG001063.1|CCG027949.1|CCG026357.1|CCG014398.1|CCG055288.1|CCG017166.1|CCG044177.1|CCG012745.1|CCG027950.1|CCG049609.1|CCG029010.1|CCG011297.1|CCG012744.1|CCG015757.1|CCG028196.1|CCG029089.1|CCG022489.1|CCG032827.1|CCG041483.1|CCG027951.1|CCG044336.1|CCG017167.1|CCG029087.1|CCG…
GO:0008094	0.000111597	DNA-dependent ATPase activity	Molecular_Function	CCG048721.1
GO:0006885	0.000111597	regulation of pH	Biological_Process	CCG015460.1|CCG020406.1|CCG024365.1|CCG035740.1|CCG046703.1|CCG046712.1|CCG006545.1|CCG031091.1|CCG020408.1|CCG003679.1|CCG046101.1|CCG053338.1|CCG008245.1|CCG000148.1|CCG043108.1|CCG018989.1|CCG049920.1|CCG006547.1|CCG010530.1|CCG034917.1|CCG038227.2|CCG052754.1|CCG026345.1|CCG019152.1|CCG046111.1|CCG015431.1|CCG053138.1|CCG046112.1|CCG028381.2
GO:0004386	0.000117504	helicase activity	Molecular_Function	CCG031717.1|CCG013323.1|CCG000488.1|CCG013728.1|CCG041032.1|CCG000518.2|CCG041903.1|CCG051151.1|CCG014312.1
GO:0071669	0.00013233	plant-type cell wall organization or biogenesis	Biological_Process	CCG011715.1|CCG049276.1|CCG029441.1|CCG003427.2|CCG049275.1|CCG038009.1|CCG027504.1|CCG018788.1|CCG026145.1|CCG049279.1|CCG050406.1|CCG004826.1|CCG010711.1|CCG027505.1|CCG026146.1|CCG012469.1|CCG056128.1|CCG019291.1|CCG049277.1|CCG008353.1|CCG028327.1|CCG029440.1|CCG011834.1|CCG027503.1
GO:1900865	0.00013233	chloroplast RNA modification	Biological_Process	CCG020882.1|CCG031899.1|CCG003809.1|CCG013057.1|CCG004589.1|CCG004234.1
GO:0003676	0.000137991	nucleic acid binding	Molecular_Function	CCG034474.1|CCG038492.1|CCG020596.1|CCG027951.1|CCG028423.1|CCG053398.1|CCG022082.2|CCG044098.1|CCG041399.1|CCG025430.2|CCG016535.1|CCG002262.1|CCG046341.1|CCG050504.1|CCG055582.1|CCG027620.1|CCG052941.1|CCG010978.1|CCG055754.1|CCG004246.1|CCG019476.1|CCG001209.1|CCG050065.1|CCG036322.1|CCG035185.1|CCG044207.1|CCG037168.1|CCG055611.1|CCG043413.1|CCG042872.1|CCG011746.1|CCG019192.1|CCG020758.1|CCG…
GO:0005681	0.000138086	spliceosomal complex	Cellular_Component	CCG004448.3|CCG002649.1|CCG043934.1|CCG011003.1|CCG020501.1|CCG056592.1|CCG041903.1|CCG026154.1|CCG005375.1|CCG008174.2|CCG017139.1
GO:0012505	0.000143335	endomembrane system	Cellular_Component	CCG003315.1|CCG056855.1|CCG038947.1|CCG019297.1|CCG008245.1|CCG052503.1|CCG041622.1|CCG015241.1|CCG004365.1|CCG046446.1|CCG019426.1|CCG020489.1|CCG044151.1|CCG014262.1|CCG011778.1|CCG054706.1|CCG056677.1|CCG025305.1|CCG018989.1|CCG043108.1|CCG010530.1|CCG001525.1|CCG051350.1|CCG043585.1|CCG019357.2|CCG006547.1|CCG049920.1|CCG003718.1|CCG007411.3|CCG038227.2|CCG031902.1|CCG002059.1|CCG052754.1|CCG…
GO:0008565	0.000156249	protein transporter activity	Molecular_Function	CCG049228.1|CCG007805.1|CCG015713.1|CCG038208.1
GO:0010325	0.000163859	raffinose family oligosaccharide biosynthetic process	Biological_Process	CCG032498.1|CCG047707.1|CCG054352.1|CCG013535.1|CCG050690.1|CCG003270.1|CCG004820.1|CCG054716.1|CCG015280.1|CCG021820.1|CCG028846.1|CCG008610.1|CCG011993.1|CCG050593.1|CCG029260.1|CCG055340.1|CCG040733.1|CCG031928.1|CCG039594.1|CCG030175.3|CCG048981.1
GO:0016762	0.000171674	xyloglucan:xyloglucosyl transferase activity	Molecular_Function	CCG049275.1|CCG052672.1|CCG049276.1|CCG038011.1|CCG029441.1|CCG040910.1|CCG012470.1|CCG049279.1|CCG050406.1|CCG056129.1|CCG027504.1|CCG011837.1|CCG018788.1|CCG026145.1|CCG027505.1|CCG026146.1|CCG012469.1|CCG004826.1|CCG028327.1|CCG029440.1|CCG027503.1|CCG021803.1|CCG056128.1|CCG049277.1|CCG033820.1
GO:0008843	0.000174246	endochitinase activity	Molecular_Function	CCG046411.1|CCG046412.1|CCG055016.1|CCG007738.2|CCG007284.1|CCG019577.1|CCG027337.1|CCG028808.1|CCG011437.1|CCG022427.1|CCG015136.1|CCG006086.1|CCG021039.1
GO:0005654	0.000174246	nucleoplasm	Cellular_Component	CCG008899.1|CCG013340.3|CCG046134.1|CCG049005.1|CCG020361.1|CCG041903.1|CCG029735.1|CCG048957.1|CCG026744.1|CCG020892.1|CCG043954.1|CCG050812.1|CCG013809.2|CCG027841.1|CCG047933.1|CCG023039.1|CCG029275.1|CCG001693.1|CCG015865.1|CCG045356.1|CCG010764.1|CCG001014.1|CCG002649.1|CCG043934.1|CCG041343.2|CCG054652.1|CCG044084.1|CCG027035.1|CCG028733.2|CCG043706.1|CCG017224.1|CCG013982.1|CCG049761.1|CCG…
GO:0005575	0.000184099	cellular_component	Cellular_Component	CCG002084.1|CCG017224.1|CCG033565.1|CCG023944.1|CCG056712.1|CCG050444.1|CCG041969.2|CCG023883.1|CCG000878.1|CCG005079.1|CCG040999.1|CCG047440.1|CCG017699.1|CCG013479.1|CCG054925.1|CCG002151.1|CCG032424.1|CCG049330.1|CCG005141.1|CCG050138.1|CCG038968.1|CCG036891.1|CCG005241.1|CCG003159.1|CCG036179.1|CCG039241.1|CCG033484.1|CCG055448.2|CCG014267.2|CCG022551.1|CCG053502.1|CCG041343.2|CCG055288.1|CCG…
GO:0006396	0.00024332	RNA processing	Biological_Process	CCG028535.1|CCG025284.1|CCG013323.1|CCG032234.1|CCG013926.1|CCG004448.3|CCG032592.1|CCG008372.1
GO:0005794	0.000253536	Golgi apparatus	Cellular_Component	CCG050219.1|CCG010846.1|CCG013921.1|CCG057114.1|CCG030002.1|CCG006797.1|CCG043102.1|CCG003648.1|CCG029735.1|CCG026746.2|CCG032335.1|CCG002811.2|CCG005071.1|CCG004826.1|CCG026849.1|CCG018323.1|CCG042233.1|CCG017711.1|CCG025941.1|CCG035075.1|CCG045014.1|CCG012453.1|CCG028808.1|CCG037261.1|CCG042428.1|CCG039089.1|CCG014035.1|CCG004929.1|CCG012469.1|CCG039610.1|CCG006561.1|CCG052218.1|CCG022706.1|CCG…
GO:0042254	0.000256332	ribosome biogenesis	Biological_Process	CCG026260.1|CCG043885.2|CCG034177.1|CCG041032.1|CCG004675.1|CCG006326.1|CCG043242.1|CCG011690.1|CCG036283.1
GO:0016998	0.000278749	cell wall macromolecule catabolic process	Biological_Process	CCG028808.1|CCG007983.1|CCG006086.1|CCG015136.1|CCG046579.1|CCG034903.1|CCG021039.1|CCG046760.1|CCG011941.1|CCG007738.2|CCG055579.1|CCG056528.1|CCG013584.1|CCG000832.1|CCG007284.1|CCG019576.1|CCG019577.1|CCG041000.1|CCG017051.1|CCG020644.1|CCG039196.1|CCG022427.1|CCG055016.1|CCG018788.1|CCG027337.1
GO:0000784	0.00028239	nuclear chromosome, telomeric region	Cellular_Component	CCG007604.1|CCG040938.1|CCG006200.1|CCG009831.1
GO:0003826	0.000302261	alpha-ketoacid dehydrogenase activity	Molecular_Function	CCG014056.1|CCG030725.1|CCG011306.1|CCG016906.1|CCG026193.1|CCG038225.1|CCG049635.1|CCG014061.1|CCG034999.1|CCG038217.1
GO:0042335	0.000322055	cuticle development	Biological_Process	CCG025444.1|CCG038062.1|CCG001270.1|CCG039750.1|CCG016077.1|CCG007053.1|CCG021436.1|CCG028442.1|CCG044999.2|CCG003912.1|CCG015668.1|CCG016142.1|CCG014972.1|CCG051612.1|CCG021357.1|CCG014344.1|CCG032999.1|CCG000387.1|CCG030800.1|CCG038968.1|CCG025865.1|CCG008699.1|CCG051050.1|CCG044623.1|CCG015809.1|CCG036335.1|CCG009377.1|CCG047624.1|CCG008915.1|CCG012138.2|CCG021744.1|CCG018776.2|CCG051074.1|CCG…
GO:0009816	0.000331639	defense response to bacterium, incompatible interaction	Biological_Process	CCG031535.1|CCG033003.1|CCG031902.1|CCG018677.3|CCG009760.1|CCG020817.1|CCG029878.1|CCG004731.1|CCG022838.1|CCG022767.1|CCG001958.1|CCG053240.1|CCG052800.2|CCG017140.1|CCG013565.1|CCG050566.1|CCG015475.2|CCG021525.1|CCG008616.1|CCG006542.1|CCG033002.1|CCG009078.1|CCG048050.3|CCG016953.3|CCG000324.1|CCG057168.1|CCG041560.1|CCG010916.1|CCG054652.1|CCG042816.2|CCG012028.1|CCG037652.1|CCG013737.1|CCG…
GO:0006457	0.000331639	protein folding	Biological_Process	CCG036282.1|CCG050974.1|CCG022828.1|CCG012003.1|CCG052536.1|CCG022354.1|CCG010580.1|CCG052244.1|CCG016888.1|CCG010579.1|CCG047005.1|CCG009610.1|CCG036910.1|CCG024083.1|CCG048994.1|CCG052535.1|CCG024462.2|CCG020666.3|CCG048755.1|CCG011003.1|CCG007044.1|CCG030458.1|CCG012715.1|CCG006303.1|CCG030655.1|CCG030460.1|CCG049576.1|CCG015916.1|CCG012766.1|CCG024258.1|CCG019213.1|CCG039754.1|CCG015918.1|CCG…
GO:0006914	0.000335015	autophagy	Biological_Process	CCG015107.1|CCG038498.1|CCG054646.1|CCG055980.1|CCG012186.1|CCG004760.1|CCG003882.1|CCG016244.1|CCG023085.1|CCG054023.1|CCG003695.1|CCG053963.1|CCG024156.1|CCG029744.2|CCG045882.1|CCG034586.1|CCG017206.1|CCG040593.1|CCG000439.1|CCG002353.1|CCG005008.1|CCG030864.1|CCG033797.1|CCG052526.1|CCG032834.1|CCG003951.1|CCG018542.1|CCG055993.1|CCG013848.1|CCG057247.1|CCG024934.1|CCG042722.1|CCG010137.1|CCG…
GO:0006121	0.000397591	mitochondrial electron transport, succinate to ubiquinone	Biological_Process	CCG034890.1|CCG057111.1|CCG026073.1|CCG038330.1|CCG010846.1|CCG007130.1|CCG033176.1|CCG012692.1|CCG023784.1|CCG031878.1|CCG002590.1
GO:0051726	0.000400784	regulation of cell cycle	Biological_Process	CCG056884.1|CCG022354.1|CCG034150.1|CCG034022.1|CCG028408.1|CCG041343.2
GO:0048226	0.000418206	Casparian strip	Cellular_Component	CCG019125.1|CCG024770.1|CCG016438.1|CCG006575.1|CCG024424.1|CCG036852.1|CCG027815.1|CCG008147.1|CCG033534.1|CCG050130.1|CCG051050.1|CCG044206.1|CCG017370.1|CCG000817.1|CCG038283.1|CCG036439.1|CCG046928.1|CCG038329.1
GO:0010411	0.000423584	xyloglucan metabolic process	Biological_Process	CCG049276.1|CCG029441.1|CCG038011.1|CCG040149.1|CCG052672.1|CCG049275.1|CCG040148.1|CCG038857.2|CCG018788.1|CCG026145.1|CCG011837.1|CCG027504.1|CCG056129.1|CCG024326.1|CCG049279.1|CCG050406.1|CCG040910.1|CCG012470.1|CCG004826.1|CCG020748.1|CCG012469.1|CCG027505.1|CCG026146.1|CCG049277.1|CCG033820.1|CCG056128.1|CCG021803.1|CCG027503.1|CCG028327.1|CCG038856.1|CCG029440.1
GO:0009753	0.000450661	response to jasmonic acid	Biological_Process	CCG003328.1|CCG033394.1|CCG003900.1|CCG023544.1|CCG001476.1|CCG002936.1|CCG002339.1|CCG054059.1|CCG005128.1|CCG047211.1|CCG057473.2|CCG007695.1|CCG055285.1|CCG013150.1|CCG040507.1|CCG010708.1|CCG048146.1|CCG039277.2|CCG048145.1|CCG046412.1|CCG015668.1|CCG050130.1|CCG025444.1|CCG000963.3|CCG051050.1|CCG040475.1|CCG019537.1|CCG033534.1|CCG005571.1|CCG046801.1|CCG038283.1|CCG036439.1|CCG035115.1|CCG…
GO:0000975	0.000450661	regulatory region DNA binding	Molecular_Function	CCG038283.1|CCG035338.1|CCG016438.1|CCG038329.1|CCG051050.1|CCG050130.1|CCG024770.1|CCG006575.1|CCG012531.1|CCG036439.1|CCG005840.1|CCG019125.1|CCG033534.1|CCG014260.1|CCG032604.2|CCG051341.1
GO:0043617	0.000450661	cellular response to sucrose starvation	Biological_Process	CCG014061.1|CCG049635.1|CCG034999.1|CCG038217.1|CCG011306.1|CCG016906.1|CCG014056.1|CCG030725.1|CCG038225.1|CCG026193.1
GO:0009617	0.000450661	response to bacterium	Biological_Process	CCG016953.3|CCG036344.1|CCG008860.1|CCG019576.1|CCG038144.1|CCG000832.1|CCG052102.1|CCG033833.1|CCG038110.1|CCG052651.1|CCG020279.3|CCG009683.1|CCG047833.1|CCG018728.1|CCG041764.1|CCG052073.1|CCG038870.1|CCG008616.1|CCG040961.1|CCG002551.1|CCG013802.1|CCG021525.1|CCG015918.1|CCG052649.1|CCG038797.1|CCG036775.2|CCG025976.1|CCG021605.1|CCG024394.1|CCG004731.1|CCG052631.1|CCG048953.1|CCG037116.1|CCG…
GO:0000724	0.000505572	double-strand break repair via homologous recombination	Biological_Process	CCG032534.1|CCG031717.1|CCG023039.1|CCG047809.1|CCG017975.1|CCG010978.1|CCG048282.1|CCG002858.1
GO:0002215	0.000537738	defense response to nematode	Biological_Process	CCG045701.1|CCG046340.1|CCG051919.1|CCG053976.1|CCG016182.1|CCG013150.1|CCG016183.1|CCG047487.1|CCG009683.1|CCG022897.1|CCG008616.1|CCG021525.1|CCG022895.2|CCG045697.1|CCG006561.1|CCG053974.1|CCG051920.1|CCG053975.1|CCG019886.1|CCG051915.1|CCG047488.1|CCG015961.1|CCG051918.1|CCG012297.1
GO:0010262	0.000567379	somatic embryogenesis	Biological_Process	CCG048786.2|CCG015638.1|CCG013254.1|CCG039196.1|CCG028111.1|CCG000832.1|CCG019576.1|CCG020663.1|CCG034903.1|CCG053149.3|CCG046760.1|CCG007738.2|CCG030050.1|CCG056528.1|CCG013584.1|CCG006049.1|CCG001498.1|CCG019577.1|CCG017051.1|CCG023617.1|CCG027337.1|CCG046579.1|CCG011941.1|CCG042250.1|CCG020644.1
GO:0010311	0.000646709	lateral root formation	Biological_Process	CCG028873.1|CCG051782.1|CCG008909.1|CCG009600.1|CCG023532.1|CCG035574.1|CCG009683.1|CCG022419.1|CCG008864.1|CCG008616.1|CCG052073.1|CCG021525.1|CCG040961.1|CCG020624.1|CCG013150.1|CCG035578.1|CCG056659.1|CCG046340.1|CCG016742.1|CCG051027.3|CCG039179.1|CCG034716.1|CCG013523.1|CCG002268.1|CCG050914.1|CCG037780.1|CCG003033.2|CCG035692.1|CCG016658.1|CCG054996.1|CCG054974.1|CCG009224.1|CCG056809.1|CCG…
GO:0005947	0.000697758	mitochondrial alpha-ketoglutarate dehydrogenase complex	Cellular_Component	CCG016906.1|CCG011306.1|CCG030725.1|CCG014056.1|CCG038225.1|CCG026193.1|CCG014061.1|CCG049635.1|CCG034999.1|CCG038217.1
GO:0005730	0.000743217	nucleolus	Cellular_Component	CCG035729.2|CCG043702.1|CCG020666.3|CCG029218.1|CCG045761.1|CCG055980.1|CCG007604.1|CCG022354.1|CCG041560.1|CCG048849.1|CCG007573.2|CCG013902.1|CCG030025.1|CCG024904.1|CCG027841.1|CCG015918.1|CCG030460.1|CCG018033.1|CCG027941.1|CCG034080.1|CCG042654.3|CCG026744.1|CCG043954.1|CCG041345.1|CCG039023.2|CCG001142.1|CCG024906.1|CCG038492.1|CCG016786.1|CCG021940.1|CCG000072.1|CCG054096.1|CCG006882.1|CCG…
GO:0047911	0.000743217	galacturan 1,4-alpha-galacturonidase activity	Molecular_Function	CCG012744.1|CCG028423.1|CCG054542.1|CCG027951.1|CCG027949.1|CCG042682.1|CCG017167.1|CCG012745.1|CCG027950.1|CCG052941.1|CCG019604.1|CCG017166.1|CCG017608.1|CCG053502.1|CCG055288.1|CCG041483.1|CCG041485.1
GO:0016024	0.000743217	CDP-diacylglycerol biosynthetic process	Biological_Process	CCG042008.1|CCG040935.1|CCG024118.1|CCG022702.1|CCG039911.1|CCG024116.1|CCG049086.1|CCG053350.1|CCG042949.1|CCG010284.1|CCG054595.1|CCG015516.1|CCG047567.1|CCG041900.1|CCG025190.1|CCG009260.2|CCG024117.1
GO:0080039	0.000744183	xyloglucan endotransglucosylase activity	Molecular_Function	CCG049277.1|CCG052672.1|CCG026145.1|CCG028327.1|CCG029441.1|CCG004826.1|CCG029440.1|CCG049275.1|CCG026146.1|CCG027505.1|CCG027503.1|CCG012469.1|CCG056128.1|CCG050406.1|CCG033820.1|CCG049276.1|CCG049279.1|CCG027504.1
GO:0004568	0.00076391	chitinase activity	Molecular_Function	CCG017051.1|CCG011437.1|CCG020644.1|CCG001874.1|CCG022427.1|CCG039196.1|CCG055016.1|CCG027337.1|CCG046412.1|CCG046411.1|CCG023827.1|CCG001876.1|CCG013584.1|CCG024970.1|CCG000832.1|CCG007284.1|CCG019576.1|CCG019577.1|CCG046760.1|CCG011941.1|CCG007738.2|CCG056528.1|CCG028808.1|CCG006086.1|CCG015136.1|CCG046579.1|CCG021039.1|CCG034903.1
GO:0016829	0.000794724	lyase activity	Molecular_Function	CCG026357.1|CCG027949.1|CCG050409.1|CCG008511.1|CCG019258.2|CCG026815.1|CCG006114.1|CCG014972.1|CCG011093.2|CCG046044.1|CCG019604.1|CCG041819.1|CCG013700.1|CCG032318.1|CCG008596.1|CCG044960.1|CCG028423.1|CCG036022.1|CCG027121.1|CCG024062.1|CCG008731.1|CCG041485.1|CCG037210.1|CCG052941.1|CCG048499.1|CCG012744.1|CCG007175.1|CCG051694.1|CCG052542.2|CCG029010.1|CCG012745.1|CCG027950.1|CCG044177.1|CCG…
GO:1901430	0.0008612	positive regulation of syringal lignin biosynthetic process	Biological_Process	CCG022897.1|CCG022896.1|CCG022895.2|CCG005489.1|CCG025442.1|CCG045697.1|CCG032784.1|CCG045701.1|CCG040346.1|CCG051919.1|CCG053976.1|CCG016182.1|CCG016183.1|CCG051915.1|CCG015961.1|CCG051918.1|CCG012297.1|CCG006561.1|CCG053974.1|CCG016184.1|CCG051920.1|CCG053975.1
GO:0003755	0.000889398	peptidyl-prolyl cis-trans isomerase activity	Molecular_Function	CCG019213.1|CCG007474.2|CCG036282.1
GO:0008061	0.000904398	chitin binding	Molecular_Function	CCG046412.1|CCG027337.1|CCG055016.1|CCG022427.1|CCG039196.1|CCG057409.1|CCG001874.1|CCG020644.1|CCG011437.1|CCG017051.1|CCG019577.1|CCG019576.1|CCG004423.1|CCG007284.1|CCG000832.1|CCG024970.1|CCG049229.1|CCG013584.1|CCG023827.1|CCG001876.1|CCG046411.1|CCG056528.1|CCG007738.2|CCG031486.1|CCG043525.1|CCG003081.1|CCG055356.1|CCG011941.1|CCG046760.1|CCG021039.1|CCG034903.1|CCG046579.1|CCG015136.1|CCG…
GO:0010025	0.000904398	wax biosynthetic process	Biological_Process	CCG035574.1|CCG021547.1|CCG014344.1|CCG040132.1|CCG003912.1|CCG028442.1|CCG016142.1|CCG023532.1|CCG041794.1|CCG006299.1|CCG055854.1|CCG037609.1|CCG016077.1|CCG021436.1|CCG052489.1|CCG011510.1|CCG024139.1|CCG039914.1|CCG035473.1|CCG023150.1|CCG050914.1|CCG035472.1|CCG016658.1|CCG007804.1|CCG039890.1|CCG023081.1|CCG015519.1|CCG021744.1|CCG008915.1|CCG012415.1|CCG008699.1|CCG025865.1|CCG008209.1|CCG…
GO:2000067	0.000904398	regulation of root morphogenesis	Biological_Process	CCG016438.1|CCG033534.1|CCG051050.1|CCG050130.1|CCG006575.1|CCG036439.1|CCG038283.1|CCG050193.1|CCG041572.1|CCG024770.1|CCG019125.1|CCG025976.1|CCG053563.1|CCG038329.1
GO:0072722	0.000904398	response to amitrole	Biological_Process	CCG027337.1|CCG017051.1|CCG019577.1|CCG013584.1|CCG056528.1|CCG046760.1|CCG007738.2|CCG034903.1|CCG020644.1|CCG011941.1|CCG046579.1|CCG039196.1|CCG000832.1|CCG019576.1
GO:0043424	0.000904398	protein histidine kinase binding	Molecular_Function	CCG000817.1|CCG052495.1|CCG048146.1|CCG049810.1|CCG044745.1|CCG027837.1|CCG020536.1|CCG055423.1|CCG057009.1|CCG007510.1|CCG027824.1|CCG044779.1|CCG004508.1|CCG039690.1|CCG016638.1|CCG041699.1|CCG016754.1|CCG026740.1|CCG025288.1|CCG000224.1|CCG026360.1|CCG049811.1|CCG024637.1|CCG044180.1|CCG027815.1|CCG046928.1|CCG008147.1|CCG032424.1|CCG036852.1|CCG015016.1|CCG026359.1|CCG037363.1
GO:0009751	0.000944977	response to salicylic acid	Biological_Process	CCG026838.1|CCG020536.1|CCG042505.2|CCG029744.2|CCG038870.1|CCG034379.1|CCG057266.1|CCG041820.1|CCG051922.1|CCG053166.1|CCG018728.1|CCG035967.1|CCG040506.1|CCG011572.1|CCG046541.1|CCG046640.1|CCG036093.1|CCG036439.1|CCG024344.1|CCG038110.1|CCG016110.1|CCG010246.2|CCG053062.1|CCG048146.1|CCG015668.1|CCG033833.1|CCG025442.1|CCG008498.1|CCG044745.1|CCG019125.1|CCG011153.1|CCG003607.1|CCG039803.1|CCG…
GO:0006040	0.000965375	amino sugar metabolic process	Biological_Process	CCG028808.1|CCG007738.2|CCG019577.1|CCG027337.1|CCG055016.1|CCG007284.1|CCG006086.1|CCG021039.1|CCG015136.1|CCG022427.1

## Sheet: EBC_salt_vs_Leaf_salt_upDEG
GeneID	EBC_Ctrl	EBC_salt	Leaf_Ctrl	Leaf_salt	Leaf+EBC_Ctrl	Leaf+EBC_salt	seedling	inflorescences	leaf	stem	seed
CCG042713.1	1.88	1.83	25.28	30.17	31.71	30.99	17.76	69.88	58.4	47.75	2.28
CCG053365.1	2.56	2.91	18.05	17.93	22.48	21.78	8.74	6.13	26.78	21.24	0.17
CCG035742.1	0.69	0.92	6.55	7.96	7.62	8.31	2.26	0.54	2.17	1.59	0.22
CCG038423.1	0.82	0.69	5.03	8.97	4.63	9.8	6.46	4.53	17.01	15.16	2.1
CCG012423.1	0.57	0.58	4.69	4.97	5.74	5.46	2.94	1.5	2.53	0.65	16.94
CCG009183.1	0.57	0.87	6.55	9.04	6.36	8.03	0.27	0.61	3.05	0.74	0
CCG054426.1	2.27	2.39	20.11	22.89	16.16	24.22	13.86	14.28	49.06	27.49	1.77
CCG035883.1	1.4	2.13	7.6	9.28	7.77	7.69	21.45	12.49	19.55	8.25	21.56
CCG049118.1	2.17	2.31	13.43	17.34	17.63	16.8	0.2	0.38	8.27	1.29	0.16
CCG055394.1	1.04	1.96	14.87	23.75	16.72	30.06	12.83	1.58	7.12	7.72	0.06
CCG026835.1	1.1	1.22	9.03	10.06	9.19	9.29	2.24	20.1	2.21	0.72	0
CCG022826.1	5.47	5.92	35.35	41.96	41.22	41.93	10.38	6.81	19.57	7.54	0.58
CCG037452.1	0.62	0.48	4.13	4.2	4.94	5.3	2.59	1.04	2.45	0.56	10.68
CCG011839.1	2.22	3.14	22.75	23.08	31.2	27.7	9.31	4.44	23.54	21.55	0.03
CCG021660.1	0.94	0.78	5.9	6.18	6.24	5.07	3.1	1.28	1.35	0.65	0.07
CCG055621.1	1.8	1.5	7.84	10.44	8.47	11.13	5.99	7.07	13.65	35.01	12.75
CCG053474.1	1.76	2.2	16.33	17.28	17.11	25.6	3.45	8.92	30.51	17.79	0.49
CCG052781.1	0.21	0.54	3.72	10	3.35	14.91	20.52	13.49	19.54	7.78	0.85
CCG018802.1	1.13	0.61	5.52	3.9	6.42	4.09	0.19	11.04	2.37	3.82	7.28
CCG004171.1	0.21	0.23	2.95	3.02	2.61	3.89	16.42	1.58	3.23	3.19	0.01
CCG044652.1	1.09	1.05	7.48	8.72	6	7.34	5.53	8.52	13.92	7.53	3.49
CCG044570.1	4.37	4.66	30.15	37.58	39.02	37.76	0.52	0.94	13.73	2.77	0
CCG042912.2	1.66	2.06	5.17	7.61	4.67	8.35	0.88	2.98	9.49	2.6	1.87
CCG016468.1	2.01	2.66	19.84	35.86	27.59	35.22	0.94	0.62	5.26	0.49	0.88
CCG000695.1	0.51	0.53	3.78	4.7	4.07	4.87	0.39	0.6	0.99	0.2	0
CCG026083.1	0.76	0.62	5.78	5.88	6.91	7.61	2.03	5.14	7.52	4.96	0.29
CCG042812.1	0.44	0.42	3.45	4.32	3.89	5.34	3.14	2.09	6.57	7.79	0.26
CCG047129.1	0.6	0.67	8.01	10.18	9.32	11.11	3.82	12.57	11.3	10.2	0.45
CCG055800.1	0.41	0.34	2.3	2.48	2.38	2.57	9.25	4.18	1.31	8.62	0.02
CCG034751.1	0.83	0.58	4.95	6.42	5.45	7.11	1.91	0.92	3.93	1.32	0
CCG009517.1	17.58	16.19	172.12	202.93	167.35	238.92	68.45	6.73	165.39	68.6	5.85
CCG045101.1	4.63	4.05	42.68	49.21	53.88	48.26	48.15	38.83	72.02	80.85	5.75
CCG004791.1	20.14	17.6	112.87	143.08	125.17	144.93	330.84	73.96	286.28	206.94	2.66
CCG024018.1	3.1	3.21	23.93	33.97	37.27	36.08	2.45	0.33	19.57	2.19	0
CCG053175.1	3.13	3.14	21.08	26.97	25.55	27.31	8.82	3.5	12.54	3.59	0.15
CCG036080.1	1	0.88	6.02	5.76	4.85	5.5	0.35	5.9	2.59	1.54	0.21
CCG005541.1	2.68	2.23	12.91	11.84	12.26	12	5.65	15.02	8.94	9.24	1.5
CCG035348.1	0.92	1.5	9.12	18.13	12.31	21.17	0.93	0.04	1.1	0.36	0
CCG040037.1	1.14	0.97	7.92	9	8.43	8.43	0.5	8.69	3.43	0.94	0.03
CCG022595.1	1.67	1.07	10.82	12.08	16.96	16.99	11.3	81.44	50.89	247.12	0.02
CCG004170.1	1.57	1.28	11.84	11.17	15.04	11.96	24.7	2.07	11.23	56.34	64.19
CCG019078.1	0.51	0.33	3.92	3.88	3.65	4.21	2.02	6.7	20.24	14.74	0.36
CCG035438.1	1.07	1.16	4.96	5.66	4.85	6.67	7.88	1.3	6.12	5.32	0.37
CCG035698.1	16.42	17.14	173.63	213.78	164.02	266.65	58.09	5.67	221.01	88.13	4.58
CCG042256.1	2.5	3.24	10.71	16.94	12.59	15.78	6.16	5.35	17.45	14.26	0.94
CCG005050.1	0.57	0.89	5.25	7.16	5.31	6.19	3.06	0.47	3.53	2.13	0
CCG012868.1	10.9	7.4	113.07	97.35	128.79	120.01	0	0.19	2.65	3.23	0.26
CCG055622.1	1.34	1.04	6.4	7.66	5.84	8.45	4.85	7	11.13	37.46	7.76
CCG045902.1	1.46	1.28	5.91	7.55	6.23	7.11	1.32	8.54	4.21	6.66	12.75
CCG016125.1	0.56	0.68	7.95	5.72	7.51	8.3	0.94	2.07	17.09	10.87	0
CCG049355.1	0.98	1.33	9.35	11.27	9.48	11.29	0.34	0.72	3.7	0.73	0
CCG049446.1	1.36	1.89	12.5	25.98	12.69	33.21	21.37	19.55	12.77	10.49	0.14
CCG053692.1	5.98	7.13	14.2	23.21	13.89	19.87	0.83	1.14	6.5	3.76	2.25
CCG000283.1	0.56	0.47	3.13	4.97	2.89	4.15	2.71	1.88	5.26	5.88	0.6
CCG008661.1	0.79	0.61	4.92	4.95	5.47	3.73	0.82	0.37	1.24	0.27	0.07
CCG048153.1	2.43	2.2	13.95	17.72	16.63	16.63	0.13	0.18	0.93	0.45	0
CCG053663.1	0.75	0.91	6.92	14.48	7.9	16.42	2.96	0.09	1.3	0.72	0.03
CCG015882.1	2	2.67	15.09	19.91	16.08	21.8	0.48	17.57	23.47	13.58	0.12
CCG050704.1	0.47	0.55	3.39	4.83	3.69	4.28	0.43	0.1	1.29	0.02	0.44
CCG001747.1	1.33	1.06	5.55	8.46	6.43	13.06	0.19	3.14	2.11	13.34	0.18
CCG007966.1	3.4	3.23	26.13	30.99	29.55	34.21	7.45	3.39	16.88	22.58	0.16
CCG046444.1	1.97	1.92	17.6	20.45	19.28	21.73	9.55	4.85	21.87	24.32	0.4
CCG042370.1	5.28	4.78	77.33	62.57	81.18	71.6	74.61	9.34	59.61	34.3	0.18
CCG030113.1	3.31	4.44	10.68	13.59	11.9	15.08	7.77	9.83	12.79	13.7	10.26
CCG000238.1	0.58	0.47	3.05	3.48	1.69	4.72	0.55	12.04	17.96	20.84	0
CCG056057.1	0.28	0.59	2.95	4.36	3.96	5.81	3.57	0.78	4.59	1.41	0.28
CCG016395.1	2.59	2.66	15.52	12.64	17.19	13.65	15.67	26.75	16.71	33.22	3.23
CCG014513.4	2.68	3.76	16.34	27.59	19.12	32.1	20.98	5.68	49.75	53.58	3.36
CCG043037.1	4.91	7.3	40.02	68.07	45.49	58.53	10.97	12.37	33.84	15.21	0.11
CCG017378.1	7.31	6.42	51.99	75.04	70.8	56.81	51.29	7.06	48.05	25.34	3.16
CCG051840.1	0.65	2.71	12.72	41.15	9.01	48.43	0	0.56	50.35	4.39	0
CCG017680.1	2.55	2.81	7.11	7.12	6.96	6.47	2.53	7.1	8.19	6.9	1.98
CCG010425.1	2.16	1.48	7.6	9.76	6.91	12.01	0.05	0.09	2.32	2.02	0
CCG003702.1	1.73	3.19	6.52	12.78	6.65	17.18	0.88	0.17	2.79	0.47	14.11
CCG056622.4	1.94	1.75	7.88	12.1	8.17	13.42	3.57	1.87	15.1	7.93	0.3
CCG042860.1	1.63	7.74	23.63	118.05	17.76	136.28	0.13	0.83	74.5	13.05	0
CCG056437.1	2.76	2.93	9.3	19.44	8.06	14.87	3.58	5.68	11.89	30.44	8.38
CCG050849.1	0.92	0.66	5.51	5.04	5.06	4.86	1.14	3.55	2.61	1.32	4.26
CCG027473.1	0.81	1.07	4.73	7.56	5.69	7.47	1.02	0.75	1.48	1.53	0
CCG035350.1	21.63	28.14	220.65	335.03	229.09	377.72	248.04	28.3	689.76	382.35	3.14
CCG044106.1	6.55	8.03	34.7	72.49	28.94	73.93	49.21	38.76	38.75	91.63	1.04
CCG022327.1	2.17	2.44	6.54	8.1	8.6	8.08	4.68	3.65	8.02	5.46	0.03
CCG015394.1	0.93	1.46	5.84	12.14	7.43	12.27	8.11	2.9	14.42	15.83	3.72
CCG046034.1	2.82	2.81	9.36	9.52	10.48	11.23	2.28	9.01	5.27	10.81	0.15
CCG041780.1	0.98	0.72	7.28	8.53	8.07	6.27	8.32	2.85	6.29	5.75	0.56
CCG007922.1	4.88	4.26	12.9	15.81	14.08	14.57	7.16	20.68	13.16	18.65	2.32
CCG001519.1	0.08	0.16	0.8	1.96	0.68	2.27	0.67	3.54	3.97	2.38	0
CCG040904.1	3.04	3.59	27.07	33.2	36.9	43.22	24.24	3.14	53.55	10.8	0.06
CCG004367.1	21.94	21.09	185.62	211.37	199.26	238.71	194.14	30.26	326.44	205.64	5.14
CCG010773.1	0.21	0.24	1.55	3.64	2	4.95	0.06	0.29	2.78	2.47	0
CCG039306.2	0.72	1.44	9.78	18.39	11.73	24.76	13.08	1.65	6.78	5.47	0.06
CCG047991.1	0.63	1.31	7.24	16.92	7.06	13.6	0	5.95	12.2	43.08	0.61
CCG001746.1	0.64	0.76	4.94	7.58	5.84	10.53	0.08	2.17	1.29	10.49	0
CCG006331.1	9.33	8.26	20.11	21.01	20.94	20.76	3.68	20.24	27.3	9.87	13.03
CCG015926.1	1.07	1.09	6.72	7.08	7.74	7.87	11.34	9.56	5.9	11.72	2.46
CCG012869.1	6.86	4.95	59.01	62.18	74.46	68.6	0	0.13	1.9	2.96	0.07
CCG048950.2	5.41	5.79	8.86	11.64	8.42	12	4.65	23.2	8.99	12.44	4
CCG003870.1	0.97	1.04	8.98	8.23	8.38	8.66	6.02	6.71	4.35	12.97	0.78
CCG035741.1	0.47	0.64	4.2	5.02	4.12	5.09	5.68	14.64	4.48	32.24	0.18
CCG041802.1	0.48	0.5	2.56	2.68	2.78	2.98	0.87	2.09	3	4.11	0.87
CCG022848.1	3.22	1.71	10.64	14.22	12.15	9.25	0.39	1.74	4.08	16.56	0.2
CCG039643.1	0.43	0.39	2.24	3.48	2.77	3.28	4	1.95	4.45	4.38	2.14
CCG046993.1	3.86	3.61	8.09	11.42	8.74	13.98	6.35	1.58	7.8	5.97	1.14
CCG009346.1	0.85	1.02	8.58	14.44	8.41	19.93	28.81	0.72	15.75	9.01	0.2
CCG023162.1	1.37	1.13	8.24	5.21	9.1	7.23	20.27	9.15	7.9	40.64	3.71
CCG021081.1	2.76	3.17	11.03	17.5	13.34	18.11	7.52	5.47	17.84	14.09	0.74
CCG047415.1	0.85	0.98	4.29	5.32	3.92	5.07	0.8	6.03	2.84	4.84	7.77
CCG021733.1	1.23	1.29	7.09	9.8	7.25	14.18	11.13	0.06	3.77	4.54	0.87
CCG046426.1	4.76	3.63	14.32	13.28	15.84	12.88	2.88	6.17	6.32	2.92	4.29
CCG035957.1	0.92	0.72	4.96	3.31	5.08	3.67	22.66	8.87	5.69	34.04	2.9
CCG008281.1	14.09	16.59	136.35	194.49	154.45	260.13	305.23	6.92	219.97	94.74	3.09
CCG045627.1	3.6	4.5	16.52	23.75	18.73	25.23	7.88	5.01	10.92	18.22	0.22
CCG013548.1	1.29	1.09	6.83	6.6	8.08	6.78	2.3	4.97	2.9	3.7	0
CCG043509.1	2.73	2.42	15.7	14.42	15.24	17.91	10.05	2.64	2.84	3.22	1.96
CCG009431.1	1.03	1.45	11.69	18.55	12.04	20.4	303.16	3.06	669.83	292.67	3.13
CCG026737.1	0.35	0.29	2.38	2.77	2.27	2.54	0.82	11.09	2	2.98	0.41
CCG013630.1	0.26	0.28	2.33	2.71	2.96	3	23.12	3.5	17.02	13.66	0.87
CCG006367.1	0.48	0.6	3.09	4.73	3.26	7.07	14.88	0.98	15.47	5.15	0.17
CCG000052.1	3.74	2.48	10.12	9.21	10.32	10.7	1.46	13.88	3.15	8.39	2.14
CCG053315.1	3.1	4.68	20.37	41.59	24.2	39.5	20.99	11.54	36.8	27.74	2.12
CCG003029.1	106.83	135.61	1031.8	1711.38	1213.95	2106.53	1287.99	133.31	1664.38	1371.36	32.98
CCG018300.1	28.12	20.43	62.35	66.57	69.21	68.19	6.14	0.31	9.75	1.99	0.6
CCG007394.1	9.64	11.86	32.04	51.93	44.79	59.23	33.5	18.16	45.28	51.07	2.2
CCG033229.1	2.29	3.04	11.49	22.67	11.89	22.83	0.27	0.17	38.02	1.6	0
CCG032824.1	12.1	7.48	26.11	25.51	32.42	27.74	7.23	7.73	26.48	4.34	2.69
CCG042841.1	0.16	0.1	0.78	1.09	0.89	0.96	0.43	17.68	0.72	0.24	0.03
CCG009695.1	34.12	32.56	291.68	427.89	316.08	350.18	37.34	30.98	840.82	544.58	33
CCG034870.1	0.69	0.91	4.14	4.99	4.41	5.73	0.06	2.33	4.51	8.4	0
CCG044288.1	3.63	4.62	9.99	17.08	11.08	16.92	3.94	10.33	17.08	12.49	5.85
CCG010151.1	0.33	0.99	5.98	15.75	3.75	28.36	33.32	8.28	16.44	7.03	0.41
CCG011377.1	10.68	10.31	77.73	131.6	88.83	112.09	153.16	19.16	740.77	535.31	49.42
CCG034340.1	76.53	119.16	1569.14	2590.3	1759.86	3486.95	2844.14	26.51	2937.45	748.74	5.19
CCG048199.1	1.55	2.03	17.86	21.75	18.27	29.33	2.95	0.3	0.91	2.92	0.03
CCG035351.1	105.33	151.2	1278.6	1829.46	1456.91	2382.09	2183.48	42.54	5829.03	2857.87	45.66
CCG056823.1	3.86	3.95	13.94	26.88	17.96	29.11	18.77	6.3	43.53	3.56	1.5
CCG055103.1	3.31	2.74	11.25	12.04	12.03	13.15	0.07	0.45	7.72	11.55	0
CCG021979.1	0.48	0.39	2.81	2.93	3.1	3.38	2.66	2.13	2.78	9.27	0.38
CCG049210.1	1.32	1.35	5.58	7.36	6.1	8.19	9.66	6.19	4.77	14.33	1.69
CCG007450.1	15.52	18.2	50.86	49.63	51.66	49.55	73.03	37.73	152.68	513.48	2.27
CCG027040.1	5.51	8.07	32.47	49.07	39.65	55.13	17.82	3.79	14.58	14.78	1.87
CCG044662.1	1.7	2.04	9.95	13.93	10.11	14.02	2.07	8.32	5.17	4.97	1.79
CCG001443.2	16.66	15.28	31.06	31.01	28.86	28.86	18.86	15.11	35.5	28.97	0.07
CCG044417.1	2.72	2.97	18.02	20.34	20.42	28.25	9.06	20.52	32.32	6	1.57
CCG031953.1	0.4	0.49	3.39	4.79	3.7	4.34	0.48	0.29	5.62	3.61	0.05
CCG034714.1	2.53	2.72	17.35	20.52	14.09	20.53	23.81	23.71	32.25	16.27	5.21
CCG053420.1	0.28	0.28	3.43	6.65	4.7	9.67	0.43	0.06	10.84	2.03	0
CCG025882.1	9.2	8.64	30.8	34.98	33.12	32.42	107.18	42.79	49.51	68.65	3.63
CCG015464.1	0.99	0.71	6.22	5.5	7.45	2.88	8.17	4.04	4.76	4.83	0.36
CCG009955.1	2.09	1.13	10.47	6.79	12.11	10.73	0.03	0.12	14.28	0.65	0.04
CCG045005.1	0.98	0.9	2.61	3.07	2.42	2.07	0.29	2.04	1.15	0.52	1.4
CCG000602.1	0.92	1.57	8.99	15.09	7.36	13.95	4.79	315.26	15.91	2.93	0
CCG001310.1	3.97	4.3	15.47	28.6	22.83	31.86	0.1	0.17	2.56	0.21	0.13
CCG007778.1	0.72	0.65	4.91	6.31	5.9	6.09	4.48	2.46	9	9.07	1.85
CCG005672.1	1.62	1.35	3.54	3.57	3.73	3.83	2.14	7.1	4.15	6.16	4.14
CCG016066.1	1.09	1.52	7.78	17.06	8.65	17.55	3.58	2.49	4.32	2.63	1.39
CCG013752.1	2.83	2.96	8.33	13.64	9.13	9.1	0.59	6.58	1.62	2.5	2.31
CCG039175.1	1.69	1.86	6.17	7.73	5.73	8.28	4.31	3.24	8.15	6.78	5.99
CCG010041.1	1.15	1.33	5.8	5.96	10.27	5.05	135.89	2.88	5.66	9.48	13.19
CCG045385.1	3.41	3.14	5.76	6.9	6.26	5.89	1.59	4.1	3.06	5.73	1.36
CCG019262.1	7.94	6.29	16.57	17.67	18.46	15.81	11.16	52.95	17.98	23.11	57.23
CCG005886.1	2.6	3.08	19.08	28.4	19.97	29.72	2.26	2.5	8.3	7.84	0
CCG026384.1	24.69	27.29	84.46	169.57	63.7	207.71	3.11	9.97	90.22	0.35	1.31
CCG034457.1	17.66	13.66	37.95	33.96	43.18	31.96	16.04	8.43	15.1	9.29	3.53
CCG055566.1	65.35	37.13	111.91	149.78	111.72	170.74	8.86	24.64	40.44	40.97	5.27
CCG050386.1	2	2.6	6.2	10.94	7.21	8.3	0.57	5.88	1.33	2.3	1.77
CCG047263.1	2.45	1.94	5.16	6.12	5.8	6.9	2.29	5.67	6.93	7.18	2.9
CCG051041.1	2.36	1.72	7.21	8.27	7.38	7.7	1.43	4.86	2.75	0.39	2.16
CCG036952.1	0.43	0.46	2.03	4.13	1.82	3.05	0.22	2.01	0.34	0.09	0.01
CCG003896.1	0.39	0.47	2.35	5.29	4.15	8.4	8.4	14.08	11.43	27.76	30.6
CCG021419.1	0.82	0.84	4.02	7.13	7.25	12.56	7.15	1.11	25.56	80.47	0.89
CCG054422.1	1.46	1.38	11.39	9.54	14.94	15.88	6.41	2.77	8.43	8.29	0.24
CCG013233.1	0.1	0.11	1.11	1.4	1.22	1.93	0.02	0.27	2.21	3.55	0
CCG034810.1	34.78	33.09	94.42	135.96	97.42	138.25	1.86	0.47	15.06	1.5	0.05
CCG038808.1	6.14	6.72	49.56	78.01	63.51	95.4	75.44	24.89	130.2	54.2	1.66
CCG006494.1	0.11	0.13	1.02	1.08	1.14	1.47	0.54	1.08	1.65	1.36	0.45
CCG015238.1	1.43	1.28	14.71	12.52	15.78	14.77	32.72	4.16	9.62	12.16	0.02
CCG025729.1	7.59	6	16.94	13.99	17.35	14.74	5.06	1.99	3.95	2.04	5.52
CCG017501.2	1.37	1.55	8.08	8.25	8.96	8.54	1.71	8.14	9.85	1.97	1.72
CCG053997.1	9.84	9.86	23.8	26.3	27.91	32.68	2.19	6.27	1.6	2.52	2.67
CCG000478.1	6.77	4.34	18.81	20.9	22.39	25.09	0.79	0.34	6.27	19.09	5.52
CCG030650.2	1.2	0.98	5.67	5.72	6	6.88	6.22	2.72	4.7	5.55	2.23
CCG025915.1	0.2	0.4	0.37	2.12	0.46	3.33	0.45	8.99	1.08	1.38	31.49
CCG000215.1	2.74	4.3	35.35	62.13	33.75	70.43	0	0.04	0.02	0.06	0.06
CCG009095.1	0.75	0.31	2.73	3.45	3.05	4.31	34.1	54.05	155.44	164.76	1.89
CCG046789.1	14.96	18.72	117.78	191.39	149.24	112.75	21.25	8.84	34.6	6.13	0.95
CCG003109.1	2.66	2.2	13.54	14.61	15.66	14.6	13.17	10.28	23.9	64.52	9.26
CCG045781.1	5.26	5.27	10.48	19.05	12.62	11.89	1.72	19.42	1.37	1.85	0.03
CCG030116.1	11.46	8.22	33.32	37.72	45.36	39.83	9.39	17.18	27.92	12.87	3.37
CCG044602.1	4.09	3.12	6.31	7.64	6.9	7.49	11.1	19.22	17.64	38.9	14.09
CCG002296.1	4.06	5.36	15.06	32.43	21.96	43.07	7.22	7.78	21.2	19.67	1.05
CCG035775.1	57.48	52.35	242.11	340.56	342.11	381.15	6.29	6.71	146.64	16.11	0
CCG030186.1	25.3	26.95	252.79	323.56	265.3	399.34	145.48	1.25	376.2	206.17	1.07
CCG053346.1	1.51	1.65	7.27	7.1	7.34	7.54	6.9	31.77	11.19	17.19	0.29
CCG043028.2	7.02	6.26	12.06	11.91	11.32	11.41	2.65	3.25	4.48	4.56	2.7
CCG020762.1	10.45	10.64	142.39	106.37	159.4	133.47	180.19	50.5	162.57	50.83	0
CCG014165.1	2.77	3.46	7.89	13.45	7.94	15.22	2.32	3.01	8.02	4.7	1.62
CCG009245.1	1.1	1.58	2.36	7.13	3.35	7.53	7.46	14.43	7.81	7.84	0.02
CCG001125.1	1.77	1.45	7.54	10.34	9.96	13.9	9.83	5.17	7.55	2.67	3.33
CCG039650.1	0.89	1.18	7.63	13.13	5.84	7.41	0.55	6.95	13.6	1.9	2.28
CCG018977.1	3.13	3.96	7.63	11.22	9.65	13.42	9.8	12.58	15.12	14.46	24.69
CCG036604.1	6.85	5.98	12.22	11.07	12.42	11.14	8.05	6.91	10.38	5.97	11.13
CCG000513.1	1.21	0.85	3.38	9.36	2.71	8.1	2.89	0.29	0.44	1.31	0
CCG039286.1	0.41	0.4	1.7	4.49	2.31	6.17	2.74	0.62	4.1	4.4	2.36
CCG006969.2	1.38	2.27	8.55	12.15	9.18	18.1	17.84	2.37	22.78	20.73	8.28
CCG001916.2	13.79	12.26	25.11	23.85	27.28	22.92	10.04	7.73	18.1	8.4	3.3
CCG017269.1	3.84	2.57	9.27	8.74	7.6	7.33	2.13	5.49	5.68	2.47	0
CCG032854.1	1.27	1.25	11.33	12.49	12.35	13.67	5.16	2.46	11.66	12.37	0.11
CCG056624.1	3.15	3.87	20.69	31.07	22.43	29.69	28.59	2.01	29.51	11.21	0.07
CCG015966.1	3.47	3.66	9.07	13.78	8.52	12.68	8.84	6.61	7.9	11.04	2.61
CCG048333.1	7.79	5.18	17.24	22.36	20.31	20.99	15.33	13.05	14.39	37.49	5.56
CCG027415.1	0.46	0.96	5.5	12.63	7.88	19.56	15.15	0.68	5.95	0.27	0
CCG025109.1	0.34	0.35	2.13	3.25	2.7	2.6	1.76	14.73	3.46	4.8	0.26
CCG051909.1	0.2	0.08	0.28	1.98	0.25	1.24	0.17	0.09	0.16	1.02	0.05
CCG021921.1	4.68	5.46	45.75	44.25	39.22	69.99	25.73	4.75	43.76	24.78	0.11
CCG004498.1	5.89	4.35	21.92	25.39	23.7	25.98	2.17	8.09	13.14	7.67	0.24
CCG037441.1	19.22	16.01	88.55	90.91	112.01	134.11	51.1	43.6	191.78	195.26	0.09
CCG045595.1	0.49	0.48	1.84	2.13	1.88	2.38	0.42	3.82	2.14	5.08	0.13
CCG016259.1	6.97	8.96	24.98	41.58	27.26	52.64	2.48	10.87	14.79	44.23	1.29
CCG013401.1	4.73	4.37	29.8	31.41	26.85	28.19	34.5	17.05	58.84	79.05	10.93
CCG038802.1	2.73	3.39	16.41	40.77	15.27	50.27	50.8	0.81	50.9	79.8	0.78
CCG014449.1	21.71	19.91	94.11	127.95	108.54	146.53	0.15	11.9	60.04	5.8	0.01
CCG041803.1	0.65	0.81	2.96	3.69	3.01	4.04	0.87	1.96	4.02	4.28	2.19
CCG030048.1	34.2	50.36	554.16	707.11	566.31	964.58	124.94	3.8	473.38	464.05	0.37
CCG046994.2	4.87	7.4	31.62	43.47	31.46	45.24	10.17	6.83	22	43.67	6.23
CCG054700.1	10.36	13.5	81.37	133.05	93.91	86	3.3	1.97	16.17	3.01	0.15
CCG020803.1	1.93	2.12	17.71	23.88	19.18	23.34	21.31	2.38	53.01	6.74	3.23
CCG002289.1	0.64	0.41	2.16	2	2.2	2.09	3.73	7.65	2.93	7.4	0.77
CCG014723.1	0.78	0.6	4.42	7.02	3.78	6.71	4.8	0.96	12.13	16.13	1.54
CCG042592.1	0.26	0.48	2.96	5.45	2.65	4.97	42.27	13.08	10	13	0
CCG037867.1	0.6	1.53	3.36	10.51	4.86	7.27	7.28	16.88	7.86	9.38	3.02
CCG045233.1	1.79	1.25	3.39	4.72	3.4	6.65	0.8	12.78	13.71	22.05	4.19
CCG017065.1	1.16	0.89	2.09	2.85	2.13	3.28	0.07	7.47	0.71	1.43	0
CCG015485.1	3.69	4.99	24.66	42.02	27.1	56.44	95.96	20.05	295.81	49.48	2.39
CCG000946.1	5.09	5.55	11.58	16.89	14.49	18.25	3.19	4.51	10.11	6.33	0.03
CCG042707.1	1.75	1.91	10.64	19.81	14.16	10.29	0.15	0.52	0.04	0.69	0
CCG030537.1	23.99	19.23	40.91	45.06	48.42	47.11	16.02	35.92	39.93	57.32	0.2
CCG013886.1	0.8	0.67	3.15	4.29	4.76	6.87	51.68	0	8.06	36.74	2.58
CCG048852.1	2.05	2.07	6.62	9.81	9.52	12.21	22.85	80.37	15.51	25.5	2.41
CCG022736.1	1.2	0.89	3	2.69	2.68	2.69	2.86	1.66	1.53	4.07	0.36
CCG023793.1	2.9	3.35	7.02	10.31	6.76	11.31	2.47	7.09	3.67	10.39	0.49
CCG031917.1	0.87	1.13	3.54	3.91	3.7	4.67	1.37	1.47	1.48	2.08	0.63
CCG053900.1	2.62	2.63	8.44	8.58	8.39	7.77	9.02	5.18	13.24	14.34	1.85
CCG016238.1	63.73	96.86	670.6	1119.73	669.64	1351.46	589.16	33.92	1850.3	1228.46	16.34
CCG013634.1	1.92	2.1	6.13	8.07	7.4	8.73	3.49	3.59	10.25	6.66	1.01
CCG018980.1	1.28	1.02	4.33	5.45	5.59	5.4	1.35	1.67	1.71	1.39	0.31
CCG019701.1	4.68	2.42	21.54	17.54	28	26.34	83.4	24.76	41.85	327.04	26.04
CCG002795.1	152.77	109.54	412.61	481.59	408.5	544.33	75.38	44.3	364.58	114.26	33.7
CCG039600.1	0.26	0.27	1.18	1.95	1.44	1.73	0.4	0.34	4.14	0.15	0.03
CCG032040.1	6.59	6.37	15.3	15.76	16.62	15.97	11.79	14.03	14.25	25.06	16.54
CCG015760.1	11.13	12.15	39.76	75.49	41.5	91.87	43.33	83.72	146.55	84.54	132.55
CCG055849.1	5.31	7.14	14.91	38.07	33.25	40.04	0.64	9.69	17.08	30.26	2.78
CCG006112.2	3.17	3.09	6.24	8.09	5.31	7.12	2.61	5.56	4.44	4.42	4.14
CCG054019.1	0.37	0.39	1.72	2.22	1.24	2.41	0.28	3.85	0.4	1.96	0.58
CCG000492.1	1.24	1.16	3.14	5.08	2.92	5.27	0.58	0.76	1.92	1.34	0.4
CCG027422.1	2.08	4.06	24.05	45.7	29.13	66.35	71.43	4.96	42.09	1.69	0.69
CCG050187.1	0.44	0.62	5.19	6.36	6.23	11.34	8.18	0.65	2.99	6.06	0.05
CCG016235.1	1.12	2.11	13.51	24.07	15.84	23.92	690.39	5.48	1214.08	540.41	6
CCG007318.1	11.09	7.92	26.69	29.39	27.18	28.88	0.23	0	0.42	0	14.94
CCG018922.1	0.29	0.34	1.84	2.32	2.42	2.47	0.07	0.12	0.68	0.15	0.03
CCG054894.1	1.27	1.28	2.85	7.36	4.79	7.73	9.2	0.26	4.98	0.4	0
CCG037279.1	36.83	30.43	69	64.4	69.89	59.46	12.52	7.55	8.81	6.34	8.52
CCG041212.1	3.01	2.86	13.63	15.3	13.75	14.54	20.57	11.57	23.83	23.21	5.83
CCG036154.1	4.66	3.74	12.39	14.51	14.02	14.5	13.61	41.94	16.01	27.06	1.59
CCG043725.1	0.48	0.52	3.6	4.9	4.35	6.83	3.21	3.14	3.5	5.2	0.19
CCG040907.1	1.87	2.63	14	22.15	15.42	24.16	11.46	1.86	30.44	7.17	0.58
CCG019489.1	18.77	17.15	37.5	43.98	39.28	46.48	8.34	5.8	23.45	7.56	0.95
CCG028611.1	3.99	2.83	5.75	6.97	5.99	6.54	4.96	16.35	13.11	22.9	28.68
CCG022322.1	58.02	81.53	572.46	877.08	604.63	1040.87	529.74	16.16	1453.74	752.64	0.61
CCG042778.1	109.25	158.84	1535.91	2249.42	1660.88	3205.03	1846.53	42.07	3831.02	1768.4	4.87
CCG009228.1	3.08	3.4	8.79	13.42	13.55	14.36	10.61	6.71	11.31	10.31	0.17
CCG009232.1	14.66	13.56	55.26	86.39	94.13	130.54	0.43	3.54	14.79	2.55	0
CCG012615.1	21.94	19	151.26	197.15	162.98	212.05	146	22.9	190.81	97.81	3.64
CCG001126.1	3.09	3.65	13.9	21.52	16.35	23.5	16.88	9.38	14	4.76	7.01
CCG030705.1	3.1	4.99	14.84	16.6	16.13	19.78	0.19	0.15	0.37	0.17	0.33
CCG035894.1	1.11	1.12	2.83	4.09	1.66	3.16	2.84	14.03	4.89	10.93	6.63
CCG023559.1	0.63	0.46	2.5	2.65	1.47	3.72	2.22	27.73	21.64	46.77	0.1
CCG041418.1	0.91	0.58	1.92	1.57	2.09	1.48	1.28	8.22	1.5	2.33	1.98
CCG018210.1	3.61	2.07	22.06	20.89	23.63	24.66	39.88	27.09	49.59	70.95	3.01
CCG038866.1	4.99	8.95	29.16	61.58	30.33	78.56	17.28	0.73	43.23	1.81	7.85
CCG041470.1	8.11	4.84	61.95	38.66	46.18	44.32	4.36	16.37	97.11	36.02	0
CCG020447.1	1.09	1.43	8.27	10.12	9.54	11.61	1.21	0.51	4.66	1.32	0
CCG003727.1	5.13	8.23	79.77	116.66	74.37	199.55	170.88	1.42	277.16	113.48	0.19
CCG021059.1	1.49	2.08	4.28	6.4	5.05	6.65	3.31	3.79	4.03	4.42	7.91
CCG041364.1	6.98	5.5	15.27	16.9	16.47	18.38	2.61	9.9	20.53	14.82	0.53
CCG014084.1	6.54	5.07	17.46	25.11	18.68	27.44	0.22	0.65	0.62	0.82	0.47
CCG012309.1	9	7.52	26.16	31.75	28.21	29.83	3.78	13.85	18.52	7.5	25.75
CCG019997.1	3.1	2.25	19.81	16.57	23.72	18	23.21	3.77	12.32	11.08	0.02
CCG033244.1	313.85	481.38	4341.94	6660.18	4988.94	10267.7	8264.1	187.42	16652.6	4811.7	25.39
CCG018179.2	4.09	5.2	19.31	22.52	22.4	30.02	9.93	5.84	17.9	20.05	3.01
CCG052741.1	0.29	0.5	2.01	3.03	1.97	3.28	9.85	4.41	1.04	9.56	0.21
CCG036941.2	2.31	4.11	27.88	56.47	36.58	75.63	7.78	0.34	40.38	15.66	0.7
CCG008363.1	0.3	0.33	0.68	2.02	0.69	1.78	0.5	0.35	5.82	1.22	0.7
CCG008533.1	23.71	15.65	43.06	32.34	44.49	35.19	15.75	7.12	17.35	5.79	3.5
CCG019182.1	6.76	4.52	16.95	17.16	17.5	18.93	4.48	64.83	35.39	8.77	8.11
CCG022733.1	1.13	1.34	8.16	6.89	5.82	6.66	2.41	38.76	13.04	21.31	0.31
CCG040359.1	13.97	11.49	25.95	28.57	29.04	27.38	5.05	8.56	10.64	7.86	9.02
CCG001713.1	3.48	3.06	6.9	7.97	5.99	7.99	3.16	12.16	11.2	8.78	5.1
CCG044463.1	15.01	13.38	27.5	29.35	28.42	27.55	9.84	28.22	14.67	32.43	21.67
CCG007689.1	10.45	15.29	81.22	152.82	81.09	181.5	13.14	8.52	162.83	227.21	0.9
CCG009888.1	35.41	42.78	387.08	487.72	516.45	543.88	25.59	2.6	43.56	13.97	0
CCG019115.1	0.69	0.47	3.05	2.91	3.21	2.76	2.94	12.71	0.91	14.7	0
CCG003943.1	0.93	1.1	4.49	8.8	4.36	10.1	2.54	1.27	5.69	8.51	0
CCG049382.1	1.88	1.72	3.51	3.57	3.59	3.44	2.19	6.64	3.05	3.98	6.36
CCG019551.1	1.04	0.89	2.99	2.98	3.03	2.88	0.15	1.97	4.43	0.91	0.03
CCG031527.1	12.77	10.62	22.61	18.92	27.03	18.36	22.11	16.35	22.56	15.91	2.87
CCG010248.1	1.56	1.51	6.81	7.69	7.7	9.73	8.45	16	14.13	20.4	2.33
CCG045769.1	0.99	1.17	7.42	12.13	6.01	7.55	1.44	8.95	16.79	2.56	2.54
CCG040036.1	0.74	0.77	5.36	4.36	3.47	4.24	0.63	1.42	1.33	0.4	1.15
CCG017412.1	28.24	50.26	275.26	505.64	244.18	676.09	186.45	8.01	1190.21	843.12	0.89
CCG053649.1	19.8	21.8	75.29	133.18	96.54	151.47	1.56	1.81	30.55	5	1.11
CCG025717.1	7.56	9.94	25.17	43.25	26.98	45.58	27.59	17.22	45.92	25.86	4.02
CCG015211.1	2.6	2.7	11.49	13.54	11.79	15.43	10.94	53.9	13.33	20.95	2.08
CCG014640.1	4.44	4.33	6.38	12.65	6.8	12.01	2.87	7.02	5.15	8.89	2.2
CCG050574.1	0.83	1.17	8.2	19.91	13.58	19.95	0.09	0.4	1.95	2.56	0
CCG028193.1	2.8	2.73	13.5	20.85	17.58	25.9	1.02	21.91	58.59	4.55	0.08
CCG037134.1	0.74	1.4	4.95	14.37	8.28	15.14	12.12	0.73	20.97	5.67	0.47
CCG013055.1	0.56	0.6	6.08	7.8	4.71	8.78	0.25	3.7	6.59	21.24	0.32
CCG023493.1	18.85	14.24	40.59	38.3	35.55	39.77	21.16	11.73	35.13	15.98	3.01
CCG017238.1	1.52	1.78	7.93	10.52	6.71	12.16	0.54	1.64	13.32	3.53	0
CCG006273.1	2.24	2.17	10.34	13.73	10.53	12.2	0.58	0.72	1.19	0.74	0.25
CCG002996.1	0.84	0.67	4.51	5.74	5.95	5.72	7.4	12.22	4.06	6.63	5.5
CCG016508.1	2.38	1.99	5.65	7.64	4.99	9.04	3.6	19.76	1.63	1.41	72.57
CCG009691.1	2.2	1.88	11.82	16.39	16.82	10.63	1.53	0.6	5.83	9.69	0
CCG053979.1	1.1	1.3	5.2	5.98	5.58	6.14	0.62	5.32	4.85	6.83	0.35
CCG047592.1	30.18	22.59	68.51	72.59	81.34	83.19	424.67	104.75	88.06	448.63	1.05
CCG014918.1	3.91	4.69	13.66	18.38	12.06	18.35	19.81	9.66	17.63	32.82	7.34
CCG057414.1	0.58	0.52	2.93	2.71	3.19	2.14	1.77	1.8	0.84	2.15	0.17
CCG042161.1	17.69	16.29	165.18	231.02	244.55	301.53	216.52	1.37	411.62	253.84	0.04
CCG052196.1	0.52	0.44	1.97	2.48	2.82	2.95	44.57	2.83	7.66	4.14	0.69
CCG051837.1	7.2	10.42	74.21	100.46	80.69	112.11	20.28	0.63	146.76	19.18	0
CCG008374.1	1.69	1.33	4.92	4.32	5.65	5.61	4.62	13.84	11.88	16.79	0.15
CCG047089.1	98.4	69.26	295	375.62	300.95	420.4	102.49	46.53	121.65	58.64	19.06
[truncated: 5,507 more rows]

## Sheet: EBC_salt_vs_Leaf_salt_upGO
GO_ID	qValue	Term	Category	Gene
[truncated: 172 more rows]

## Sheet: EBC_salt_vs_Leaf_salt_downDEG
GeneID	EBC_Ctrl	EBC_salt	Leaf_Ctrl	Leaf_salt	Leaf+EBC_Ctrl	Leaf+EBC_salt	seedling	inflorescences	leaf	stem	seed
[truncated: 6,882 more rows]

[truncated: 9 more sheets: EBC_salt_vs_Leaf_salt_downGO, EBC_salt_vs_EBC_Ctrl_upDEG, EBC_salt_vs_EBC_Ctrl_upGO, EBC_salt_vs_EBC_Ctrl_downDEG, EBC_salt_vs_EBC_Ctrl_downGO, Leaf_salt_vs_leaf_Ctrl_upDEG, Leaf_salt_vs_leaf_Ctrl_upGO, Leaf_salt_vs_leaf_Ctrl_downDEG, Leaf_salt_vs_leaf_Ctrl_downGO]
