# Supplementary material for: A high-quality genome assembly of quinoa provides insights into the molecular basis of salt bladder-based salinity tolerance and the exceptional nutritional value
Source: Cell Res. 2017 Oct 10;27(11):1327–40. doi: 10.1038/cr.2017.124 (PMC5674158; doi:10.1038/cr.2017.124)
Supplement: Supplementary information, Table S20 — Expression levels of transporter genes in different quinoa tissue [file cr2017124x36.xlsx]

## Sheet: transporters
Supplementary Table 20 Expression levels of transporter genes in different quinoa tissue
Transporter type	geneID	EBC_Ctrl	EBC_salt	Leaf_Ctrl	Leaf_salt	Leaf+EBC_Ctrl	Leaf+EBC_salt	seedling	inflorescences	leaf	stem	seed
Na+	CCG000851.1	21.96	31.61	10.6	15.94	12.15	19.37	8.14	15.29	10.04	14.82	2.97
	CCG013305.1	1.08	1.03	2.6	3.59	3.11	4.28	13.64	13.81	12.34	18.2	13.4
	CCG015543.1	0.03	0.03	0	0	0	0.01	0.23	0.4	0.01	0.03	17.02
	CCG016862.1	0.02	0.03	0	0	0	0	0.02	0.47	0	0.02	23.91
	CCG020256.1	2.26	2.47	1.91	2.1	2.14	2.1	4.53	5.96	2.99	4.47	2.68
	CCG031230.1	0.65	0.66	1.4	1.91	1.88	2.19	2.21	3.19	2.83	4.85	2.07
	CCG033189.2	1.44	2.04	3.3	4.42	4.67	3.74	10.64	4.73	6.38	12.48	0.28
	CCG035848.1	11.42	16.02	23.46	32.35	28.12	38.47	14.18	16.37	19.23	21.13	5.99
	CCG044945.1	3.43	3.59	4.42	3.82	4.99	3.75	7.2	5.7	6.02	10.27	1.06
	CCG046549.1	1.5	1.4	3.73	4.98	4.68	5.62	4.7	8.85	7.8	12.94	4.49
	CCG053296.1	2.27	2.5	1.73	2.03	1.97	1.82	3.92	6.55	3.09	3.87	2.24
CLC-	CCG015358.1	36.41	35.86	10.59	12.58	12	12.74	10.71	6.66	14.79	24.66	1.86
	CCG019954.2	8.96	6.8	12.14	11.57	13.15	11.17	9.43	4.78	5.67	4.32	7.75
	CCG020042.1	26.29	20.07	31.73	26.1	47.89	27.8	17.34	15.36	10.47	16.26	1.71
	CCG020042.1	26.29	20.07	31.73	26.1	47.89	27.8	17.34	15.36	10.47	16.26	1.71
	CCG037708.1	1.44	1.62	1.14	0.91	0.87	0.83	2.86	3.09	2.03	3.05	1.98
	CCG039323.1	10.84	11.06	21.17	23.77	21.8	20.68	9.68	4.54	4.52	5.37	2.51
	CCG039323.1	10.84	11.06	21.17	23.77	21.8	20.68	9.68	4.54	4.52	5.37	2.51
	CCG047977.1	10.27	11.37	8.19	9.5	9.97	9.12	13.36	17.23	11.68	15.64	19.42
	CCG054858.1	12.4	11.91	6.76	8.27	8.68	7.32	13.9	8.33	10.07	19.42	2.67
	CCG055627.2	11.23	8.99	17.7	17.51	20.6	16.57	8.13	5.56	8.83	4.98	14.79
HKT1	CCG026709.1	0	0.02	0.03	0.08	0.02	0.23	0.08	0.14	0.9	0.23	0
	CCG026709.1	0	0.02	0.03	0.08	0.02	0.23	0.08	0.14	0.9	0.23	0
	CCG053692.1	5.98	7.13	14.2	23.21	13.89	19.87	0.83	1.14	6.5	3.76	2.25
NRT	CCG055825.1	0	0.03	0	0	0	0	0.16	0	0	0.01	0
	CCG055824.1	0	0.02	0	0	0	0	4.64	0	0	0	0
	CCG054894.1	1.27	1.28	2.85	7.36	4.79	7.73	9.2	0.26	4.98	0.4	0
	CCG042803.1	1.38	0.86	3.83	0.36	0.66	0.19	5.92	2.71	2.32	2.63	0
	CCG037675.1	0	0.01	0	0	0	0	0.13	0	0	0	0
	CCG037674.1	0	0	0	0	0	0	1.27	0	0	0	0
	CCG033311.1	41.46	64.65	7.25	15.44	6.32	21.05	8.64	10	15.91	2.24	0.73
	CCG022988.1	0.7	0.53	2.52	2.35	2.5	5.17	24.75	16.04	6.49	61.78	0.01
	CCG019700.1	0.04	0.12	0.52	0.63	0.52	0.72	20.06	1.3	2.94	2.84	0.21
	CCG011417.1	0.01	0.05	0	0	0	0.01	0	0.07	0.12	0.28	0.19
	CCG005199.4	0.97	0.77	1.63	1.41	1.73	1.4	0.18	1.03	0.96	2.22	13.21
	CCG004171.1	0.21	0.23	2.95	3.02	2.61	3.89	16.42	1.58	3.23	3.19	0.01
SLAH	CCG044865.1	28.43	29.77	13.95	14.2	15.62	13.89	22.07	23.26	52	31.52	0.09
	CCG042506.1	0	0.01	0	0	0	0	1.58	0	0	0.05	0
	CCG035898.1	4.95	3.36	2.97	1.23	3.69	0.86	32.58	39.01	24.63	25.6	0.01
	CCG029866.1	0.26	0.12	0.01	0	0.01	0	0	1.26	0.01	0.04	0.17
	CCG007016.3	0.19	1.72	0.01	0.01	0	0.01	0.13	2.08	0.02	0.1	0.34
	CCG006875.1	0	0	0	0	0	0	0.02	0	0	0.01	0.04
Sugar_transporter	CCG000572.1	1.2	1.12	2.55	2.1	2.81	2.02	8.34	1.88	0.93	1.16	3.62
	CCG000907.1	2.47	3.12	1.32	1.92	1.47	1.81	3.54	3.55	1.7	1.75	0.91
	CCG001330.1	3.18	2.33	3.53	1.39	4.01	2	133.95	10.7	17.4	8.16	4.8
	CCG001391.1	90.71	49.31	73.19	63.33	82.48	53.32	23.86	37.08	37.12	29.98	6.86
	CCG003747.1	22.35	10.21	11.04	5.33	10.11	3	194.53	93.56	6.63	24.32	0.36
	CCG005186.1	7.36	10.55	10.13	9.21	11.85	7.97	144.59	8.49	6.57	5.84	0.86
	CCG005390.1	4.27	5.09	3.54	4.56	3.81	4.41	7.06	8.36	9.82	8.43	6.44
	CCG006044.1	2.56	3.43	2.3	2.94	2.89	2.68	3.31	2.11	1.27	1.21	0.4
	CCG006796.1	0.66	0.31	0.4	0.35	0.46	0.42	8.83	2.16	3.87	6.38	0.91
	CCG007797.1	0	0	0	0	0	0	0	0	0	0	0
	CCG008085.1	0.07	0.04	0.63	0.57	0.52	1.11	1.11	0.08	0.58	2.01	0
	CCG008188.1	36	41.8	31.99	33.97	35.01	32.27	12.65	6.89	10.35	10.96	4.95
	CCG008839.1	7.67	10.15	0.61	1.06	0.9	1.46	20.64	9.96	4.26	4.81	13.39
	CCG009549.1	0.74	0.77	0.5	0.72	0.51	0.66	30.59	1.7	0.14	0.8	2.22
	CCG009995.1	0.58	0.8	0.15	0.16	0.14	0.16	3.91	4.28	1.23	2.03	2.05
	CCG011142.1	0.13	0.86	0	0	0	0.01	0	0.13	0	0	0
	CCG011729.1	2.77	2.66	7.59	4.99	10.03	7.51	6.23	7.08	32.44	56.33	1.03
	CCG014241.2	0.51	0.47	0.6	0.44	0.49	0.67	20.8	4.16	3.19	2.43	10.31
	CCG014320.1	0.01	0.01	0.01	0.01	0	0	0.06	0.02	0	0	0
	#N/A	#N/A	#N/A	#N/A	#N/A	#N/A	#N/A	#N/A	#N/A	#N/A	#N/A	#N/A
	CCG016328.1	7.23	8.21	6.71	7.8	7.62	6.3	13.98	15.01	6.5	11.31	5.47
	CCG016329.1	5.3	5.1	5.3	5.32	6.25	4.22	10.93	9.96	3.94	7.8	2.17
	CCG016374.1	1.06	1.08	0.83	0.91	0.72	0.8	1.4	6.55	2.1	5.74	7.79
	CCG017501.2	1.37	1.55	8.08	8.25	8.96	8.54	1.71	8.14	9.85	1.97	1.72
	CCG018976.1	2.45	2.72	8.24	10.71	10.95	13.56	8.5	10.91	12.72	11.78	13.69
	CCG018977.1	3.13	3.96	7.63	11.22	9.65	13.42	9.8	12.58	15.12	14.46	24.69
	CCG019031.1	35.83	25.75	50.9	40.65	54.79	35.24	17.34	24.47	23.04	23.46	4.89
	CCG021059.1	1.49	2.08	4.28	6.4	5.05	6.65	3.31	3.79	4.03	4.42	7.91
	CCG021060.1	0.56	0.72	1.72	2.57	2.39	3.27	1.57	2	2.52	2.54	3.29
	CCG021899.1	8.24	7.68	8	7.56	9.12	6.5	11.16	13.9	14.78	8.1	3.97
	CCG022083.1	92.99	167.17	10.04	9.56	14.03	8.93	127.52	38.28	6.86	18.68	3.28
	CCG022565.1	90.73	123.08	6.72	4.63	8.81	4	176.44	25.73	15.98	14.81	9.13
	CCG022794.1	3.73	2.4	2.08	2.41	1.92	2.12	100.51	5.47	11.31	20.87	0.55
	CCG024485.1	3.14	2.31	2.8	1.78	3.23	1.51	2.13	0.77	3.2	0.7	2.29
	CCG025566.1	0.03	0.01	0.02	0.02	0.06	0.01	7.69	0.09	0.2	0.43	5.61
	CCG028494.1	12.69	12.95	16.59	19.54	22.28	17.52	19.02	13.08	14.53	14.11	12.79
	CCG030113.1	3.31	4.44	10.68	13.59	11.9	15.08	7.77	9.83	12.79	13.7	10.26
	CCG031049.1	6.68	12.89	0.06	0.06	0.05	0.04	6.4	5.17	0.14	0.18	0.35
	CCG031753.1	0.09	0.08	0.43	0.23	0.57	0.51	1.02	0.19	0.29	0.54	0.17
	CCG032389.1	3.58	1.67	5.94	7.75	6.65	13.9	86.35	13.7	46.93	21.61	0.33
	CCG032694.1	2.77	1.71	3.41	1.56	4.58	1.31	63.85	5.44	1.59	4.91	4.19
	CCG032890.1	8.23	11.03	5.04	4.37	5.58	3.83	29.08	9.1	3.06	5.36	3.62
	CCG032908.1	0.02	0.03	0	0	0	0	0.23	0.14	0	0	0.02
	CCG033378.1	16.57	6.61	7.74	3.28	6.4	2.28	326.97	47	8.95	19.75	0.24
	CCG034025.1	2.57	2.75	1.9	2.62	2.13	2.56	3.75	3.47	3.7	3.12	3.49
	CCG035074.2	0.58	1.04	0.14	0.23	0.13	0.3	3.13	3.06	0.54	1.83	1.18
	CCG035240.1	0.03	0.11	0.14	0.21	0.06	0.13	0	0.07	0.01	0.05	0
	CCG037532.1	5.09	3.16	7.73	6.22	8.68	6.58	1.15	6.68	1.2	4.83	19.32
	CCG037705.1	7.72	14.31	6.31	10.85	6.85	10.08	98.65	7.94	4.26	2.8	0.73
	CCG038258.1	1.9	3.39	1.52	2.68	1.68	2.33	17.52	0.86	0.46	0.31	0.06
	CCG038504.1	2.89	2.29	3.49	2.3	4.14	2.09	2.72	1.92	3.99	1.89	1.45
	CCG040306.1	14.94	20.5	6.67	6.67	8.41	5.89	1.9	4.23	1.29	5.13	6.19
	CCG041339.1	7.63	9.73	6.11	7.86	6.39	8.13	7.45	9.55	10.24	11.35	6.93
	CCG043467.1	0.01	0.03	0	0	0	0.01	0	0.31	0	0	0.02
	CCG044988.1	1.68	1.43	1.52	1.42	1.18	1.07	1.45	8.02	2.15	7.61	7.17
	CCG045751.1	0.19	0.25	1.29	0.83	2.93	1.84	10.52	1.41	1.5	0.94	1.07
	CCG046243.1	0.12	0.06	0.02	0.01	0.03	0.02	15.42	12.94	0.26	0.12	0.33
	CCG046832.1	7.07	10.03	5.01	5.59	5.99	5.7	8.56	5.45	8.96	4.77	1.72
	CCG047584.2	0.03	0.05	0.23	0.27	0.19	0.42	2.07	0.17	0.63	1.69	0
	CCG047792.1	0.01	0.01	0.01	0.01	0	0.02	0.02	0.01	0.01	0	0
	CCG047900.1	0.6	0.55	1.17	1.3	1.05	1.06	0.98	1.36	1.38	2.25	0.19
	CCG048377.1	4.77	6.92	2.19	4.31	2.84	4.25	9.18	10.01	5.3	4.79	2.86
	CCG049205.1	25.37	22.22	5.57	4.69	8.51	5.6	24.05	5.86	8.68	13.45	0.03
	CCG050484.1	19.71	17.91	0.55	0.61	0.53	0.67	4.32	1.69	3.91	5.41	0.24
	CCG050885.1	4.37	6.24	2.88	2.27	3.21	2.24	0.59	2.34	0.53	2.4	6.01
	CCG051657.1	1.1	1.27	1.42	1.68	1.74	1.85	2.33	1.54	0.87	2.24	2.1
	CCG052573.1	0	0	0	0	0	0	0	0	0	0	0
	CCG053474.1	1.76	2.2	16.33	17.28	17.11	25.6	3.45	8.92	30.51	17.79	0.49
	CCG055436.1	5.87	6.68	8.14	9.86	11.12	9.18	8.83	8.27	9.11	9.55	6.74
HB	CCG020805.1	0.32	0.45	0.17	0.02	0.06	0.08	3.85	1.98	0.02	0.15	8.31
	CCG020806.1	0.01	0	0.03	0	0	0	13.13	0.05	0	0	0.16
	CCG027633.1	0	0.03	0	0	0	0	16.83	0.04	0	0	0.26
	CCG037136.1	0.95	0.65	2.18	0.98	0.91	0.67	8.53	1.74	0.71	0.71	32.81
	CCG037137.1	0	0.02	0	0	0	0	32.05	0	0	0	0.91
	CCG045442.1	4.42	3.65	8.47	7.51	4.84	4.93	1.55	7.07	10.3	2.99	0
	CCG046062.1	7.76	7.09	22.47	14.63	13.29	13.22	2.11	11.77	34.73	7.09	0.61
	CCG040137.1	8.5	14.26	4.87	9.92	5.96	9.21	35.95	5.68	5.94	9.24	10.45
AHA	CCG000400.1	13.73	16.33	16.62	14.45	18.52	12.61	13.26	58.7	12.47	32.76	5.11
	CCG008970.1	36.19	33.7	40.24	51.56	47.12	56.92	207.08	39.32	52.03	73.19	119.36
	CCG009074.1	0.04	0.14	0	0	0	0.01	0	0.13	0.01	0	0
	CCG009753.1	0	0	0	0	0	0	0	0.05	0	0	0
	CCG011247.1	0	0	0.01	0.01	0	0	0.02	0.54	0.15	1.16	0.04
	CCG018281.1	0.04	0.06	0.02	0.01	0.01	0.01	0.02	0.11	0.03	0.05	0.06
	CCG023207.1	0.01	0.04	0	0.01	0	0	0.34	0.01	0	0	0.1
	CCG023651.1	0.16	0.31	0.03	0.17	0.06	0.17	0.1	0.37	0.17	0.44	1.1
	CCG028689.1	20.58	19.17	23.98	29.3	26.29	33.21	100.95	14.41	19.45	26.36	59.27
	CCG036196.1	0.01	0.02	0	0	0	0	0	0.52	0	0	0
	CCG042713.1	1.88	1.83	25.28	30.17	31.71	30.99	17.76	69.88	58.4	47.75	2.28
	CCG043916.1	0	0.03	0	0	0	0	0	0.01	0	0	0
	CCG045101.1	4.63	4.05	42.68	49.21	53.88	48.26	48.15	38.83	72.02	80.85	5.75
	CCG047129.1	0.6	0.67	8.01	10.18	9.32	11.11	3.82	12.57	11.3	10.2	0.45
	CCG049989.1	9.58	11.96	11.9	10.26	12.1	8.58	6.17	23.51	5.83	13.95	3.15
	CCG051654.1	48.21	51.85	91.57	132.38	101.5	142.3	196.45	57.15	106.9	103.04	221.77
	CCG053158.1	5.58	30.81	0.07	0.1	0.08	0.11	0	0	0	0.01	0
	CCG053287.1	6.5	25.43	0.31	0.45	0.29	0.29	0.03	0.04	0.01	0.07	0.17
	CCG054455.1	0.06	0.08	0.06	0.17	0.08	0.44	2.13	1.17	0.56	1.7	0.89
	CCG054886.1	15.09	14.81	27.62	22	30.26	21.26	22.7	72.83	28	48	11.31
VAH	CCG014021.1	185.69	194.76	134.85	112.75	129.14	104.25	109.94	117.91	137.57	134.56	161.68
	CCG015031.1	115.5	117.68	93.74	89.36	94.99	89.76	111.14	101.54	167.77	160.8	198.7
	CCG029536.1	35.7	36.9	32.35	32.27	32.55	34.66	17.54	15.63	30.05	28.75	32.61
	CCG033982.1	64.26	79.21	48.13	46.48	46.83	45.44	45.86	41.97	69.36	53.22	80.09
	CCG052379.1	249.47	265.52	161.23	161.23	165.7	146.47	151.34	171.04	237.33	249.5	298.4
